# Supplementary material for: Could Causal Discovery in Proteogenomics Assist in Understanding Gene–Protein Relations? A Perennial Fruit Tree Case Study Using Sweet Cherry as a Model
Source: Cells. 2021 Dec 29;11(1):92. doi: 10.3390/cells11010092 (PMC8750600; doi:10.3390/cells11010092)
Supplement: Supplementary file 1 [file cells-11-00092-s001.zip › Supplementary Table S1.xlsx]

## Sheet: Sheet1
	Supplementary Table S1. Sizes of modules identified by weighted gene co-expression network analysis (WGCNA) across (a) all tissues, and (b) fruit and stem.
	(a) All 15 tissues			(b) Fruit and Stem
	Module	Number of genes/proteins		Module	Number of genes/proteins
	0	1404		0	771
	1	716		1	931
	2	366		2	422
	3	342		3	365
	4	338		4	262
	5	315		5	245
	6	269		6	243
	7	213		7	176
	8	169		8	175
	9	144		9	149
	10	141		10	148
	11	136		11	141
	12	135		12	141
	13	134		13	134
	14	125		14	125
	15	116		15	121
	16	110		16	120
	17	108		17	117
	18	99		18	116
	19	98		19	106
	20	93		20	101
	21	82		21	97
	22	80		22	96
	23	79		23	93
	24	79		24	87
	25	72		25	84
	26	65		26	83
	27	65		27	83
	28	64		28	82
	29	62		29	75
	30	61		30	74
	31	52		31	73
				32	72
				33	60
				34	58
				35	52
				36	50
