# Supplementary material for: Could Causal Discovery in Proteogenomics Assist in Understanding Gene–Protein Relations? A Perennial Fruit Tree Case Study Using Sweet Cherry as a Model
Source: Cells. 2021 Dec 29;11(1):92. doi: 10.3390/cells11010092 (PMC8750600; doi:10.3390/cells11010092)
Supplement: Supplementary file 1 [file cells-11-00092-s001.zip › Supplementary Table S2.xlsx]

## Sheet: S. Table S2
	Supplementary Table S2. Information related to modules with causal relations identified by weighted gene co-expression network analysis (WGCNA) across all tissues
	ME0
	ID	Description	ProteinID	GeneID	GO	KEGG_Pathway	Identifier
	20	probable serine/threonine-protein kinase At4g35230	Pav_sc0003744.1_g130.1.mk_90618..96959_+	110744362	GO0005515,GO0004672|GO:0005524|GO:0006468	ko04075 Plant hormone signal transduction	lcl|NW_018923831.1_cds_XP_021800020.1_6
	23	hexokinase-1-like	Pav_sc0000015.1_g280.1.mk_170200..175224_+	110744381	GO0001678|GO:0004396|GO:0005524|GO:0005536|GO:0005975|GO:0046835,GO0005524|GO:0005975|GO:0016773		lcl|NW_018921253.1_cds_XP_021800069.1_25
	26	outer envelope protein 61	Pav_sc0003759.1_g060.1.mk_29690..36478_-	110744400	GO0005515		lcl|NW_018923840.1_cds_XP_021800059.1_2
	42	serine/threonine-protein kinase HT1 isoform X1	Pav_sc0003835.1_g160.1.mk_116631..122296_+	110744493	GO0004672|GO:0005524|GO:0006468,GO0005515,GO0004672|GO:0006468		lcl|NW_018923887.1_cds_XP_021800176.1_16
	47	uncharacterized serine-rich protein C1E8.05 isoform X1	Pav_sc0003845.1_g080.1.mk_37685..38868_-	110744504	GO0000786|GO:0003677|GO:0006334		lcl|NW_018923894.1_cds_XP_021800189.1_9
	49	L-ascorbate peroxidase 2, cytosolic	Pav_sc0003845.1_g140.1.mk_68169..70568_+	110744516	GO0004601|GO:0055114,GO0004601|GO:0006979|GO:0020037|GO:0055114	ko00053 Ascorbate and aldarate metabolism , ko00480 Glutathione metabolism	lcl|NW_018923894.1_cds_XP_021800203.1_16
	60	UDP-glycosyltransferase 86A1-like	Pav_sc0003903.1_g030.1.mk_4422..8190_-	110744593	GO0008152|GO:0016758		lcl|NW_018923930.1_cds_XP_021800270.1_1
	118	polyol transporter 5-like	Pav_sc0004226.1_g050.1.mk_34449..37294_+	110744790	GO0016021|GO:0022857|GO:0055085,GO0016020|GO:0022891|GO:0055085,GO0005215|GO:0016021|GO:0055085		lcl|NW_018924112.1_cds_XP_021800498.1_2
	119	polyol transporter 5-like	Pav_sc0000480.1_g1000.1.br_666158..667591_+	110744790	GO0016021|GO:0022857|GO:0055085		lcl|NW_018924112.1_cds_XP_021800498.1_2
	123	uncharacterized protein LOC110744814	Pav_sc0004290.1_g300.1.mk_143982..148543_+	110744814	GO0016798,GO0004553|GO:0005975		lcl|NW_018924141.1_cds_XP_021800522.1_46
	126	exosome component 10	Pav_sc0004290.1_g230.1.mk_113118..116828_+	110744824	GO0003676,GO0003676|GO:0006139|GO:0008408,GO0003723		lcl|NW_018924141.1_cds_XP_021800536.1_39
	135	omega-amidase, chloroplastic-like isoform X2	Pav_sc0004305.1_g060.1.mk_39058..41708_+	110744877	GO0006807|GO:0016810	ko00250 Alanine, aspartate and glutamate metabolism	lcl|NW_018924152.1_cds_XP_021800603.1_9
	138	subtilisin-like protease SBT1.7	Pav_sc0004314.1_g040.1.mk_14731..21631_+	110744887	GO0004252|GO:0006508		lcl|NW_018924155.1_cds_XP_021800615.1_4
	141	uncharacterized protein LOC110744916	Pav_sc0000102.1_g470.1.mk_281672..287659_+	110744916		ko00062 Fatty acid elongation , ko01040 Biosynthesis of unsaturated fatty acids	lcl|NW_018921331.1_cds_XP_021800647.1_56
	146	12S seed storage globulin 2-like	Pav_sc0004354.1_g050.1.mk_15799..17664_-	110744932	GO0045735		lcl|NW_018924175.1_cds_XP_021800662.1_1
	151	leucine-rich repeat extensin-like protein 2	Pav_sc0004354.1_g240.1.mk_131754..138847_+	110744939			lcl|NW_018924175.1_cds_XP_021800672.1_29
	156	probable phosphoribosylformylglycinamidine synthase, chloroplastic/mitochondrial	Pav_sc0004383.1_g020.1.mk_13452..18528_-	110744981	GO0004642|GO:0006189	ko00230 Purine metabolism	lcl|NW_018924196.1_cds_XP_021800722.1_1
	157	protein transport protein Sec61 subunit alpha-like	Pav_sc0004383.1_g160.1.mk_104245..119458_-	110744987	GO0015031|GO:0016020	ko04145 Phagosome , ko03060 Protein export , ko05110 Vibrio cholerae infection , ko04141 Protein processing in endoplasmic reticulum	lcl|NW_018924196.1_cds_XP_021800725.1_7
	162	cyclic phosphodiesterase-like isoform X3	Pav_sc0004421.1_g030.1.mk_9822..13890_-	110745001	GO0004112		lcl|NW_018924219.1_cds_XP_021800745.1_7
	164	cyclic phosphodiesterase-like isoform X1	Pav_sc0004421.1_g020.1.mk_4723..5921_-	110745002	GO0004112		lcl|NW_018924219.1_cds_XP_021800747.1_3
	167	probable LRR receptor-like serine/threonine-protein kinase At1g53420	Pav_sc0009369.1_g010.1.mk_26..435_+	110745009	GO0004672|GO:0005524|GO:0006468,GO0004672|GO:0006468		lcl|NW_018924225.1_cds_XP_021800755.1_1
	168	profilin-like	Pav_sc0000015.1_g200.1.mk_124427..127539_+	110745011	GO0003779	ko04015 Rap1 signaling pathway , ko05131 Shigellosis , ko05132 Salmonella infection , ko04013 MAPK signaling pathway - fly , ko04810 Regulation of actin cytoskeleton	lcl|NW_018921253.1_cds_XP_021800794.1_16
	171	protein PIR	Pav_sc0004456.1_g060.1.mk_32375..51153_+	110745034	GO0005515	ko04810 Regulation of actin cytoskeleton , ko03013 RNA transport	lcl|NW_018924236.1_cds_XP_021800788.1_5
	184	AT-hook motif nuclear-localized protein 9	Pav_sc0000102.1_g780.1.mk_468989..474410_+	110745088	GO0003677		lcl|NW_018921331.1_cds_XP_021800859.1_82
	212	UDP-glucuronic acid decarboxylase 1	Pav_sc0004593.1_g010.1.mk_14661..18596_+	110745146		ko00520 Amino sugar and nucleotide sugar metabolism	lcl|NW_018924306.1_cds_XP_021800921.1_1
	231	uncharacterized protein LOC110745254	Pav_sc0004766.1_g040.1.mk_16537..20249_+	110745254	GO0005509		lcl|NW_018924386.1_cds_XP_021801033.1_3
	233	malate dehydrogenase, glyoxysomal-like	Pav_sc0004779.1_g020.1.mk_11887..15036_+	110745262	GO0006099|GO:0030060,GO0006108|GO:0016615|GO:0055114,GO0016616|GO:0019752|GO:0055114,GO0016616|GO:0055114,GO0003824|GO:0005975|GO:0016616|GO:0055114,GO0016491|GO:0055114	ko00710 Carbon fixation in photosynthetic organisms , ko00620 Pyruvate metabolism , ko01200 Carbon metabolism , ko00020 Citrate cycle (TCA cycle) , ko00270 Cysteine and methionine metabolism , ko00630 Glyoxylate and dicarboxylate metabolism	lcl|NW_018924392.1_cds_XP_021801038.1_1
	237	probable LRR receptor-like serine/threonine-protein kinase At1g07650	Pav_sc0004894.1_g020.1.mk_2485..9729_+	110745317	GO0004672|GO:0006468,GO0005524,GO0004672|GO:0005524|GO:0006468		lcl|NW_018924453.1_cds_XP_021801083.1_1
	238	probable LRR receptor-like serine/threonine-protein kinase At1g07650	Pav_sc0001289.1_g200.1.mk_116037..130996_+	110745317	GO0005515		lcl|NW_018924453.1_cds_XP_021801083.1_1
	241	protein SWEETIE isoform X1	Pav_sc0004901.1_g080.1.mk_48686..72767_+	110745334	GO0005488		lcl|NW_018924454.1_cds_XP_021801104.1_6
	252	peptide methionine sulfoxide reductase B5-like	Pav_sc0004923.1_g030.1.mk_27071..29423_-	110745372	GO0006979|GO:0016671|GO:0030091,GO0033743|GO:0055114		lcl|NW_018924468.1_cds_XP_021801146.1_3
	255	pentatricopeptide repeat-containing protein At1g71490	Pav_sc0004999.1_g020.1.mk_8288..10656_-	110745394	GO0005515		lcl|NW_018924509.1_cds_XP_021801170.1_5
	263	ras-related protein RABA6a-like	Pav_sc0000103.1_g570.1.mk_279113..281150_-	110745420	GO0005525,GO0003924|GO:0005525		lcl|NW_018921332.1_cds_XP_021801197.1_64
	276	insulin-degrading enzyme-like 1, peroxisomal	Pav_sc0005233.1_g010.1.mk_194..3485_-	110745507	GO0003824|GO:0046872		lcl|NW_018924634.1_cds_XP_021801303.1_1
	277	phospholipase A-2-activating protein	Pav_sc0005248.1_g050.1.mk_30720..43465_+	110745511	GO0005515	ko04141 Protein processing in endoplasmic reticulum	lcl|NW_018924642.1_cds_XP_021801308.1_5
	279	probable pectinesterase/pectinesterase inhibitor 35	Pav_sc0000017.1_g1480.1.mk_898970..901753_+	110745515	GO0005618|GO:0030599|GO:0042545,GO0004857		lcl|NW_018921255.1_cds_XP_021801341.1_102
	280	LOW QUALITY PROTEIN: thaumatin-like protein	Pav_sc0000103.1_g600.1.mk_289027..290445_-	110745516			lcl|NW_018921332.1_cds_XP_021801316.1_67
	290	7-deoxyloganetin glucosyltransferase-like	Pav_sc0005366.1_g020.1.mk_6905..8724_-	110745551	GO0008152|GO:0016758,GO0016714|GO:0055114		lcl|NW_018924700.1_cds_XP_021801348.1_2
	291	probable phospholipid hydroperoxide glutathione peroxidase	Pav_sc0005373.1_g020.1.mk_14023..18527_+	110745560	GO0004602|GO:0006979|GO:0055114	ko00480 Glutathione metabolism , ko00590 Arachidonic acid metabolism , ko04918 Thyroid hormone synthesis	lcl|NW_018924706.1_cds_XP_021801355.1_2
	296	uncharacterized protein LOC110745591	Pav_sc0005461.1_g010.1.mk_2419..5961_-	110745591	GO0006457|GO:0015031,GO0015031		lcl|NW_018924747.1_cds_XP_021801407.1_1
	297	receptor-like protein kinase HERK 1	Pav_sc0005462.1_g070.1.br_37387..39914_-	110745594	GO0005524,GO0004672|GO:0005524|GO:0006468,GO0004672|GO:0006468		lcl|NW_018924748.1_cds_XP_021801411.1_3
	307	transcription initiation factor IIE subunit beta-like	Pav_sc0005533.1_g110.1.mk_34626..36941_-	110745640	GO0006367	ko05169 Epstein-Barr virus infection , ko03022 Basal transcription factors , ko05203 Viral carcinogenesis	lcl|NW_018924787.1_cds_XP_021801456.1_5
	310	PREDICTED: Prunus avium actin-interacting protein 1-2, transcript variant X2, misc_RNA	Pav_sc0007230.1_g070.1.br_28341..28802_+	110745641			XR_002524854.1
	311	PREDICTED: Prunus avium actin-interacting protein 1-2, transcript variant X2, misc_RNA	Pav_sc0007230.1_g070.1.br_28341..28802_+	110745641			XR_002524854.1
	317	diacylglycerol kinase 3-like	Pav_sc0005621.1_g010.1.mk_710..1622_+	110745674	GO0016301,GO0003951|GO:0008152		lcl|NW_018924824.1_cds_XP_021801485.1_1
	319	probable leucine-rich repeat receptor-like serine/threonine-protein kinase At3g14840	Pav_sc0005636.1_g030.1.mk_11201..14069_+	110745680			lcl|NW_018924833.1_cds_XP_021801491.1_1
	325	uncharacterized protein LOC110745710	Pav_sc0005677.1_g010.1.br_1..500_-	110745710			lcl|NW_018924852.1_cds_XP_021801527.1_1
	327	uncharacterized protein LOC110745712	Pav_sc0005677.1_g030.1.mk_11968..15921_-	110745712			lcl|NW_018924852.1_cds_XP_021801529.1_3
	334	eukaryotic translation initiation factor	Pav_sc0005678.1_g010.1.mk_3616..7227_+	110745723	GO0003723|GO:0003743|GO:0005737|GO:0006413	ko01521 EGFR tyrosine kinase inhibitor resistance , ko04151 PI3K-Akt signaling pathway , ko04066 HIF-1 signaling pathway , ko04910 Insulin signaling pathway , ko03013 RNA transport , ko04150 mTOR signaling pathway , ko04211 Longevity regulating pathway - mammal	lcl|NW_018924853.1_cds_XP_021801539.1_1
	354	eukaryotic translation initiation factor 3 subunit M-like	Pav_sc0005755.1_g020.1.br_14039..14767_+	110745776	GO0005515		lcl|NW_018924894.1_cds_XP_021801605.1_1
	355	eukaryotic translation initiation factor 3 subunit M-like	Pav_sc0005755.1_g010.1.mk_10242..11051_+	110745776			lcl|NW_018924894.1_cds_XP_021801605.1_1
	356	lysosomal Pro-X carboxypeptidase	Pav_sc0005773.1_g020.1.mk_11497..15357_-	110745778	GO0006508|GO:0008236	ko04974 Protein digestion and absorption , ko04614 Renin-angiotensin system	lcl|NW_018924905.1_cds_XP_021801607.1_2
	357	AP-4 complex subunit epsilon	Pav_sc0004298.1_g100.1.mk_32198..34943_-	110745785	GO0006886|GO:0016192|GO:0030117,GO0005488		lcl|NW_018924912.1_cds_XP_021801615.1_4
	362	AP-4 complex subunit epsilon	Pav_sc0006242.1_g140.1.br_62621..63805_-	110745785	GO0005488,GO0006886|GO:0016192|GO:0030117		lcl|NW_018924912.1_cds_XP_021801615.1_4
	366	AP-4 complex subunit epsilon	Pav_sc0003604.1_g030.1.br_24573..25296_-	110745785	GO0005488		lcl|NW_018924912.1_cds_XP_021801615.1_4
	375	endochitinase EP3-like	Pav_sc0005917.1_g040.1.br_9345..10535_-	110745832	GO0004568|GO:0005975,GO0004568|GO:0006032|GO:0016998	ko00520 Amino sugar and nucleotide sugar metabolism	lcl|NW_018924965.1_cds_XP_021801673.1_1
	377	probable aldo-keto reductase 2	Pav_sc0000017.1_g910.1.mk_565240..566085_-	110745841			lcl|NW_018921255.1_cds_XP_021801785.1_55
	386	DEAD-box ATP-dependent RNA helicase 30 isoform X2	Pav_sc0006018.1_g300.1.mk_114866..119152_+	110745883	GO0003676|GO:0005524	ko05205 Proteoglycans in cancer , ko03040 Spliceosome , ko05202 Transcriptional misregulation in cancers	lcl|NW_018925014.1_cds_XP_021801730.1_33
	387	DEAD-box ATP-dependent RNA helicase 30 isoform X2	Pav_sc0006018.1_g300.1.mk_114866..119152_+	110745883	GO0003676|GO:0005524	ko05205 Proteoglycans in cancer , ko03040 Spliceosome , ko05202 Transcriptional misregulation in cancers	lcl|NW_018925014.1_cds_XP_021801730.1_33
	391	PREDICTED: Prunus avium uncharacterized transcript variant X2, misc_RNA	Pav_sc0000006.1_g400.1.br_163745..164008_+	110745896			XR_002524891.1
	400	uncharacterized protein At3g49720-like	Pav_sc0006048.1_g080.1.mk_56709..59670_-	110745927			lcl|NW_018925030.1_cds_XP_021801778.1_9
	401	(-)-alpha-pinene synthase-like	Pav_sc0006050.1_g050.1.mk_9807..11013_+	110745928	GO0000287|GO:0010333|GO:0016829		lcl|NW_018925031.1_cds_XP_021801779.1_2
	402	(-)-alpha-pinene synthase-like	Pav_sc0006050.1_g040.1.mk_8506..9699_+	110745928	GO0008152|GO:0010333|GO:0016829,GO0000287|GO:0010333|GO:0016829		lcl|NW_018925031.1_cds_XP_021801779.1_2
	445	alkaline/neutral invertase E, chloroplastic-like isoform X1	Pav_sc0006365.1_g040.1.mk_15977..22729_+	110746150	GO0033926,GO0003824		lcl|NW_018925190.1_cds_XP_021802060.1_4
	446	probable aldo-keto reductase 2	Pav_sc0000017.1_g870.1.br_542239..542502_-	110746151			lcl|NW_018921255.1_cds_XP_021802155.1_52
	457	uncharacterized protein LOC110746223	Pav_sc0006558.1_g020.1.mk_4087..5968_+	110746223	GO0003735|GO:0005622|GO:0005840|GO:0006412	ko03010 Ribosome	lcl|NW_018925289.1_cds_XP_021802124.1_1
	458	NAD(P)H-quinone oxidoreductase subunit T, chloroplastic	Pav_sc0006558.1_g040.1.mk_11679..13190_-	110746228			lcl|NW_018925289.1_cds_XP_021802128.1_3
	472	uncharacterized protein LOC110746301 isoform X1	Pav_sc0006734.1_g030.1.mk_4380..24764_+	110746301			lcl|NW_018925373.1_cds_XP_021802201.1_1
	473	eukaryotic translation initiation factor 6-2	Pav_sc0006132.1_g010.1.br_972..5109_+	110746309	GO0042256|GO:0043022	ko03008 Ribosome biogenesis in eukaryotes	lcl|XM_021946520.1_cds_XP_021802212.1_1
	474	nudix hydrolase 3-like	Pav_sc0006780.1_g020.1.mk_1948..4762_+	110746311			lcl|NW_018925396.1_cds_XP_021802214.1_1
	478	probable metal-nicotianamine transporter YSL7	Pav_sc0000103.1_g1760.1.mk_887373..891846_-	110746314	GO0055085		lcl|NW_018921332.1_cds_XP_021802222.1_221
	484	probable LRR receptor-like serine/threonine-protein kinase At1g56130	Pav_sc0006826.1_g020.1.mk_25989..27869_+	110746332	GO0004672|GO:0006468,GO0004672|GO:0005524|GO:0006468		lcl|NW_018925419.1_cds_XP_021802238.1_3
	508	probable beta-1,4-xylosyltransferase IRX14H isoform X2	Pav_sc0007033.1_g030.1.mk_11865..12413_-	110746392	GO0015018|GO:0016020		lcl|NW_018925526.1_cds_XP_021802302.1_3
	513	probable mediator of RNA polymerase II transcription subunit 37c	Pav_sc0007152.1_g010.1.br_95..664_+	110746419			lcl|NW_018925592.1_cds_XP_021802331.1_1
	523	CTP synthase	Pav_sc0007253.1_g010.1.mk_4080..9923_+	110746477	GO0003883|GO:0006241,GO0003883|GO:0006221	ko00240 Pyrimidine metabolism	lcl|NW_018925649.1_cds_XP_021802400.1_1
	524	UPF0678 fatty acid-binding protein-like protein At1g79260	Pav_sc0007253.1_g100.1.mk_66527..69101_+	110746478			lcl|NW_018925649.1_cds_XP_021802401.1_20
	538	probable leucine-rich repeat receptor-like serine/threonine-protein kinase At3g14840	Pav_sc0007480.1_g010.1.mk_458..1564_+	110746535	GO0004672|GO:0005524|GO:0006468,GO0005524		lcl|NW_018925768.1_cds_XP_021802456.1_1
	540	probable aldo-keto reductase 2	Pav_sc0000017.1_g890.1.mk_559495..562654_-	110746551			lcl|NW_018921255.1_cds_XP_021802500.1_53
	542	glucuronokinase 1-like	Pav_sc0007574.1_g010.1.mk_2..1954_+	110746562	GO0005524	ko00040 Pentose and glucuronate interconversions , ko00053 Ascorbate and aldarate metabolism , ko00520 Amino sugar and nucleotide sugar metabolism	lcl|NW_018925809.1_cds_XP_021802478.1_1
	558	shikimate kinase, chloroplastic isoform X1	Pav_sc0007709.1_g050.1.mk_17633..21664_-	110746610		ko00400 Phenylalanine, tyrosine and tryptophan biosynthesis , ko01230 Biosynthesis of amino acids	lcl|NW_018925865.1_cds_XP_021802533.1_5
	559	probable LRR receptor-like serine/threonine-protein kinase At1g07650	Pav_sc0007790.1_g010.1.br_1..6884_+	110746631	GO0004672|GO:0005524|GO:0006468,GO0005524,GO0004672|GO:0006468	ko04621 NOD-like receptor signaling pathway , ko05152 Tuberculosis , ko04722 Neurotrophin signaling pathway , ko05162 Measles , ko05145 Toxoplasmosis , ko04064 NF-kappa B signaling pathway , ko05140 Leishmaniasis , ko04620 Toll-like receptor signaling pathway , ko05133 Pertussis , ko04624 Toll and Imd signaling pathway , ko05142 Chagas disease (American trypanosomiasis) , ko05164 Influenza A	lcl|NW_018925911.1_cds_XP_021802550.1_1
	560	probable LRR receptor-like serine/threonine-protein kinase At1g07650	Pav_sc0001093.1_g020.1.mk_7284..9743_-	110746631	GO0005524,GO0004672|GO:0005524|GO:0006468		lcl|NW_018925911.1_cds_XP_021802550.1_1
	562	prolyl endopeptidase isoform X1	Pav_sc0007796.1_g070.1.mk_49641..55601_-	110746638	GO0004252|GO:0006508,GO0004252|GO:0070008,GO0006508|GO:0008236	ko04614 Renin-angiotensin system	lcl|NW_018925915.1_cds_XP_021802558.1_22
	565	uncharacterized protein LOC110746645 isoform X6	Pav_sc0001080.1_g060.1.br_108053..109382_-	110746645			lcl|NW_018925915.1_cds_XP_021802572.1_11
	570	alcohol dehydrogenase-like 7	Pav_sc0007796.1_g020.1.mk_7455..9554_-	110746652	GO0008270|GO:0016491|GO:0055114,GO0055114	ko00010 Glycolysis / Gluconeogenesis , ko01200 Carbon metabolism , ko01220 Degradation of aromatic compounds , ko00350 Tyrosine metabolism , ko00680 Methane metabolism , ko00071 Fatty acid degradation , ko00626 Naphthalene degradation , ko00980 Metabolism of xenobiotics by cytochrome P450 , ko00982 Drug metabolism - cytochrome P450 , ko00625 Chloroalkane and chloroalkene degradation , ko05204 Che…	lcl|NW_018925915.1_cds_XP_021802581.1_2
	574	uncharacterized protein LOC110746675 isoform X2	Pav_sc0007864.1_g010.1.mk_6..8668_-	110746675			lcl|NW_018925947.1_cds_XP_021802606.1_3
	575	uncharacterized protein LOC110746675 isoform X2	Pav_sc0007864.1_g010.1.mk_6..8668_-	110746675			lcl|NW_018925947.1_cds_XP_021802606.1_3
	583	UDP-glycosyltransferase 71A16-like	Pav_sc0008024.1_g020.1.br_15375..15773_-	110746695	GO0008152|GO:0016758		lcl|NW_018926020.1_cds_XP_021802625.1_1
	590	probable LRR receptor-like serine/threonine-protein kinase At1g56130 isoform X2	Pav_sc0001309.1_g1020.1.br_507090..508865_+	110746715	GO0004672|GO:0005524|GO:0006468,GO0004672|GO:0006468		lcl|NW_018926040.1_cds_XP_021802643.1_2
	595	uncharacterized protein LOC110746741	Pav_sc0001990.1_g180.1.br_86550..90086_-	110746741	GO0003676|GO:0004523,GO0003676		lcl|NW_018926079.1_cds_XP_021802670.1_3
	596	uncharacterized protein LOC110746741	Pav_sc0000042.1_g220.1.br_103383..104171_+	110746741	GO0003676,GO0003676|GO:0004523		lcl|NW_018926079.1_cds_XP_021802670.1_3
	605	TBCC domain-containing protein 1	Pav_sc0008321.1_g080.1.mk_73526..78445_+	110746785			lcl|NW_018926171.1_cds_XP_021802722.1_12
	622	F-box/kelch-repeat protein At3g06240-like isoform X1	Pav_sc0001391.1_g030.1.mk_16779..29480_-	110746896			lcl|NW_018926376.1_cds_XP_021802817.1_1
	634	GLABRA2 expression modulator	Pav_sc0009297.1_g010.1.mk_8453..12496_-	110747004			lcl|NW_018926628.1_cds_XP_021802910.1_1
	638	probable LRR receptor-like serine/threonine-protein kinase At1g07650	Pav_sc0001045.1_g090.1.br_30196..30645_-	110747023			lcl|NW_018926665.1_cds_XP_021802931.1_1
	639	probable LRR receptor-like serine/threonine-protein kinase At1g07650	Pav_sc0009369.1_g020.1.br_786..1151_+	110747023			lcl|NW_018926665.1_cds_XP_021802931.1_1
	660	putative UDP-rhamnose:rhamnosyltransferase 1	Pav_sc0000707.1_g030.1.br_14275..15033_+	110747177	GO0008152|GO:0016758		lcl|NW_018926992.1_cds_XP_021803060.1_2
	662	ras-related protein RABH1e	Pav_sc0001333.1_g040.1.mk_20513..20671_+	110747179	GO0005525|GO:0007264		lcl|NW_018927001.1_cds_XP_021803061.1_1
	668	7-deoxyloganetin glucosyltransferase-like	Pav_sc0010284.1_g010.1.mk_2569..4597_-	110747234	GO0008152|GO:0016758		lcl|NW_018927118.1_cds_XP_021803134.1_1
	669	7-deoxyloganetin glucosyltransferase-like	Pav_sc0000691.1_g880.1.br_473720..475117_-	110747234	GO0008152|GO:0016758		lcl|NW_018927118.1_cds_XP_021803134.1_1
	677	protein MOTHER of FT and TFL1	Pav_sc0000103.1_g490.1.mk_218252..219952_-	110747284			lcl|NW_018921332.1_cds_XP_021803177.1_48
	679	uncharacterized protein LOC110747292	Pav_sc0010552.1_g010.1.mk_96..2156_-	110747292	GO0071949,GO0016491|GO:0055114		lcl|NW_018927269.1_cds_XP_021803181.1_1
	687	PLAT domain-containing protein 3-like	Pav_sc0010785.1_g010.1.mk_489..1617_+	110747347	GO0005515		lcl|NW_018927400.1_cds_XP_021803231.1_1
	709	carotene epsilon-monooxygenase, chloroplastic	Pav_sc0011351.1_g010.1.mk_3..4873_+	110747444	GO0005506|GO:0016705|GO:0020037|GO:0055114,GO0016705|GO:0055114	ko00906 Carotenoid biosynthesis	lcl|NW_018927706.1_cds_XP_021803311.1_1
	712	apoptosis inhibitor 5-like protein API5	Pav_sc0011371.1_g010.1.mk_854..4790_-	110747449			lcl|NW_018927717.1_cds_XP_021803313.1_1
	713	legumin type B-like	Pav_sc0011505.1_g010.1.mk_383..1435_+	110747470	GO0045735		lcl|NW_018927788.1_cds_XP_021803332.1_1
	722	casein kinase II subunit alpha-4, chloroplastic	Pav_sc0012066.1_g010.1.mk_1..5530_+	110747554	GO0005524,GO0004672|GO:0005524|GO:0006468	ko03008 Ribosome biogenesis in eukaryotes , ko04139 Mitophagy - yeast , ko04137 Mitophagy - animal , ko04712 Circadian rhythm - plant , ko04310 Wnt signaling pathway , ko04520 Adherens junction , ko05169 Epstein-Barr virus infection , ko05168 Herpes simplex infection , ko05162 Measles , ko04064 NF-kappa B signaling pathway	lcl|NW_018928086.1_cds_XP_021803398.1_1
	729	uncharacterized protein LOC110747602	Pav_sc0002106.1_g110.1.br_33505..33831_-	110747602			lcl|NW_018928235.1_cds_XP_021803444.1_1
	730	probable tRNA N6-adenosine threonylcarbamoyltransferase	Pav_sc0012402.1_g010.1.br_1933..2580_+	110747607			lcl|NW_018928266.1_cds_XP_021803449.1_1
	737	probable transcription factor PosF21	Pav_sc0012575.1_g010.1.mk_1298..5873_+	110747634	GO0003700|GO:0006355		lcl|NW_018928368.1_cds_XP_021803476.1_1
	738	probable aldo-keto reductase 1	Pav_sc0012595.1_g010.1.mk_26..1378_-	110747642	GO0016491|GO:0055114		lcl|XM_021947789.1_cds_XP_021803481.1_1
	744	hydroxymethylglutaryl-CoA synthase	Pav_sc0000107.1_g370.1.mk_188800..194201_-	110747661	GO0004421|GO:0008299,GO0003824|GO:0008152	ko00072 Synthesis and degradation of ketone bodies , ko00650 Butanoate metabolism , ko00900 Terpenoid backbone biosynthesis , ko00280 Valine, leucine and isoleucine degradation	lcl|NW_018921335.1_cds_XP_021803499.1_34
	749	ubiquitin carboxyl-terminal hydrolase MINDY-1	Pav_sc0000107.1_g260.1.mk_140078..147743_+	110747708	GO0005515,GO0004843|GO:1990380		lcl|NW_018921335.1_cds_XP_021803529.1_27
	760	histone deacetylase complex subunit SAP18-like	Pav_sc0000107.1_g120.1.mk_62402..64723_-	110747792		ko03013 RNA transport , ko03015 mRNA surveillance pathway	lcl|NW_018921335.1_cds_XP_021803585.1_13
	764	nuclear pore complex protein NUP93A-like	Pav_co4002623.1_g010.1.br_1..1111_+	110747839	GO0005643|GO:0006810,GO0005515	ko03013 RNA transport	lcl|NW_018929069.1_cds_XP_021803618.1_1
	768	dual specificity protein phosphatase 12-like	Pav_co4004053.1_g010.1.br_423..1124_+	110747862	GO0004725|GO:0016311,GO0016311|GO:0016791,GO0006470|GO:0008138,GO0008138|GO:0016311		lcl|NW_018929140.1_cds_XP_021803631.1_1
	771	polyol transporter 5-like	Pav_sc0011384.1_g020.1.mk_15642..16143_+	110747892	GO0005215|GO:0016021|GO:0055085,GO0016021|GO:0022857|GO:0055085		lcl|XM_021947962.1_cds_XP_021803654.1_1
	799	2-phytyl-1,4-beta-naphthoquinone methyltransferase, chloroplastic	Pav_co4020691.1_g010.1.mk_31..1039_-	110748068	GO0008168	ko00130 Ubiquinone and other terpenoid-quinone biosynthesis	lcl|NW_018929859.1_cds_XP_021803795.1_1
	815	desiccation-related protein PCC13-62-like	Pav_co4029175.1_g010.1.mk_540..1276_+	110748198			lcl|NW_018930194.1_cds_XP_021803908.1_1
	821	ABC transporter G family member 22-like isoform X1	Pav_sc0000004.1_g040.1.mk_21060..27979_+	110748247	GO0005524|GO:0016887,GO0016020		lcl|NW_018921244.1_cds_XP_021804479.1_3
	827	protein DJ-1 homolog B-like	Pav_co4035749.1_g010.1.mk_95..1347_+	110748287			lcl|NW_018930412.1_cds_XP_021803975.1_1
	833	alpha,alpha-trehalose-phosphate synthase [UDP-forming] 5-like	Pav_sc0000893.1_g510.1.mk_293096..296728_-	110748319	GO0003824|GO:0005992	ko00500 Starch and sucrose metabolism	lcl|NW_018921336.1_cds_XP_021804033.1_45
	834	alpha,alpha-trehalose-phosphate synthase [UDP-forming] 5-like	Pav_sc0000108.1_g1010.1.mk_496370..502370_+	110748319	GO0003824|GO:0005992	ko00500 Starch and sucrose metabolism	lcl|NW_018921336.1_cds_XP_021804033.1_45
	837	protein CROWDED NUCLEI 1-like	Pav_co4038863.1_g010.1.mk_47..1485_+	110748329			lcl|NW_018930515.1_cds_XP_021804011.1_1
	844	binding partner of ACD11 1-like	Pav_sc0000108.1_g520.1.mk_296077..300675_-	110748385	GO0003676		lcl|NW_018921336.1_cds_XP_021804068.1_22
	853	syntaxin-22-like	Pav_sc0000108.1_g530.1.mk_304635..309404_+	110748415	GO0005484|GO:0006886|GO:0016020,GO0016020,GO0016020|GO:0016192		lcl|NW_018921336.1_cds_XP_021804091.1_23
	859	heterogeneous nuclear ribonucleoprotein Q-like	Pav_co4048787.1_g010.1.mk_2..1138_-	110748443	GO0003676		lcl|NW_018930774.1_cds_XP_021804115.1_1
	861	inosine-5'-monophosphate dehydrogenase 2-like	Pav_co4049187.1_g010.1.mk_269..1799_+	110748449	GO0003824,GO0003824|GO:0055114	ko00230 Purine metabolism , ko00983 Drug metabolism - other enzymes	lcl|NW_018930783.1_cds_XP_021804122.1_1
	863	(-)-isopiperitenol/(-)-carveol dehydrogenase, mitochondrial-like	Pav_sc0000108.1_g430.1.mk_265964..266776_-	110748454	GO0016491		lcl|NW_018921336.1_cds_XP_021804127.1_16
	870	36.4 kDa proline-rich protein-like	Pav_co4056075.1_g010.1.mk_1512..1982_-	110748521			lcl|NW_018930941.1_cds_XP_021804185.1_1
	878	arginase 1, mitochondrial-like	Pav_sc0002148.1_g120.1.mk_49955..50122_-	110748573	GO0046872		lcl|NW_018931047.1_cds_XP_021804230.1_2
	889	exocyst complex component SEC6-like	Pav_co4065949.1_g010.1.mk_331..2330_-	110748625	GO0000145|GO:0006887		lcl|NW_018931138.1_cds_XP_021804276.1_1
	891	NADP-dependent D-sorbitol-6-phosphate dehydrogenase-like	Pav_co4067323.1_g010.1.mk_1211..1801_+	110748639	GO0016491|GO:0055114		lcl|NW_018931158.1_cds_XP_021804288.1_1
	898	probable inactive shikimate kinase like 2, chloroplastic	Pav_sc0000108.1_g050.1.mk_14469..21036_-	110748672			lcl|NW_018921336.1_cds_XP_021804320.1_3
	899	sucrose synthase	Pav_co4071539.1_g010.1.mk_5..2087_+	110748673	GO0005985|GO:0016157		lcl|NW_018931216.1_cds_XP_021804317.1_1
	915	protein NCA1-like	Pav_co4085385.1_g010.1.mk_18..2427_-	110748765	GO0005515		lcl|NW_018931357.1_cds_XP_021804404.1_1
	919	leucoanthocyanidin reductase	Pav_sc0003685.1_g130.1.mk_64116..67769_-	110748769			lcl|GU938686.1_cds_ADY15310.1_1
	938	D-lactate dehydrogenase [cytochrome], mitochondrial-like isoform X1	Pav_sc0000112.1_g350.1.mk_220876..229534_+	110748824	GO0003824|GO:0050660,GO0003824|GO:0016614|GO:0050660|GO:0055114,GO0003824|GO:0050660|GO:0055114,GO0016491|GO:0050660|GO:0055114,GO0050660	ko00620 Pyruvate metabolism	lcl|NW_018921339.1_cds_XP_021804481.1_33
	939	40S ribosomal protein S28-like	Pav_sc0000112.1_g140.1.mk_61866..62210_+	110748832	GO0003735|GO:0005622|GO:0005840|GO:0006412	ko03010 Ribosome	lcl|NW_018921339.1_cds_XP_021804488.1_13
	951	thioredoxin reductase NTRB-like	Pav_sc0000113.1_g610.1.mk_343615..344715_-	110748893	GO0004791|GO:0005737|GO:0019430|GO:0055114,GO0016491|GO:0055114	ko00450 Selenocompound metabolism	lcl|NW_018921340.1_cds_XP_021804554.1_72
	953	RNA-binding protein 24-A-like	Pav_sc0000113.1_g530.1.mk_308670..312251_-	110748905	GO0003676		lcl|NW_018921340.1_cds_XP_021804572.1_67
	969	casein kinase 1-like protein 10 isoform X2	Pav_sc0000119.1_g530.1.mk_311657..319617_+	110748959	GO0005524,GO0004672|GO:0006468,GO0004672|GO:0005524|GO:0006468	ko04711 Circadian rhythm - fly , ko04392 Hippo signaling pathway - multiple species , ko04340 Hedgehog signaling pathway , ko04068 FoxO signaling pathway , ko04391 Hippo signaling pathway -fly , ko04310 Wnt signaling pathway , ko04710 Circadian rhythm , ko04390 Hippo signaling pathway , ko04341 Hedgehog signaling pathway - fly	lcl|NW_018921345.1_cds_XP_021804633.1_48
	970	probable inorganic phosphate transporter 1-3	Pav_sc0000119.1_g310.1.mk_169347..178314_+	110748961	GO0016021|GO:0022857|GO:0055085		lcl|NW_018921345.1_cds_XP_021804637.1_19
	973	probable methyltransferase PMT3	Pav_sc0000119.1_g500.1.mk_277428..282892_+	110748966	GO0008168		lcl|NW_018921345.1_cds_XP_021804644.1_44
	976	glycolipid transfer protein 1	Pav_co4013325.1_g010.1.mk_99..862_-	110748976			lcl|NW_018921345.1_cds_XP_021804658.1_60
	983	putative GPI-anchored protein pfl2	Pav_sc0000120.1_g110.1.mk_66483..76237_+	110749001	GO0005643|GO:0017056	ko03013 RNA transport	lcl|NW_018921346.1_cds_XP_021804690.1_3
	997	LRR receptor-like serine/threonine-protein kinase FEI 2	Pav_sc0000126.1_g040.1.mk_37168..50500_-	110749064	GO0004672|GO:0005524|GO:0006468,GO0005524,GO0004672|GO:0006468,GO0004672|GO:0005524|GO:0030244		lcl|NW_018921352.1_cds_XP_021804778.1_3
	1000	serine/threonine-protein phosphatase PP2A catalytic subunit	Pav_sc0000127.1_g190.1.mk_150716..156373_-	110749079	GO0016787	ko04113 Meiosis - yeast , ko05142 Chagas disease (American trypanosomiasis) , ko04730 Long-term depression , ko04111 Cell cycle - yeast , ko04350 TGF-beta signaling pathway , ko04013 MAPK signaling pathway - fly , ko04151 PI3K-Akt signaling pathway , ko04390 Hippo signaling pathway , ko04261 Adrenergic signaling in cardiomyocytes , ko05165 Human papillomavirus infection , ko04728 Dopaminergic syn…	lcl|NW_018921353.1_cds_XP_021804793.1_18
	1001	DEAD-box ATP-dependent RNA helicase 37-like	Pav_sc0000127.1_g200.1.mk_159741..164929_+	110749080	GO0003676|GO:0005524	ko05203 Viral carcinogenesis , ko04622 RIG-I-like receptor signaling pathway , ko05161 Hepatitis B	lcl|NW_018921353.1_cds_XP_021804794.1_19
	1005	F-box protein At3g58530	Pav_sc0000127.1_g220.1.mk_174596..179753_+	110749095	GO0005515		lcl|NW_018921353.1_cds_XP_021804808.1_21
	1015	flavonoid 3'-monooxygenase-like	Pav_sc0000129.1_g1090.1.mk_557769..559777_+	110749125	GO0005506|GO:0016705|GO:0020037|GO:0055114,GO0016705|GO:0055114		lcl|NW_018921354.1_cds_XP_021804836.1_147
	1019	uncharacterized protein LOC110749144	Pav_sc0000129.1_g820.1.mk_404963..410492_-	110749144	GO0003677|GO:0003899|GO:0005666|GO:0006383,GO0001104|GO:0006357|GO:0016592		lcl|NW_018921354.1_cds_XP_021804861.1_109
	1032	uncharacterized protein LOC110749191 isoform X2	Pav_sc0000129.1_g850.1.mk_426867..435873_-	110749191			lcl|NW_018921354.1_cds_XP_021804927.1_116
	1045	threonine synthase 1, chloroplastic-like	Pav_sc0000129.1_g470.1.mk_235509..236477_-	110749211		ko01230 Biosynthesis of amino acids , ko00260 Glycine, serine and threonine metabolism , ko00750 Vitamin B6 metabolism	lcl|NW_018921354.1_cds_XP_021804962.1_67
	1049	phospholipid:diacylglycerol acyltransferase 1	Pav_sc0000129.1_g550.1.mk_288816..293744_-	110749222	GO0006629|GO:0008374	ko00561 Glycerolipid metabolism	lcl|NW_018921354.1_cds_XP_021804973.1_84
	1056	auxin response factor 7 isoform X2	Pav_sc0000129.1_g1480.1.mk_733173..740220_-	110749255	GO0003677|GO:0005634|GO:0006355|GO:0009725,GO0005515	ko04075 Plant hormone signal transduction	lcl|NW_018921354.1_cds_XP_021805018.1_180
	1064	myosin-17-like	Pav_sc0000129.1_g490.1.mk_241717..254800_+	110749284	GO0005515,GO0003774|GO:0005524|GO:0016459		lcl|NW_018921354.1_cds_XP_021805046.1_68
	1066	DNA repair protein recA homolog 3, mitochondrial isoform X1	Pav_sc0000129.1_g150.1.mk_75617..84229_-	110749288	GO0005634|GO:0006334,GO0003677|GO:0005524|GO:0006259|GO:0008094,GO0003697|GO:0005524|GO:0006281,GO0003677|GO:0005524|GO:0006281|GO:0008094	ko03440 Homologous recombination	lcl|NW_018921354.1_cds_XP_021805051.1_24
	1073	uncharacterized protein LOC110749312	Pav_sc0000130.1_g910.1.mk_434361..435305_+	110749312	GO0003824		lcl|NW_018921355.1_cds_XP_021805087.1_114
	1085	protein HOMOLOG OF MAMMALIAN LYST-INTERACTING PROTEIN 5	Pav_sc0000130.1_g610.1.mk_286831..289863_-	110749370		ko04144 Endocytosis	lcl|NW_018921355.1_cds_XP_021805157.1_63
	1097	uncharacterized protein LOC110749406	Pav_sc0000130.1_g450.1.mk_230103..231459_+	110749406			lcl|NW_018921355.1_cds_XP_021805206.1_40
	1103	RING-H2 finger protein ATL64	Pav_sc0000130.1_g900.1.mk_427929..430769_-	110749422	GO0004857		lcl|NW_018921355.1_cds_XP_021805226.1_113
	1112	copper transporter 5.1	Pav_sc0000131.1_g280.1.mk_163408..163857_-	110749478	GO0005375|GO:0016021|GO:0035434	ko01524 Platinum drug resistance , ko04978 Mineral absorption	lcl|NW_018921356.1_cds_XP_021805282.1_26
	1117	polygalacturonase QRT3	Pav_sc0000020.1_g060.1.mk_18762..21046_-	110749493			lcl|NW_018921257.1_cds_XP_021805300.1_2
	1120	uncharacterized protein At4g06744-like	Pav_sc0000136.1_g010.1.br_1..1303_-	110749512			lcl|NW_018921360.1_cds_XP_021805315.1_1
	1121	phosphatidylinositol 3,4,5-trisphosphate 3-phosphatase and protein-tyrosine-phosphatase PTEN2A	Pav_sc0000136.1_g040.1.mk_18930..25684_+	110749516	GO0004725|GO:0016311	ko05222 Small cell lung cancer , ko05206 MicroRNAs in cancer , ko04071 Sphingolipid signaling pathway , ko04115 p53 signaling pathway , ko04510 Focal adhesion , ko05224 Breast cancer , ko05213 Endometrial cancer , ko05214 Glioma , ko04070 Phosphatidylinositol signaling system , ko04150 mTOR signaling pathway , ko04218 Cellular senescence , ko05230 Central carbon metabolism in cancer , ko04140 Aut…	lcl|NW_018921360.1_cds_XP_021805318.1_4
	1144	cullin-associated NEDD8-dissociated protein 1	Pav_sc0006168.1_g020.1.mk_12524..12802_-	110749573	GO0005488		lcl|NW_018921362.1_cds_XP_021805383.1_35
	1147	molybdate-anion transporter	Pav_sc0000138.1_g980.1.mk_426410..430610_+	110749582	GO0015098|GO:0015689|GO:0016021		lcl|NW_018921362.1_cds_XP_021805393.1_129
	1148	IAA-amino acid hydrolase ILR1-like 3	Pav_sc0000138.1_g460.1.mk_213620..219709_+	110749584	GO0016787,GO0008152|GO:0016787		lcl|NW_018921362.1_cds_XP_021805395.1_61
	1153	RNA-binding protein 1-like isoform X2	Pav_sc0000138.1_g1030.1.mk_459782..464270_-	110749593	GO0003676		lcl|NW_018921362.1_cds_XP_021805416.1_136
	1154	glucan endo-1,3-beta-glucosidase	Pav_sc0000138.1_g1100.1.mk_502593..507592_+	110749597	GO0000062,GO0005515,GO0004553|GO:0005975		lcl|NW_018921362.1_cds_XP_021805421.1_145
	1157	UNC93-like protein 1	Pav_sc0000138.1_g380.1.mk_182125..184472_-	110749605			lcl|NW_018921362.1_cds_XP_021805437.1_54
	1158	RNA-binding KH domain-containing protein RCF3-like	Pav_sc0000138.1_g1150.1.mk_527622..534997_+	110749609	GO0003676,GO0003723		lcl|NW_018921362.1_cds_XP_021805443.1_156
	1160	PREDICTED: Prunus avium WD repeat-containing protein 44, transcript variant X3, misc_RNA	Pav_sc0000830.1_g490.1.br_451670..452239_+	110749611			XR_002525627.1
	1185	serine/threonine-protein phosphatase 4 regulatory subunit 2-B	Pav_sc0000138.1_g060.1.mk_29607..33029_-	110749677	GO0019888|GO:0030289		lcl|NW_018921362.1_cds_XP_021805524.1_7
	1186	pentatricopeptide repeat-containing protein At5g67570, chloroplastic	Pav_sc0000142.1_g120.1.mk_66787..76583_-	110749684	GO0005525,GO0005525|GO:0005622|GO:0007264		lcl|NW_018921365.1_cds_XP_021805528.1_18
	1192	high mobility group B protein 1-like	Pav_sc0000143.1_g660.1.mk_392295..395184_-	110749713		ko04140 Autophagy - animal , ko03410 Base excision repair , ko04217 Necroptosis	lcl|NW_018921366.1_cds_XP_021805567.1_80
	1195	multiple inositol polyphosphate phosphatase 1-like isoform X2	Pav_sc0000143.1_g020.1.mk_11729..21469_+	110749720	GO0003993,GO0016791	ko00010 Glycolysis / Gluconeogenesis , ko00562 Inositol phosphate metabolism	lcl|NW_018921366.1_cds_XP_021805577.1_3
	1197	N-(5'-phosphoribosyl)anthranilate isomerase 1, chloroplastic-like	Pav_sc0000143.1_g490.1.mk_268625..270602_-	110749725	GO0003824|GO:0008152,GO0003824,GO0004640|GO:0006568	ko01230 Biosynthesis of amino acids , ko00400 Phenylalanine, tyrosine and tryptophan biosynthesis	lcl|NW_018921366.1_cds_XP_021805583.1_53
	1199	nuclear pore complex protein NUP88	Pav_sc0000143.1_g640.1.mk_367699..379566_+	110749730	GO0005515	ko03013 RNA transport	lcl|NW_018921366.1_cds_XP_021805588.1_77
	1202	peptidyl-prolyl cis-trans isomerase CYP19-4-like isoform X2	Pav_sc0000143.1_g600.1.mk_337747..339498_+	110749745	GO0000413|GO:0003755|GO:0006457,GO0003755|GO:0006457		lcl|NW_018921366.1_cds_XP_021805612.1_70
	1215	cucumisin-like	Pav_sc0000144.1_g290.1.br_132648..136250_+	110749792	GO0004252|GO:0006508		lcl|NW_018921367.1_cds_XP_021805669.1_12
	1216	psbP domain-containing protein 4, chloroplastic	Pav_sc0000144.1_g090.1.mk_54405..56552_+	110749795	GO0005509|GO:0009523|GO:0009654|GO:0015979|GO:0019898		lcl|NW_018921367.1_cds_XP_021805671.1_8
	1220	protein HUA2-LIKE 3-like isoform X2	Pav_sc0000146.1_g100.1.mk_57773..71584_+	110749820	GO0004602|GO:0006979|GO:0055114	ko00480 Glutathione metabolism , ko00590 Arachidonic acid metabolism , ko04918 Thyroid hormone synthesis	lcl|NW_018921369.1_cds_XP_021805706.1_12
	1223	RAN GTPase-activating protein 1	Pav_sc0000146.1_g480.1.mk_248230..251490_-	110749826	GO0005515	ko03013 RNA transport	lcl|NW_018921369.1_cds_XP_021805714.1_57
	1226	protein PALE CRESS, chloroplastic	Pav_sc0002613.1_g090.1.br_25625..27096_-	110749831	GO0009536|GO:0009658|GO:0010239|GO:0048366		lcl|NW_018921369.1_cds_XP_021805717.1_8
	1227	uncharacterized protein LOC110749838 isoform X1	Pav_sc0000146.1_g670.1.mk_337931..348587_+	110749838	GO0003676,GO0003723|GO:0003735|GO:0005622|GO:0005840|GO:0006412,GO0003723|GO:0003735|GO:0005840|GO:0006412,GO0003677		lcl|NW_018921369.1_cds_XP_021805728.1_81
	1232	mediator of RNA polymerase II transcription subunit 33B-like	Pav_sc0000146.1_g060.1.mk_25005..43459_+	110749869	GO0003676,GO0030001|GO:0046872		lcl|NW_018921369.1_cds_XP_021805765.1_7
	1238	probable galacturonosyltransferase 14 isoform X2	Pav_sc0000023.1_g610.1.mk_288450..293308_+	110749928	GO0047262,GO0016757		lcl|NW_018921260.1_cds_XP_021805837.1_60
	1240	fasciclin-like arabinogalactan protein 2	Pav_sc0000157.1_g790.1.mk_374277..376529_+	110749936			lcl|NW_018921377.1_cds_XP_021805843.1_76
	1244	long chain acyl-CoA synthetase 8	Pav_sc0000157.1_g950.1.mk_456816..461202_-	110749946	GO0003824|GO:0008152	ko00071 Fatty acid degradation , ko01212 Fatty acid metabolism , ko04146 Peroxisome , ko00061 Fatty acid biosynthesis , ko04920 Adipocytokine signaling pathway , ko02024 Quorum sensing , ko04216 Ferroptosis , ko03320 PPAR signaling pathway	lcl|NW_018921377.1_cds_XP_021805855.1_93
	1247	scarecrow-like transcription factor PAT1	Pav_sc0000157.1_g110.1.mk_56364..58031_-	110749954			lcl|NW_018921377.1_cds_XP_021805867.1_13
	1250	chaperone protein ClpB3, chloroplastic isoform X1	Pav_sc0000023.1_g640.1.mk_304319..309824_+	110749974	GO0005737|GO:0009408|GO:0016485,GO0019538,GO0005524	ko04213 Longevity regulating pathway - multiple species	lcl|NW_018921260.1_cds_XP_021805898.1_65
	1262	probable plastid-lipid-associated protein 10, chloroplastic	Pav_sc0000158.1_g070.1.mk_39553..43184_+	110750011			lcl|NW_018921378.1_cds_XP_021805946.1_10
	1268	probable polygalacturonase At1g80170	Pav_sc0000162.1_g330.1.mk_134654..137055_+	110750043	GO0004650|GO:0005975		lcl|NW_018921382.1_cds_XP_021805986.1_26
	1269	probable polygalacturonase At1g80170	Pav_sc0000558.1_g250.1.mk_118315..120063_-	110750043	GO0004650|GO:0005975		lcl|NW_018921382.1_cds_XP_021805986.1_26
	1270	uncharacterized protein LOC110750049	Pav_sc0000162.1_g050.1.mk_22534..26926_+	110750049			lcl|NW_018921382.1_cds_XP_021806000.1_4
	1276	CLIP-associated protein isoform X1	Pav_sc0000164.1_g100.1.mk_43990..54742_-	110750072	GO0005488,GO0005515		lcl|NW_018921383.1_cds_XP_021806026.1_14
	1297	major allergen Pru ar 1-like	Pav_sc0000174.1_g1400.1.mk_800226..801210_-	110750179	GO0006952|GO:0009607		lcl|NW_018921392.1_cds_XP_021806160.1_96
	1298	major allergen Pru av 1-like	Pav_sc0000174.1_g1900.1.mk_968760..969603_+	110750182	GO0006952|GO:0009607		lcl|NW_018921392.1_cds_XP_021806162.1_122
	1314	eukaryotic translation initiation factor 2 subunit gamma-like	Pav_sc0000174.1_g310.1.mk_201762..205573_+	110750233	GO0003924|GO:0005525	ko03013 RNA transport	lcl|NW_018921392.1_cds_XP_021806223.1_34
	1316	eukaryotic translation initiation factor 2 subunit gamma-like	Pav_sc0003744.1_g030.1.mk_18732..22020_+	110750233	GO0005515		lcl|NW_018921392.1_cds_XP_021806223.1_34
	1318	major allergen Pru ar 1-like	Pav_sc0000174.1_g1620.1.br_863831..864422_+	110750236	GO0006952|GO:0009607		lcl|NW_018921392.1_cds_XP_021806225.1_108
	1319	major allergen Pru ar 1-like	Pav_sc0000174.1_g1570.1.br_849604..850195_+	110750237	GO0006952|GO:0009607		lcl|NW_018921392.1_cds_XP_021806226.1_106
	1324	uncharacterized protein LOC110750244	Pav_sc0000174.1_g570.1.br_372949..374696_-	110750244	GO0003824		lcl|NW_018921392.1_cds_XP_021806235.1_59
	1325	uncharacterized protein LOC110750244	Pav_sc0000174.1_g670.1.mk_435266..437236_-	110750244	GO0003824		lcl|NW_018921392.1_cds_XP_021806235.1_59
	1326	major allergen Pru ar 1-like	Pav_sc0000174.1_g1690.1.mk_902392..903240_-	110750250	GO0006952|GO:0009607		lcl|NW_018921392.1_cds_XP_021806242.1_112
	1332	major allergen Pru ar 1-like	Pav_sc0000174.1_g1700.1.br_904459..905042_+	110750256	GO0006952|GO:0009607		lcl|NW_018921392.1_cds_XP_021806248.1_113
	1335	major allergen Pru av 1-like	Pav_sc0000174.1_g1770.1.br_929265..929867_-	110750259	GO0006952|GO:0009607		lcl|NW_018921392.1_cds_XP_021806251.1_114
	1339	uncharacterized protein LOC110750275	Pav_sc0000174.1_g1370.1.mk_788191..794152_+	110750275	GO0005515	ko03008 Ribosome biogenesis in eukaryotes	lcl|NW_018921392.1_cds_XP_021806267.1_92
	1341	major allergen Pru av 1	Pav_sc0000174.1_g1420.1.mk_807702..808763_-	110750282	GO0006952|GO:0009607		lcl|NW_018921392.1_cds_XP_021806275.1_98
	1357	ubiquitin recognition factor in ER-associated degradation protein 1	Pav_sc0000175.1_g060.1.mk_33035..37655_-	110750323	GO0006511	ko04141 Protein processing in endoplasmic reticulum	lcl|NW_018921393.1_cds_XP_021806319.1_12
	1358	phenolic glucoside malonyltransferase 1-like	Pav_sc0000023.1_g010.1.br_297..1712_+	110750324	GO0016747		lcl|NW_018921260.1_cds_XP_021806322.1_1
	1360	V-type proton ATPase 16 kDa proteolipid subunit-like	Pav_sc0000175.1_g090.1.mk_61133..64091_-	110750331	GO0015078|GO:0015991|GO:0033177,GO0015078|GO:0015991|GO:0033179	ko05323 Rheumatoid arthritis , ko05110 Vibrio cholerae infection , ko04145 Phagosome , ko00190 Oxidative phosphorylation , ko05120 Epithelial cell signaling in Helicobacter pylori infection , ko04142 Lysosome , ko04721 Synaptic vesicle cycle , ko05152 Tuberculosis , ko04966 Collecting duct acid secretion	lcl|NW_018921393.1_cds_XP_021806332.1_14
	1364	tRNA-dihydrouridine(47) synthase [NAD(P)(+)]-like	Pav_sc0000175.1_g040.1.mk_18629..23830_-	110750338	GO0008033|GO:0017150|GO:0050660|GO:0055114,GO0046872,GO0003824		lcl|NW_018921393.1_cds_XP_021806340.1_4
	1368	uncharacterized protein LOC110750353	Pav_sc0000176.1_g110.1.mk_68287..78897_-	110750353	GO0005975|GO:0006098|GO:0017057,GO0005975,GO0042274	ko01200 Carbon metabolism , ko00030 Pentose phosphate pathway	lcl|NW_018921394.1_cds_XP_021806357.1_20
	1373	alpha-1,4-glucan-protein synthase [UDP-forming]-like	Pav_sc0011272.1_g010.1.mk_45..859_+	110750369	GO0016866|GO:0030244		lcl|NW_018921394.1_cds_XP_021806381.1_14
	1376	ribosome biogenesis protein WDR12 homolog	Pav_sc0000023.1_g270.1.mk_119927..124567_+	110750385	GO0042254,GO0005515		lcl|NW_018921260.1_cds_XP_021806400.1_25
	1384	endo-1,3;1,4-beta-D-glucanase-like	Pav_sc0000184.1_g260.1.mk_158282..162055_-	110750428	GO0016787		lcl|NW_018921401.1_cds_XP_021806455.1_27
	1385	stem-specific protein TSJT1	Pav_sc0000184.1_g680.1.mk_414276..417433_+	110750434			lcl|NW_018921401.1_cds_XP_021806463.1_64
	1391	probable serine incorporator	Pav_sc0000184.1_g390.1.mk_242471..246422_-	110750456	GO0016020		lcl|NW_018921401.1_cds_XP_021806488.1_40
	1398	PREDICTED: Prunus avium uncharacterized ncRNA	Pav_sc0000190.1_g180.1.mk_54529..55557_+	110750495			XR_002525743.1
	1399	PREDICTED: Prunus avium uncharacterized ncRNA	Pav_sc0000389.1_g590.1.br_207723..208046_-	110750495			XR_002525743.1
	1401	replication factor C subunit 2	Pav_sc0000195.1_g300.1.mk_231398..235287_+	110750517	GO0003677|GO:0006260,GO0005524	ko03420 Nucleotide excision repair , ko03030 DNA replication , ko03430 Mismatch repair	lcl|NW_018921409.1_cds_XP_021806545.1_31
	1405	protein disulfide-isomerase	Pav_sc0000195.1_g530.1.br_362297..362533_+	110750532			lcl|NW_018921409.1_cds_XP_021806563.1_61
	1406	protein disulfide-isomerase	Pav_sc0000195.1_g520.1.mk_357738..362125_+	110750532	GO0005783|GO:0016853,GO0045454,GO0016853	ko04141 Protein processing in endoplasmic reticulum	lcl|NW_018921409.1_cds_XP_021806563.1_61
	1423	protein PLASTID MOVEMENT IMPAIRED 1	Pav_sc0000195.1_g840.1.mk_492015..495883_+	110750570	GO0009902		lcl|NW_018921409.1_cds_XP_021806600.1_95
	1427	long chain acyl-CoA synthetase 9, chloroplastic	Pav_sc0001830.1_g130.1.mk_40546..40938_+	110750581	GO0003824|GO:0008152		lcl|NW_018921409.1_cds_XP_021806620.1_97
	1430	small glutamine-rich tetratricopeptide repeat-containing protein 2	Pav_sc0000195.1_g950.1.mk_543137..549824_-	110750586	GO0005515		lcl|NW_018921409.1_cds_XP_021806625.1_98
	1435	acetyltransferase At1g77540	Pav_sc0000195.1_g600.1.mk_398680..399486_-	110750600			lcl|NW_018921409.1_cds_XP_021806649.1_71
	1436	V-type proton ATPase 16 kDa proteolipid subunit-like	Pav_sc0000195.1_g620.1.mk_402464..404599_-	110750601	GO0015078|GO:0015991|GO:0033179,GO0015078|GO:0015991|GO:0033177	ko05110 Vibrio cholerae infection , ko05120 Epithelial cell signaling in Helicobacter pylori infection , ko04721 Synaptic vesicle cycle , ko04145 Phagosome , ko05323 Rheumatoid arthritis , ko04966 Collecting duct acid secretion , ko05152 Tuberculosis , ko00190 Oxidative phosphorylation , ko04142 Lysosome	lcl|NW_018921409.1_cds_XP_021806650.1_72
	1437	proteasome subunit beta type-3-A	Pav_sc0000195.1_g380.1.mk_269599..271766_+	110750602	GO0004298,GO0004175|GO:0005839|GO:0051603,GO0004298|GO:0005839|GO:0051603,GO0019774|GO:0043161	ko03050 Proteasome	lcl|NW_018921409.1_cds_XP_021806651.1_39
	1440	BTB/POZ domain-containing protein At1g21780-like	Pav_sc0000195.1_g630.1.mk_405471..407784_+	110750611	GO0015078|GO:0015991|GO:0033179,GO0005515,GO0015078|GO:0015991|GO:0033177		lcl|NW_018921409.1_cds_XP_021806660.1_73
	1444	flavanone 3-dioxygenase 3	Pav_sc0000200.1_g120.1.mk_94246..95737_+	110750628	GO0016491|GO:0055114		lcl|NW_018921413.1_cds_XP_021806680.1_11
	1461	ribonucleoside-diphosphate reductase large subunit isoform X2	Pav_sc0000201.1_g310.1.mk_135468..141911_-	110750688	GO0055114,GO0006260|GO:0055114,GO0004748|GO:0005524|GO:0006260|GO:0055114	ko00230 Purine metabolism , ko00240 Pyrimidine metabolism , ko00480 Glutathione metabolism	lcl|NW_018921414.1_cds_XP_021806739.1_4
	1466	syntaxin-71-like	Pav_sc0000203.1_g210.1.mk_103115..106481_+	110750706		ko04130 SNARE interactions in vesicular transport	lcl|NW_018921416.1_cds_XP_021806766.1_29
	1486	probable inactive receptor kinase At5g58300	Pav_sc0000206.1_g440.1.mk_258466..262802_+	110750780	GO0004672|GO:0005524|GO:0006468,GO0005524		lcl|NW_018921419.1_cds_XP_021806831.1_42
	1490	trans-cinnamate 4-monooxygenase	Pav_sc0000206.1_g540.1.mk_310117..314062_+	110750787	GO0016705|GO:0055114,GO0005506|GO:0016705|GO:0020037|GO:0055114	ko00940 Phenylpropanoid biosynthesis , ko00130 Ubiquinone and other terpenoid-quinone biosynthesis , ko00941 Flavonoid biosynthesis , ko01220 Degradation of aromatic compounds , ko00360 Phenylalanine metabolism , ko00945 Stilbenoid, diarylheptanoid and gingerol biosynthesis	lcl|NW_018921419.1_cds_XP_021806844.1_53
	1500	cytochrome P450 714C2-like	Pav_sc0000206.1_g230.1.mk_142421..145539_+	110750821	GO0016705|GO:0055114,GO0005506|GO:0016705|GO:0020037|GO:0055114		lcl|NW_018921419.1_cds_XP_021806880.1_25
	1501	KH domain-containing protein At3g08620-like	Pav_sc0000206.1_g370.1.mk_214690..218459_+	110750823	GO0003723,GO0003676		lcl|NW_018921419.1_cds_XP_021806884.1_34
	1507	cytochrome P450 714C2-like	Pav_sc0000206.1_g300.1.br_165597..168296_+	110750834	GO0016705|GO:0055114,GO0005506|GO:0016705|GO:0020037|GO:0055114		lcl|NW_018921419.1_cds_XP_021806898.1_27
	1509	purple acid phosphatase 23	Pav_sc0000207.1_g1260.1.mk_631430..636132_+	110750854	GO0016787,GO0003993|GO:0046872		lcl|NW_018921420.1_cds_XP_021806921.1_77
	1510	beta-amylase 1, chloroplastic isoform X1	Pav_sc0000207.1_g560.1.mk_200013..204034_+	110750857	GO0000272|GO:0016161	ko00500 Starch and sucrose metabolism	lcl|NW_018921420.1_cds_XP_021806925.1_33
	1513	ammonium transporter 1 member 1-like	Pav_sc0000207.1_g250.1.mk_112303..113957_-	110750871	GO0008519|GO:0016020|GO:0072488,GO0008519|GO:0015696|GO:0016020		lcl|NW_018921420.1_cds_XP_021806938.1_20
	1520	probable glutathione S-transferase	Pav_sc0000207.1_g720.1.mk_328633..332061_-	110750902	GO0005515	ko00480 Glutathione metabolism , ko01524 Platinum drug resistance , ko05204 Chemical carcinogenesis , ko05418 Fluid shear stress and atherosclerosis , ko00980 Metabolism of xenobiotics by cytochrome P450 , ko00982 Drug metabolism - cytochrome P450	lcl|NW_018921420.1_cds_XP_021806979.1_49
	1524	protein PAM71-homolog, chloroplastic	Pav_sc0000207.1_g1020.1.mk_482784..488705_-	110750909			lcl|NW_018921420.1_cds_XP_021806989.1_64
	1534	7-hydroxymethyl chlorophyll a reductase, chloroplastic-like	Pav_sc0000207.1_g680.1.mk_295913..302053_-	110750932		ko00860 Porphyrin and chlorophyll metabolism	lcl|NW_018921420.1_cds_XP_021807017.1_46
	1535	pentatricopeptide repeat-containing protein At2g15690-like	Pav_sc0000212.1_g1570.1.mk_835429..836943_-	110750952	GO0008270,GO0005515		lcl|NW_018921423.1_cds_XP_021807033.1_193
	1556	pentatricopeptide repeat-containing protein At1g05670, mitochondrial-like	Pav_sc0000212.1_g010.1.br_15349..17026_+	110751023	GO0008236|GO:0016021		lcl|NW_018921423.1_cds_XP_021807135.1_1
	1562	LOW QUALITY PROTEIN: probable 3-hydroxyisobutyrate dehydrogenase-like 1, mitochondrial	Pav_sc0000212.1_g930.1.mk_491911..492483_+	110751049	GO0004616|GO:0055114		lcl|NW_018921423.1_cds_XP_021807159.1_108
	1563	LOW QUALITY PROTEIN: probable 3-hydroxyisobutyrate dehydrogenase-like 1, mitochondrial	Pav_sc0000212.1_g940.1.mk_492501..492938_+	110751049	GO0051287,GO0055114,GO0016491|GO:0055114		lcl|XM_021951467.1_cds_XP_021807159.1_1
	1567	peroxiredoxin-2B	Pav_sc0000212.1_g310.1.mk_148778..151119_-	110751061	GO0045454,GO0016491		lcl|NW_018921423.1_cds_XP_021807172.1_39
	1568	probable glutamate carboxypeptidase LAMP1	Pav_sc0000212.1_g1040.1.mk_555486..559377_+	110751062			lcl|NW_018921423.1_cds_XP_021807173.1_117
	1574	ninja-family protein mc410 isoform X2	Pav_sc0000212.1_g500.1.mk_280092..283821_-	110751075	GO0007165		lcl|NW_018921423.1_cds_XP_021807187.1_61
	1576	leucine-rich repeat extensin-like protein 4 isoform X2	Pav_sc0000212.1_g080.1.br_54197..56455_+	110751077			lcl|NW_018921423.1_cds_XP_021807189.1_10
	1577	leucine-rich repeat extensin-like protein 4 isoform X2	Pav_sc0003169.1_g230.1.br_109902..110985_+	110751077	GO0005515		lcl|NW_018921423.1_cds_XP_021807189.1_10
	1582	AP-4 complex subunit sigma	Pav_sc0000212.1_g1200.1.mk_633190..635278_+	110751086	GO0006810,GO0008565|GO:0015031	ko04142 Lysosome	lcl|NW_018921423.1_cds_XP_021807201.1_141
	1591	profilin	Pav_sc0000212.1_g1100.1.mk_583884..585419_-	110751108	GO0003779	ko04013 MAPK signaling pathway - fly , ko05132 Salmonella infection , ko04015 Rap1 signaling pathway , ko05131 Shigellosis , ko04810 Regulation of actin cytoskeleton	lcl|NW_018921423.1_cds_XP_021807230.1_130
	1593	senescence/dehydration-associated protein At4g35985, chloroplastic-like isoform X1	Pav_sc0000212.1_g880.1.mk_471815..474153_-	110751113			lcl|NW_018921423.1_cds_XP_021807235.1_102
	1596	2-oxoglutarate-dependent dioxygenase mpl2-like	Pav_sc0000212.1_g800.1.mk_439043..442599_-	110751135	GO0016491|GO:0055114		lcl|NW_018921423.1_cds_XP_021807257.1_95
	1600	disease resistance protein At4g27190-like	Pav_sc0000006.1_g080.1.br_21544..27970_-	110751148	GO0043531		lcl|NW_018921245.1_cds_XP_021807501.1_7
	1601	serine acetyltransferase 5	Pav_sc0000212.1_g1580.1.mk_837457..838947_-	110751150	GO0005737|GO:0006535|GO:0009001,GO0016740	ko05111 Biofilm formation - Vibrio cholerae , ko00920 Sulfur metabolism , ko01200 Carbon metabolism , ko00270 Cysteine and methionine metabolism , ko01230 Biosynthesis of amino acids	lcl|NW_018921423.1_cds_XP_021807276.1_194
	1607	heat shock 70 kDa protein, mitochondrial	Pav_sc0000214.1_g040.1.mk_15390..18825_-	110751165			lcl|NW_018921425.1_cds_XP_021807292.1_2
	1612	histone deacetylase 14	Pav_sc0000216.1_g410.1.mk_177563..186564_-	110751191			lcl|NW_018921427.1_cds_XP_021807318.1_11
	1621	peroxisomal membrane protein PMP22	Pav_sc0000219.1_g240.1.mk_88087..91337_+	110751227	GO0016021	ko04146 Peroxisome	lcl|NW_018921430.1_cds_XP_021807349.1_9
	1626	UDP-glucose 6-dehydrogenase 5	Pav_sc0000220.1_g210.1.mk_81993..83435_+	110751255	GO0016616|GO:0051287|GO:0055114,GO0016616|GO:0055114,GO0055114,GO0003979	ko00040 Pentose and glucuronate interconversions , ko00053 Ascorbate and aldarate metabolism , ko00520 Amino sugar and nucleotide sugar metabolism	lcl|NW_018921431.1_cds_XP_021807379.1_17
	1639	triose phosphate/phosphate translocator, chloroplastic-like	Pav_sc0000220.1_g060.1.mk_16172..19979_-	110751308	GO0005215|GO:0006810|GO:0016021		lcl|NW_018921431.1_cds_XP_021807444.1_4
	1642	enoyl-CoA delta isomerase 2, peroxisomal-like	Pav_sc0000027.1_g300.1.mk_174591..175307_+	110751317	GO0003824|GO:0008152	ko00062 Fatty acid elongation , ko04626 Plant-pathogen interaction	lcl|NW_018921263.1_cds_XP_021807457.1_23
	1650	1-aminocyclopropane-1-carboxylate oxidase homolog 1-like	Pav_sc0000027.1_g390.1.mk_223894..224481_+	110751367			lcl|NW_018921263.1_cds_XP_021807514.1_30
	1651	probable leucine-rich repeat receptor-like protein kinase At1g35710	Pav_sc0000220.1_g330.1.mk_140935..144313_+	110751368	GO0005515		lcl|NW_018921431.1_cds_XP_021807511.1_25
	1654	1-aminocyclopropane-1-carboxylate oxidase homolog 1-like	Pav_sc0000027.1_g350.1.br_212745..214583_+	110751376	GO0016491|GO:0055114		lcl|NW_018921263.1_cds_XP_021807527.1_31
	1662	alpha-amylase 3, chloroplastic isoform X2	Pav_sc0000220.1_g2600.1.mk_1150497..1159121_-	110751428	GO0003824|GO:0005975,GO0004556|GO:0005509|GO:0005975		lcl|NW_018921431.1_cds_XP_021807593.1_204
	1664	transcriptional regulator ATRX homolog	Pav_sc0000220.1_g380.1.mk_156921..157973_-	110751439			lcl|NW_018921431.1_cds_XP_021807603.1_34
	1669	uncharacterized protein LOC110751458	Pav_sc0000221.1_g250.1.mk_94842..97523_+	110751458	GO0005975|GO:0016868,GO0005975		lcl|NW_018921432.1_cds_XP_021807622.1_19
	1670	putative receptor-like protein kinase At4g00960	Pav_sc0000221.1_g090.1.mk_23316..28039_-	110751460	GO0004672|GO:0006468,GO0004672|GO:0005524|GO:0006468		lcl|NW_018921432.1_cds_XP_021807624.1_2
	1673	uncharacterized protein LOC110751464	Pav_sc0000221.1_g140.1.mk_54451..59114_-	110751464			lcl|NW_018921432.1_cds_XP_021807630.1_11
	1674	actin-related protein 9	Pav_sc0000027.1_g310.1.mk_178059..191673_-	110751471			lcl|NW_018921263.1_cds_XP_021807641.1_24
	1675	MLP-like protein 31	Pav_sc0000221.1_g500.1.mk_198262..199173_+	110751475	GO0006952|GO:0009607		lcl|NW_018921432.1_cds_XP_021807642.1_23
	1681	protein-L-isoaspartate O-methyltransferase 1-like isoform X1	Pav_sc0000229.1_g300.1.mk_143177..146021_+	110751488	GO0004719|GO:0006464		lcl|NW_018921437.1_cds_XP_021807651.1_28
	1684	uncharacterized protein LOC110751494 isoform X2	Pav_sc0000229.1_g060.1.mk_29310..33554_-	110751494	GO0005488		lcl|NW_018921437.1_cds_XP_021807662.1_7
	1708	uncharacterized protein LOC110751596	Pav_sc0000241.1_g090.1.mk_31445..33954_-	110751596			lcl|NW_018921446.1_cds_XP_021807785.1_8
	1719	acetylornithine aminotransferase, mitochondrial	Pav_sc0000243.1_g170.1.mk_80722..83800_+	110751633	GO0008483|GO:0030170,GO0003824	ko01230 Biosynthesis of amino acids , ko00220 Arginine biosynthesis , ko01210 2-Oxocarboxylic acid metabolism	lcl|NW_018921447.1_cds_XP_021807825.1_9
	1735	10 kDa chaperonin, mitochondrial-like	Pav_sc0000247.1_g110.1.mk_41374..44867_-	110751701	GO0005737|GO:0006457		lcl|NW_018921451.1_cds_XP_021807899.1_7
	1736	hydroxymethylglutaryl-CoA lyase, mitochondrial-like isoform X3	Pav_sc0000247.1_g290.1.mk_109418..120583_-	110751707	GO0003824	ko00280 Valine, leucine and isoleucine degradation , ko00072 Synthesis and degradation of ketone bodies , ko04146 Peroxisome , ko00281 Geraniol degradation , ko00650 Butanoate metabolism	lcl|NW_018921451.1_cds_XP_021807906.1_12
	1738	serine carboxypeptidase-like 45	Pav_sc0000247.1_g090.1.mk_34150..36807_+	110751711	GO0004185|GO:0006508		lcl|NW_018921451.1_cds_XP_021807912.1_5
	1739	7-deoxyloganetin glucosyltransferase-like	Pav_sc0000251.1_g160.1.mk_147999..149647_+	110751716	GO0016714|GO:0055114,GO0008152|GO:0016758		lcl|NW_018921454.1_cds_XP_021807916.1_10
	1740	7-deoxyloganetin glucosyltransferase-like	Pav_sc0000251.1_g100.1.br_36179..36709_+	110751717	GO0008152|GO:0016758		lcl|NW_018921454.1_cds_XP_021807918.1_4
	1742	7-deoxyloganetin glucosyltransferase-like	Pav_sc0000251.1_g140.1.br_135285..136841_+	110751724	GO0016714|GO:0055114,GO0008152|GO:0016758		lcl|NW_018921454.1_cds_XP_021807923.1_8
	1747	E3 ubiquitin-protein ligase MBR2-like isoform X1	Pav_sc0000254.1_g520.1.mk_279093..285451_-	110751758			lcl|NW_018921457.1_cds_XP_021807954.1_47
	1756	delta(8)-fatty-acid desaturase 1-like	Pav_sc0000254.1_g970.1.mk_511403..512455_+	110751775	GO0006629|GO:0016021|GO:0016491,GO0006629		lcl|NW_018921457.1_cds_XP_021807976.1_76
	1759	jasmonic acid-amido synthetase JAR1	Pav_sc0000254.1_g140.1.mk_69574..74519_-	110751778	GO0009611|GO:0009694|GO:0009864|GO:0080123	ko04075 Plant hormone signal transduction	lcl|NW_018921457.1_cds_XP_021807982.1_12
	1762	ubiquitin-conjugating enzyme E2-17 kDa-like	Pav_sc0000254.1_g270.1.mk_136364..139762_-	110751785		ko04120 Ubiquitin mediated proteolysis , ko04013 MAPK signaling pathway - fly , ko04141 Protein processing in endoplasmic reticulum , ko04624 Toll and Imd signaling pathway	lcl|NW_018921457.1_cds_XP_021807991.1_24
	1767	L-3-cyanoalanine synthase 1, mitochondrial	Pav_sc0000254.1_g1570.1.mk_846495..850567_-	110751794	GO0004124|GO:0005739|GO:0019499|GO:0050017,GO0004124|GO:0006535,GO0006535	ko01230 Biosynthesis of amino acids , ko00460 Cyanoamino acid metabolism , ko00920 Sulfur metabolism , ko00270 Cysteine and methionine metabolism , ko01200 Carbon metabolism	lcl|NW_018921457.1_cds_XP_021808001.1_148
	1769	hydroquinone glucosyltransferase-like	Pav_sc0000254.1_g070.1.br_37822..39249_-	110751802	GO0008152|GO:0016758		lcl|NW_018921457.1_cds_XP_021808014.1_5
	1772	syntaxin-71-like	Pav_sc0000254.1_g1460.1.mk_781593..783996_-	110751812	GO0005484|GO:0006886|GO:0016020	ko04130 SNARE interactions in vesicular transport	lcl|NW_018921457.1_cds_XP_021808026.1_132
	1773	heavy metal-associated isoprenylated plant protein 39 isoform X1	Pav_sc0000254.1_g1190.1.mk_622482..624855_-	110751813			lcl|NW_018921457.1_cds_XP_021808027.1_102
	1774	acidic endochitinase-like	Pav_sc0000254.1_g460.1.br_254201..255651_+	110751817		ko00520 Amino sugar and nucleotide sugar metabolism	lcl|NW_018921457.1_cds_XP_021808033.1_44
	1775	mechanosensitive ion channel protein 1, mitochondrial	Pav_sc0000254.1_g1380.1.mk_728160..732265_-	110751839	GO0016020|GO:0055085,GO0016020		lcl|NW_018921457.1_cds_XP_021808063.1_121
	1782	DEAD-box ATP-dependent RNA helicase 46	Pav_sc0000028.1_g770.1.mk_477060..483095_-	110751864	GO0003676|GO:0005524,GO0005515	ko05202 Transcriptional misregulation in cancers , ko03040 Spliceosome , ko05205 Proteoglycans in cancer	lcl|NW_018921264.1_cds_XP_021808090.1_76
	1788	mitochondrial uncoupling protein 5-like	Pav_sc0000257.1_g1040.1.mk_639410..640369_-	110751921	GO0006839|GO:0031966		lcl|NW_018921460.1_cds_XP_021808166.1_127
	1791	phospho-2-dehydro-3-deoxyheptonate aldolase 1, chloroplastic-like	Pav_sc0000257.1_g100.1.mk_54464..58821_+	110751926	GO0003824,GO0003849|GO:0009073	ko00400 Phenylalanine, tyrosine and tryptophan biosynthesis , ko02024 Quorum sensing , ko01230 Biosynthesis of amino acids	lcl|NW_018921460.1_cds_XP_021808173.1_11
	1800	AP-4 complex subunit mu	Pav_sc0000257.1_g1180.1.mk_710149..717525_-	110751961	GO0006810,GO0006886|GO:0016192|GO:0030131	ko04142 Lysosome	lcl|NW_018921460.1_cds_XP_021808225.1_136
	1801	GEM-like protein 1	Pav_sc0000257.1_g750.1.mk_438527..441891_+	110751962			lcl|NW_018921460.1_cds_XP_021808226.1_94
	1802	histone H3.3	Pav_sc0002080.1_g300.1.mk_165328..166017_+	110751963	GO0000786|GO:0003677,GO0003677,GO0046982		lcl|NW_018921460.1_cds_XP_021808227.1_24
	1803	histone H3.3	Pav_sc0000639.1_g220.1.mk_111158..113158_-	110751963	GO0046982,GO0000786|GO:0003677,GO0003677		lcl|NW_018921460.1_cds_XP_021808227.1_24
	1804	histone H3.3	Pav_sc0000257.1_g180.1.mk_106103..107412_-	110751963	GO0000786|GO:0003677,GO0046982,GO0003677		lcl|NW_018921460.1_cds_XP_021808227.1_24
	1811	cytochrome c oxidase subunit 6b-1-like	Pav_sc0000257.1_g170.1.mk_102039..105490_+	110751976	GO0004129|GO:0005739	ko05016 Huntington's disease , ko04932 Non-alcoholic fatty liver disease (NAFLD) , ko00190 Oxidative phosphorylation , ko05010 Alzheimer's disease , ko04260 Cardiac muscle contraction , ko05012 Parkinson's disease	lcl|NW_018921460.1_cds_XP_021808245.1_23
	1814	probable inactive serine/threonine-protein kinase fnkC	Pav_sc0000028.1_g1040.1.br_630538..632966_-	110751995	GO0005515		lcl|NW_018921264.1_cds_XP_021808265.1_107
	1820	uncharacterized protein LOC110752017	Pav_sc0000257.1_g1290.1.mk_790694..791647_-	110752017			lcl|NW_018921460.1_cds_XP_021808285.1_145
	1823	protein TPLATE	Pav_sc0000259.1_g570.1.mk_317580..323561_-	110752029	GO0005488		lcl|NW_018921462.1_cds_XP_021808299.1_91
	1828	uncharacterized protein LOC110752050	Pav_sc0000028.1_g760.1.mk_455087..473278_-	110752050	GO0003723,GO0006306		lcl|NW_018921264.1_cds_XP_021808338.1_75
	1833	probable serine/threonine-protein kinase At4g35230	Pav_sc0003813.1_g030.1.br_14390..15036_+	110752077			lcl|NW_018921462.1_cds_XP_021808357.1_107
	1834	probable serine/threonine-protein kinase At4g35230	Pav_sc0000259.1_g670.1.mk_380768..381946_-	110752077			lcl|NW_018921462.1_cds_XP_021808357.1_107
	1838	ubiquitin-conjugating enzyme E2 2	Pav_sc0000259.1_g090.1.mk_50487..53240_-	110752085		ko04120 Ubiquitin mediated proteolysis	lcl|NW_018921462.1_cds_XP_021808372.1_15
	1839	desiccation-related protein PCC13-62-like	Pav_sc0000028.1_g420.1.mk_200973..202153_-	110752088			lcl|NW_018921264.1_cds_XP_021808379.1_37
	1840	desiccation-related protein PCC13-62-like	Pav_sc0000028.1_g400.1.br_189743..191012_-	110752088			lcl|NW_018921264.1_cds_XP_021808379.1_37
	1846	uncharacterized protein LOC110752109	Pav_sc0000259.1_g210.1.mk_126655..127688_+	110752109			lcl|NW_018921462.1_cds_XP_021808401.1_28
	1849	hypersensitive-induced response protein-like protein 1	Pav_sc0000259.1_g240.1.mk_137214..140840_-	110752114			lcl|NW_018921462.1_cds_XP_021808410.1_36
	1852	replication factor C subunit 3-like	Pav_sc0000260.1_g240.1.mk_71509..77656_+	110752139		ko03030 DNA replication , ko03430 Mismatch repair , ko03420 Nucleotide excision repair	lcl|NW_018921463.1_cds_XP_021808436.1_4
	1860	ATP-citrate synthase alpha chain protein 2	Pav_sc0000028.1_g920.1.mk_569091..572261_+	110752176		ko00020 Citrate cycle (TCA cycle) , ko00720 Carbon fixation pathways in prokaryotes	lcl|NW_018921264.1_cds_XP_021808473.1_95
	1874	beta-glucosidase-like SFR2, chloroplastic	Pav_sc0000028.1_g480.1.mk_230517..235298_+	110752217	GO0004553|GO:0005975	ko00561 Glycerolipid metabolism	lcl|NW_018921264.1_cds_XP_021808522.1_43
	1887	GPN-loop GTPase 1	Pav_sc0000028.1_g220.1.mk_115386..118732_+	110752293	GO0003924		lcl|NW_018921264.1_cds_XP_021808604.1_23
	1892	inactive beta-amylase 9	Pav_sc0000290.1_g010.1.mk_206..2950_+	110752310	GO0000272|GO:0016161		lcl|NW_018921483.1_cds_XP_021808620.1_1
	1897	MOB kinase activator-like 1A	Pav_sc0000291.1_g040.1.mk_10541..20306_-	110752335		ko04390 Hippo signaling pathway , ko04391 Hippo signaling pathway -fly , ko04392 Hippo signaling pathway - multiple species , ko04111 Cell cycle - yeast	lcl|NW_018921484.1_cds_XP_021808654.1_6
	1901	uncharacterized protein LOC110752344	Pav_sc0000028.1_g1080.1.mk_643564..647720_+	110752344	GO0005515		lcl|NW_018921264.1_cds_XP_021808671.1_108
	1902	coatomer subunit beta-1-like	Pav_sc0000293.1_g250.1.mk_128407..133065_-	110752345	GO0006886|GO:0016192|GO:0030117,GO0005737|GO:0006886,GO0005198|GO:0006886|GO:0016192|GO:0030126,GO0005488		lcl|NW_018921486.1_cds_XP_021808668.1_19
	1903	coatomer subunit beta-1-like	Pav_sc0000293.1_g260.1.mk_134569..139474_-	110752346	GO0006886|GO:0016192|GO:0030117,GO0005737|GO:0006886,GO0005488,GO0005198|GO:0006886|GO:0016192|GO:0030126		lcl|NW_018921486.1_cds_XP_021808669.1_20
	1904	coatomer subunit beta-1-like	Pav_sc0000293.1_g240.1.mk_121584..127819_-	110752346	GO0005737|GO:0006886		lcl|NW_018921486.1_cds_XP_021808669.1_20
	1906	cysteine-rich repeat secretory protein 60	Pav_sc0000293.1_g190.1.mk_81988..85615_-	110752355			lcl|NW_018921486.1_cds_XP_021808678.1_12
	1911	ABC transporter E family member 2-like	Pav_sc0000293.1_g280.1.mk_149145..158411_-	110752362	GO0005515,GO0005524|GO:0016887		lcl|NW_018921486.1_cds_XP_021808689.1_23
	1915	uncharacterized membrane protein At1g16860-like	Pav_sc0000293.1_g470.1.mk_285169..295754_-	110752366			lcl|NW_018921486.1_cds_XP_021808694.1_48
	1924	protein translation factor SUI1 homolog	Pav_sc0000296.1_g100.1.mk_62609..63779_-	110752412	GO0003743,GO0003743|GO:0006413	ko03013 RNA transport	lcl|NW_018921488.1_cds_XP_021808750.1_10
	1926	syntaxin-61	Pav_sc0000296.1_g180.1.mk_114974..119538_-	110752414	GO0016020|GO:0016192,GO0016020|GO:0048193	ko04130 SNARE interactions in vesicular transport	lcl|NW_018921488.1_cds_XP_021808754.1_17
	1928	inactive LRR receptor-like serine/threonine-protein kinase BIR2	Pav_sc0000299.1_g490.1.mk_234576..236390_-	110752423	GO0004672|GO:0005524|GO:0006468		lcl|NW_018921491.1_cds_XP_021808765.1_63
	1932	LOW QUALITY PROTEIN: plasma membrane ATPase 1-like	Pav_sc0000299.1_g230.1.mk_105964..112181_-	110752435	GO0016021		lcl|XM_021953089.1_cds_XP_021808781.1_1
	1934	thioredoxin H2	Pav_sc0000299.1_g220.1.mk_104909..106045_+	110752438	GO0045454,GO0006662|GO:0015035|GO:0045454	ko04621 NOD-like receptor signaling pathway , ko05418 Fluid shear stress and atherosclerosis	lcl|NW_018921491.1_cds_XP_021808785.1_31
	1935	protein CLP1 homolog isoform X1	Pav_sc0000299.1_g180.1.mk_84338..91987_-	110752441	GO0005849|GO:0031124,GO0031124	ko03015 mRNA surveillance pathway	lcl|NW_018921491.1_cds_XP_021808788.1_27
	1938	FACT complex subunit SSRP1 isoform X2	Pav_sc0000299.1_g130.1.mk_64496..70285_+	110752451	GO0003677|GO:0005634		lcl|NW_018921491.1_cds_XP_021808799.1_16
	1941	stress-response A/B barrel domain-containing protein HS1-like	Pav_sc0000028.1_g570.1.mk_321796..323410_+	110752455			lcl|NW_018921264.1_cds_XP_021808807.1_51
	1956	(R)-mandelonitrile lyase 2	Pav_sc0000308.1_g220.1.mk_154378..155636_+	110752523	GO0016614|GO:0050660|GO:0055114,GO0016614|GO:0055114,GO0016491|GO:0055114		lcl|NW_018921498.1_cds_XP_021808893.1_14
	1957	ADP-ribosylation factor 1 isoform X1	Pav_sc0000308.1_g230.1.mk_158486..164914_-	110752524	GO0005525,GO0005525|GO:0005622|GO:0007264		lcl|NW_018921498.1_cds_XP_021808895.1_15
	1959	FGGY carbohydrate kinase domain-containing protein	Pav_sc0000308.1_g540.1.mk_347996..353683_-	110752526	GO0005975|GO:0016773		lcl|NW_018921498.1_cds_XP_021808898.1_44
	1960	(R)-mandelonitrile lyase 4	Pav_sc0000308.1_g150.1.mk_87113..89792_+	110752533	GO0016491|GO:0055114,GO0016614|GO:0050660|GO:0055114,GO0016614|GO:0055114	ko00460 Cyanoamino acid metabolism	lcl|NW_018921498.1_cds_XP_021808905.1_7
	1967	protein OS-9 homolog	Pav_sc0000311.1_g130.1.mk_53228..56796_+	110752559		ko04141 Protein processing in endoplasmic reticulum	lcl|NW_018921501.1_cds_XP_021808932.1_12
	1968	uncharacterized protein LOC110752567	Pav_sc0000311.1_g360.1.mk_164000..166440_-	110752567			lcl|NW_018921501.1_cds_XP_021808940.1_37
	1970	cucumber peeling cupredoxin-like	Pav_sc0000311.1_g1290.1.mk_662096..669416_-	110752593	GO0009055		lcl|NW_018921501.1_cds_XP_021808970.1_156
	1974	homeobox protein knotted-1-like 4 isoform X1	Pav_sc0000311.1_g410.1.mk_181571..184245_-	110752602	GO0003677|GO:0006355,GO0003677|GO:0005634,GO0003677		lcl|NW_018921501.1_cds_XP_021808984.1_45
	1983	pyrophosphate-energized vacuolar membrane proton pump-like	Pav_sc0000311.1_g870.1.mk_408932..413030_+	110752644	GO0055114,GO0004665|GO:0006571|GO:0008977|GO:0055114	ko00400 Phenylalanine, tyrosine and tryptophan biosynthesis , ko01230 Biosynthesis of amino acids	lcl|NW_018921501.1_cds_XP_021809038.1_93
	1986	tubulin-folding cofactor B-like isoform X1	Pav_sc0000311.1_g120.1.mk_43764..52090_-	110752663	GO0005515		lcl|NW_018921501.1_cds_XP_021809060.1_9
	1989	synaptotagmin-5-like	Pav_sc0000311.1_g920.1.mk_427156..432341_-	110752679	GO0008289		lcl|NW_018921501.1_cds_XP_021809085.1_99
	1990	bifunctional purple acid phosphatase 26	Pav_sc0000311.1_g910.1.mk_422340..427162_+	110752681	GO0003993|GO:0046872,GO0016787		lcl|NW_018921501.1_cds_XP_021809086.1_98
	1996	probable pectinesterase/pectinesterase inhibitor 51	Pav_sc0000314.1_g270.1.mk_113851..116802_+	110752711	GO0004857,GO0005618|GO:0030599|GO:0042545		lcl|NW_018921504.1_cds_XP_021809118.1_22
	2001	uncharacterized protein YKR070W isoform X1	Pav_sc0000323.1_g310.1.mk_161265..164864_-	110752742			lcl|NW_018921511.1_cds_XP_021809154.1_26
	2005	tetraspanin-3	Pav_sc0000323.1_g840.1.mk_415657..418941_+	110752759	GO0016021		lcl|NW_018921511.1_cds_XP_021809175.1_58
	2006	kinesin-like protein KIN-5D	Pav_sc0000323.1_g020.1.mk_9747..16388_+	110752763	GO0003777|GO:0005524|GO:0007018,GO0003777|GO:0005524|GO:0007018|GO:0008017		lcl|NW_018921511.1_cds_XP_021809181.1_2
	2024	cytochrome b561 and DOMON domain-containing protein At5g35735-like	Pav_sc0000326.1_g280.1.mk_160161..166812_-	110752843			lcl|NW_018921514.1_cds_XP_021809283.1_34
	2031	G-type lectin S-receptor-like serine/threonine-protein kinase RKS1	Pav_sc0000333.1_g050.1.mk_36288..40107_-	110752885	GO0004674,GO0004672|GO:0005524|GO:0006468,GO0004672|GO:0006468,GO0005524,GO0048544		lcl|NW_018921520.1_cds_XP_021809338.1_10
	2032	G-type lectin S-receptor-like serine/threonine-protein kinase RKS1	Pav_sc0000333.1_g080.1.br_56206..59331_-	110752885	GO0048544,GO0005524,GO0004674,GO0004672|GO:0005524|GO:0006468,GO0004672|GO:0006468		lcl|NW_018921520.1_cds_XP_021809338.1_10
	2054	salicylic acid-binding protein 2-like isoform X1	Pav_sc0000348.1_g500.1.mk_232998..239094_-	110752994		ko00901 Indole alkaloid biosynthesis	lcl|NW_018921531.1_cds_XP_021809478.1_43
	2068	U-box domain-containing protein 4 isoform X3	Pav_sc0000349.1_g260.1.mk_152874..165604_-	110753050	GO0005488,GO0004842|GO:0016567,GO0005515		lcl|NW_018921532.1_cds_XP_021809542.1_38
	2079	uncharacterized protein LOC110753101	Pav_sc0000351.1_g220.1.mk_75025..80253_-	110753101			lcl|NW_018921534.1_cds_XP_021809604.1_10
	2083	signal recognition particle subunit SRP72-like	Pav_sc0000351.1_g590.1.mk_354849..358868_+	110753118	GO0006614|GO:0008312|GO:0048500,GO0005515,GO0006614	ko03060 Protein export	lcl|NW_018921534.1_cds_XP_021809621.1_42
	2086	geraniol 8-hydroxylase-like	Pav_sc0000351.1_g020.1.mk_6588..8491_+	110753140	GO0005506|GO:0016705|GO:0020037|GO:0055114		lcl|NW_018921534.1_cds_XP_021809646.1_1
	2087	lipoxygenase 6, chloroplastic	Pav_sc0000351.1_g320.1.mk_145064..149097_+	110753142	GO0005515,GO0016702|GO:0046872|GO:0055114,GO0016491|GO:0055114		lcl|NW_018921534.1_cds_XP_021809647.1_15
	2090	trifunctional UDP-glucose 4,6-dehydratase/UDP-4-keto-6-deoxy-D-glucose 3,5-epimerase/UDP-4-keto-L-rhamnose-reductase RHM1	Pav_sc0000352.1_g240.1.mk_108303..111532_-	110753148		ko00520 Amino sugar and nucleotide sugar metabolism	lcl|NW_018921535.1_cds_XP_021809659.1_29
	2094	cytochrome b-c1 complex subunit 8-like	Pav_sc0000354.1_g720.1.mk_430552..431389_+	110753171	GO0005743|GO:0022900|GO:0070469,GO0008121		lcl|NW_018921537.1_cds_XP_021809687.1_101
	2096	AP-1 complex subunit gamma-2-like isoform X4	Pav_sc0000354.1_g100.1.mk_50728..60849_-	110753177	GO0005794|GO:0008565|GO:0015031,GO0006886|GO:0016192|GO:0030117,GO0006886|GO:0016192|GO:0030131,GO0005488	ko04142 Lysosome	lcl|NW_018921537.1_cds_XP_021809701.1_10
	2099	eukaryotic translation initiation factor 5-like	Pav_sc0000030.1_g890.1.mk_463929..465218_-	110753186	GO0005515,GO0005488,GO0003743|GO:0006413	ko04214 Apoptosis - fly , ko03013 RNA transport	lcl|NW_018921266.1_cds_XP_021809715.1_89
	2100	galactinol synthase 1	Pav_sc0000354.1_g670.1.mk_387874..389922_-	110753187	GO0016757,GO0006012|GO:0047216	ko00052 Galactose metabolism	lcl|NW_018921537.1_cds_XP_021809713.1_89
	2101	uncharacterized protein LOC110753188	Pav_sc0000354.1_g420.1.mk_267967..270556_-	110753188			lcl|NW_018921537.1_cds_XP_021809714.1_53
	2102	probable nucleoredoxin 1	Pav_sc0000354.1_g620.1.mk_366482..368947_+	110753192	GO0045454		lcl|NW_018921537.1_cds_XP_021809720.1_80
	2103	uncharacterized protein LOC110753194 isoform X1	Pav_sc0000354.1_g110.1.mk_60878..62791_+	110753194			lcl|NW_018921537.1_cds_XP_021809723.1_14
	2109	ADP-ribosylation factor 2	Pav_sc0000009.1_g260.1.mk_126729..129478_+	110753205	GO0005525,GO0005525|GO:0005622|GO:0007264	ko04072 Phospholipase D signaling pathway , ko05110 Vibrio cholerae infection , ko04144 Endocytosis , ko05134 Legionellosis	lcl|NW_018921537.1_cds_XP_021809740.1_90
	2110	ADP-ribosylation factor 2	Pav_sc0000354.1_g680.1.mk_393973..396609_-	110753205	GO0005525		lcl|NW_018921537.1_cds_XP_021809740.1_90
	2111	DNA-directed RNA polymerases I, II, and III subunit RPABC5	Pav_sc0000354.1_g780.1.mk_448815..450153_-	110753209	GO0003677|GO:0003899|GO:0006351|GO:0008270,GO0003677|GO:0003899|GO:0006351	ko05016 Huntington's disease , ko05169 Epstein-Barr virus infection , ko00230 Purine metabolism , ko00240 Pyrimidine metabolism , ko04623 Cytosolic DNA-sensing pathway , ko03020 RNA polymerase	lcl|NW_018921537.1_cds_XP_021809745.1_108
	2115	probable nucleoredoxin 1	Pav_sc0000354.1_g610.1.mk_349107..352221_+	110753226	GO0045454		lcl|NW_018921537.1_cds_XP_021809774.1_79
	2127	plant UBX domain-containing protein 8-like isoform X1	Pav_sc0000355.1_g240.1.mk_149357..154815_+	110753285	GO0005515		lcl|NW_018921538.1_cds_XP_021809848.1_32
	2135	histone deacetylase 5	Pav_sc0000358.1_g140.1.mk_64216..70254_+	110753327		ko05034 Alcoholism , ko05165 Human papillomavirus infection , ko05203 Viral carcinogenesis	lcl|NW_018921541.1_cds_XP_021809908.1_13
	2138	glycine-rich RNA-binding protein blt801-like	Pav_sc0000358.1_g210.1.mk_103304..105486_-	110753338	GO0003676	ko03040 Spliceosome	lcl|NW_018921541.1_cds_XP_021809925.1_21
	2158	alpha-1,4-glucan-protein synthase [UDP-forming] 2	Pav_sc0000358.1_g610.1.mk_284532..287020_+	110753405	GO0016866|GO:0030244	ko00520 Amino sugar and nucleotide sugar metabolism	lcl|NW_018921541.1_cds_XP_021810004.1_63
	2163	replication protein A 32 kDa subunit B-like	Pav_sc0000359.1_g450.1.mk_267712..272682_+	110753421	GO0003677|GO:0005634|GO:0006260|GO:0006281|GO:0006310,GO0003676	ko03430 Mismatch repair , ko03440 Homologous recombination , ko03460 Fanconi anemia pathway , ko03420 Nucleotide excision repair , ko03030 DNA replication	lcl|NW_018921542.1_cds_XP_021810021.1_35
	2164	protein MOR1	Pav_sc0000359.1_g620.1.mk_405234..420872_+	110753424	GO0005488		lcl|NW_018921542.1_cds_XP_021810024.1_47
	2169	NADPH--cytochrome P450 reductase 2	Pav_sc0000359.1_g390.1.mk_235711..241008_-	110753437	GO0010181,GO0003958|GO:0055114,GO0010181|GO:0055114,GO0016491|GO:0055114		lcl|NW_018921542.1_cds_XP_021810039.1_31
	2170	lysine--tRNA ligase, cytoplasmic-like	Pav_sc0000359.1_g720.1.mk_477935..485200_+	110753439	GO0000166|GO:0004812|GO:0005524|GO:0006418,GO0003676		lcl|NW_018921542.1_cds_XP_021810043.1_57
	2176	afadin- and alpha-actinin-binding protein isoform X1	Pav_sc0000359.1_g410.1.mk_252199..258268_+	110753462		ko04520 Adherens junction	lcl|NW_018921542.1_cds_XP_021810063.1_32
	2187	1,4-alpha-glucan-branching enzyme 1, chloroplastic/amyloplastic-like isoform X2	Pav_sc0000363.1_g470.1.mk_285543..297872_-	110753501	GO0003824|GO:0005975|GO:0043169,GO0003844|GO:0005978,GO0003824|GO:0005975,GO0004553|GO:0005975	ko00500 Starch and sucrose metabolism	lcl|NW_018921545.1_cds_XP_021810096.1_54
	2197	tocopherol O-methyltransferase, chloroplastic isoform X1	Pav_sc0000363.1_g200.1.mk_93742..96438_-	110753538	GO0010189|GO:0032259|GO:0051741,GO0008152|GO:0008168	ko00130 Ubiquinone and other terpenoid-quinone biosynthesis	lcl|NW_018921545.1_cds_XP_021810148.1_23
	2198	thaumatin-like protein	Pav_sc0000030.1_g1270.1.mk_684589..686332_-	110753539			lcl|NW_018921266.1_cds_XP_021810152.1_124
	2199	delta(14)-sterol reductase-like	Pav_sc0000363.1_g210.1.mk_97680..103019_+	110753540	GO0016020,GO0016628|GO:0055114	ko00100 Steroid biosynthesis	lcl|NW_018921545.1_cds_XP_021810150.1_25
	2205	protein BUD31 homolog 1	Pav_sc0000363.1_g520.1.mk_329913..330953_-	110753556	GO0005634		lcl|NW_018921545.1_cds_XP_021810171.1_58
	2207	uncharacterized protein LOC110753559	Pav_sc0000363.1_g870.1.mk_512553..517348_+	110753559			lcl|NW_018921545.1_cds_XP_021810176.1_93
	2213	1,4-alpha-glucan-branching enzyme 1, chloroplastic/amyloplastic-like	Pav_sc0000367.1_g300.1.mk_126960..133151_-	110753599	GO0003844|GO:0005978,GO0004553|GO:0005975,GO0003824|GO:0005975,GO0003824|GO:0005975|GO:0043169	ko00500 Starch and sucrose metabolism	lcl|NW_018921549.1_cds_XP_021810224.1_30
	2221	4-coumarate--CoA ligase-like 5	Pav_sc0000367.1_g080.1.mk_36754..40163_-	110753622	GO0003824|GO:0008152	ko00592 alpha-Linolenic acid metabolism	lcl|NW_018921549.1_cds_XP_021810250.1_7
	2222	probable serine/threonine-protein kinase At4g35230	Pav_sc0000367.1_g120.1.mk_50163..55383_-	110753623	GO0005515,GO0004672|GO:0005524|GO:0006468	ko04075 Plant hormone signal transduction	lcl|NW_018921549.1_cds_XP_021810251.1_12
	2230	putative transferase At4g12130, mitochondrial isoform X1	Pav_sc0000370.1_g820.1.mk_393048..395749_-	110753658			lcl|NW_018921552.1_cds_XP_021810289.1_62
	2231	selenoprotein K isoform X2	Pav_sc0000030.1_g1330.1.mk_718897..721312_-	110753663			lcl|NW_018921266.1_cds_XP_021810306.1_132
	2243	monocopper oxidase-like protein SKU5	Pav_sc0000370.1_g260.1.mk_125376..129681_+	110753683	GO0055114,GO0005507|GO:0016491|GO:0055114,GO0005507		lcl|NW_018921552.1_cds_XP_021810318.1_24
	2247	geraniol 8-hydroxylase-like	Pav_sc0000370.1_g550.1.mk_288645..291314_+	110753692	GO0016705|GO:0055114,GO0005506|GO:0016705|GO:0020037|GO:0055114,GO0042393		lcl|NW_018921552.1_cds_XP_021810329.1_49
	2248	geraniol 8-hydroxylase-like	Pav_sc0004874.1_g020.1.br_2812..4394_+	110753692	GO0005506|GO:0016705|GO:0020037|GO:0055114,GO0016705|GO:0055114		lcl|NW_018921552.1_cds_XP_021810329.1_49
	2249	maspardin	Pav_sc0000370.1_g790.1.mk_375543..381359_+	110753693		ko04144 Endocytosis	lcl|NW_018921552.1_cds_XP_021810330.1_58
	2266	putative amidase C869.01	Pav_sc0000373.1_g060.1.mk_9801..19039_+	110753743			lcl|NW_018921554.1_cds_XP_021810389.1_6
	2268	putative amidase C869.01	Pav_sc0006664.1_g010.1.mk_1148..3110_-	110753745		ko00380 Tryptophan metabolism , ko00330 Arginine and proline metabolism , ko00360 Phenylalanine metabolism , ko00627 Aminobenzoate degradation , ko00643 Styrene degradation	lcl|NW_018921554.1_cds_XP_021810392.1_2
	2275	protein EARLY-RESPONSIVE TO DEHYDRATION 7, chloroplastic-like	Pav_sc0000373.1_g310.1.mk_170311..173728_+	110753766		ko04144 Endocytosis	lcl|NW_018921554.1_cds_XP_021810416.1_30
	2276	uncharacterized protein LOC110753767	Pav_sc0000373.1_g500.1.mk_279258..282469_-	110753767			lcl|NW_018921554.1_cds_XP_021810417.1_50
	2279	E3 ubiquitin-protein ligase UPL3	Pav_sc0000373.1_g360.1.mk_207245..217222_+	110753772	GO0005488,GO0005515,GO0004842	ko04120 Ubiquitin mediated proteolysis	lcl|NW_018921554.1_cds_XP_021810425.1_35
	2284	putative amidase ARB_02965	Pav_sc0000373.1_g050.1.br_7880..9023_+	110753786		ko00330 Arginine and proline metabolism , ko00360 Phenylalanine metabolism , ko00627 Aminobenzoate degradation , ko00643 Styrene degradation , ko00380 Tryptophan metabolism	lcl|NW_018921554.1_cds_XP_021810448.1_1
	2285	putative amidase ARB_02965	Pav_sc0000373.1_g020.1.mk_4914..5569_+	110753786			lcl|NW_018921554.1_cds_XP_021810448.1_1
	2289	protein NUCLEAR FUSION DEFECTIVE 4-like	Pav_sc0000373.1_g260.1.mk_125971..131461_-	110753791			lcl|NW_018921554.1_cds_XP_021810456.1_22
	2295	translocase of chloroplast 120, chloroplastic	Pav_sc0000373.1_g100.1.mk_27216..31172_-	110753803	GO0005525,GO0016817		lcl|NW_018921554.1_cds_XP_021810469.1_9
	2301	protein CHAPERONE-LIKE PROTEIN OF POR1, chloroplastic	Pav_sc0000373.1_g710.1.mk_449706..451824_-	110753825			lcl|NW_018921554.1_cds_XP_021810494.1_85
	2302	phytoene dehydrogenase, chloroplastic/chromoplastic	Pav_sc0000375.1_g170.1.mk_80984..82526_+	110753828	GO0016491|GO:0055114		lcl|NW_018921555.1_cds_XP_021810495.1_14
	2313	sorting nexin 2B-like	Pav_sc0000375.1_g610.1.mk_335671..341022_-	110753864	GO0035091		lcl|NW_018921555.1_cds_XP_021810537.1_68
	2319	28S ribosomal protein S29, mitochondrial	Pav_sc0000375.1_g420.1.mk_227410..230719_-	110753894			lcl|NW_018921555.1_cds_XP_021810570.1_44
	2323	superoxide dismutase [Mn], mitochondrial-like	Pav_sc0000375.1_g070.1.mk_26177..28314_+	110753911	GO0004784|GO:0006801|GO:0046872|GO:0055114	ko04146 Peroxisome , ko04068 FoxO signaling pathway , ko04212 Longevity regulating pathway - worm , ko04213 Longevity regulating pathway - multiple species , ko04211 Longevity regulating pathway - mammal , ko05016 Huntington's disease , ko04013 MAPK signaling pathway - fly	lcl|NW_018921555.1_cds_XP_021810589.1_4
	2331	2-methylene-furan-3-one reductase	Pav_sc0000009.1_g530.1.mk_264978..267119_-	110753936	GO0008270|GO:0016491,GO0055114,GO0016491		lcl|NW_018921247.1_cds_XP_021810651.1_59
	2334	glucan endo-1,3-beta-glucosidase-like	Pav_sc0000376.1_g390.1.mk_186621..188632_+	110753938	GO0004553|GO:0005975		lcl|NW_018921556.1_cds_XP_021810623.1_16
	2347	beta-galactosidase 13-like	Pav_sc0000381.1_g150.1.mk_63237..65396_+	110754028	GO0030246,GO0004553|GO:0005975		lcl|NW_018921561.1_cds_XP_021810709.1_14
	2355	putative phospholipid-transporting ATPase 9	Pav_sc0000383.1_g1130.1.mk_566842..573204_+	110754078	GO0000166,GO0000287|GO:0004012|GO:0005524|GO:0015914|GO:0016021,GO0016021		lcl|NW_018921563.1_cds_XP_021810773.1_135
	2362	peptidyl-prolyl cis-trans isomerase CYP26-2, chloroplastic isoform X1	Pav_sc0000383.1_g1040.1.mk_510394..511825_+	110754112	GO0003755|GO:0006457,GO0000413|GO:0003755|GO:0006457		lcl|NW_018921563.1_cds_XP_021810824.1_123
	2363	uncharacterized protein DDB_G0283697-like isoform X1	Pav_sc0000009.1_g580.1.mk_284655..285223_-	110754114			lcl|NW_018921247.1_cds_XP_021810867.1_61
	2367	uncharacterized protein LOC110754120 isoform X1	Pav_sc0000383.1_g300.1.mk_150518..156027_+	110754120			lcl|NW_018921563.1_cds_XP_021810835.1_41
	2373	uncharacterized protein LOC110754153	Pav_sc0000383.1_g470.1.mk_246368..248017_+	110754153			lcl|NW_018921563.1_cds_XP_021810882.1_68
	2374	ABC transporter G family member 22-like isoform X2	Pav_co4012815.1_g010.1.br_1..1211_-	110754179	GO0016020		lcl|NW_018921564.1_cds_XP_021810902.1_13
	2376	serine racemase-like	Pav_sc0003055.1_g010.1.br_15965..19423_-	110754200			lcl|NW_018921568.1_cds_XP_021810933.1_4
	2377	serine racemase-like	Pav_sc0001295.1_g010.1.br_9587..15659_-	110754200			lcl|NW_018921568.1_cds_XP_021810933.1_4
	2378	serine racemase-like	Pav_sc0000389.1_g370.1.br_110691..114613_+	110754200	GO0006520|GO:0030170	ko00260 Glycine, serine and threonine metabolism	lcl|NW_018921568.1_cds_XP_021810933.1_4
	2390	uncharacterized protein LOC110754246 isoform X1	Pav_sc0000396.1_g600.1.mk_286886..289685_+	110754246			lcl|NW_018921571.1_cds_XP_021810985.1_67
	2395	serine/threonine protein phosphatase 2A regulatory subunit B''beta-like	Pav_sc0000396.1_g430.1.mk_189894..195262_-	110754280	GO0005509	ko03015 mRNA surveillance pathway , ko04071 Sphingolipid signaling pathway , ko05165 Human papillomavirus infection , ko04261 Adrenergic signaling in cardiomyocytes , ko04152 AMPK signaling pathway , ko04151 PI3K-Akt signaling pathway , ko04728 Dopaminergic synapse	lcl|NW_018921571.1_cds_XP_021811022.1_41
	2406	protein WVD2-like 1	Pav_sc0000396.1_g960.1.mk_430749..434587_+	110754310			lcl|NW_018921571.1_cds_XP_021811060.1_98
	2411	bifunctional TH2 protein, mitochondrial-like isoform X1	Pav_sc0000396.1_g100.1.mk_31758..36909_+	110754327			lcl|NW_018921571.1_cds_XP_021811077.1_13
	2415	uncharacterized protein At2g34160	Pav_sc0002783.1_g010.1.br_1..3336_+	110754340	GO0003676		lcl|NW_018921571.1_cds_XP_021811092.1_97
	2416	uncharacterized protein At2g34160	Pav_sc0000396.1_g950.1.mk_423994..425610_-	110754340	GO0003676		lcl|NW_018921571.1_cds_XP_021811092.1_97
	2417	uncharacterized protein LOC110754341	Pav_sc0000396.1_g1220.1.mk_553966..557195_-	110754341	GO0005509		lcl|NW_018921571.1_cds_XP_021811093.1_126
	2424	protein LIGHT-DEPENDENT SHORT HYPOCOTYLS 1	Pav_sc0000396.1_g470.1.mk_225498..226154_-	110754367			lcl|NW_018921571.1_cds_XP_021811119.1_54
	2440	geranylgeranyl transferase type-2 subunit beta 1-like isoform X2	Pav_sc0000405.1_g490.1.mk_241227..253654_+	110754452	GO0003824,GO0004663|GO:0018344		lcl|NW_018921579.1_cds_XP_021811212.1_42
	2442	beta-amylase	Pav_sc0000405.1_g360.1.mk_157726..161165_+	110754461	GO0000272|GO:0016161		lcl|NW_018921579.1_cds_XP_021811221.1_28
	2448	cytochrome b561 and DOMON domain-containing protein At3g07570	Pav_sc0000407.1_g130.1.mk_52392..58583_+	110754499	GO0003723|GO:0033897		lcl|NW_018921581.1_cds_XP_021811263.1_9
	2459	MAP3K epsilon protein kinase 1-like isoform X1	Pav_sc0000410.1_g400.1.mk_253643..266267_+	110754578	GO0005488,GO0005515,GO0005524,GO0004672|GO:0005524|GO:0006468		lcl|NW_018921584.1_cds_XP_021811346.1_56
	2464	eukaryotic initiation factor 4A-3	Pav_sc0000410.1_g410.1.mk_266555..270207_-	110754597	GO0003676|GO:0005524		lcl|NW_018921584.1_cds_XP_021811376.1_58
	2486	spermidine coumaroyl-CoA acyltransferase	Pav_sc0000037.1_g060.1.mk_20035..21898_-	110754677	GO0016747		lcl|NW_018921273.1_cds_XP_021811475.1_7
	2488	protein EXORDIUM-like 5	Pav_sc0005640.1_g020.1.mk_4959..5669_+	110754682			lcl|NW_018921586.1_cds_XP_021811478.1_37
	2489	protein EXORDIUM-like 5	Pav_sc0000412.1_g480.1.mk_222323..223375_+	110754682			lcl|NW_018921586.1_cds_XP_021811478.1_37
	2495	TMV resistance protein N-like	Pav_sc0000412.1_g430.1.mk_187483..188873_+	110754691	GO0043531		lcl|NW_018921586.1_cds_XP_021811486.1_33
	2496	Niemann-Pick C1 protein-like	Pav_co4029749.1_g010.1.br_1..1337_+	110754693			lcl|NW_018921586.1_cds_XP_021811487.1_52
	2501	monosaccharide-sensing protein 2-like	Pav_sc0000412.1_g240.1.mk_108432..112976_+	110754703	GO0016021|GO:0022857|GO:0055085,GO0005215|GO:0016021|GO:0055085,GO0016020|GO:0022891|GO:0055085		lcl|NW_018921586.1_cds_XP_021811496.1_18
	2502	homoserine kinase	Pav_sc0000412.1_g260.1.mk_114450..115562_-	110754705	GO0005524,GO0004413|GO:0005524|GO:0006566	ko00260 Glycine, serine and threonine metabolism , ko01230 Biosynthesis of amino acids	lcl|NW_018921586.1_cds_XP_021811497.1_20
	2505	probable galacturonosyltransferase 3 isoform X1	Pav_sc0000412.1_g540.1.mk_247140..255208_+	110754709	GO0016757,GO0047262	ko00520 Amino sugar and nucleotide sugar metabolism	lcl|NW_018921586.1_cds_XP_021811502.1_47
	2507	uncharacterized protein LOC110754716 isoform X1	Pav_sc0000412.1_g210.1.mk_89438..93146_+	110754716	GO0006952		lcl|NW_018921586.1_cds_XP_021811511.1_14
	2512	rab escort protein 1-like	Pav_sc0000414.1_g240.1.mk_117822..122907_-	110754741	GO0005092|GO:0007264,GO0016491|GO:0055114		lcl|NW_018921587.1_cds_XP_021811546.1_36
	2513	rab escort protein 1-like	Pav_sc0000414.1_g240.1.mk_117822..122907_-	110754741	GO0005092|GO:0007264,GO0016491|GO:0055114		lcl|NW_018921587.1_cds_XP_021811546.1_36
	2528	enhancer of mRNA-decapping protein 4	Pav_sc0000416.1_g230.1.mk_85771..93664_+	110754810	GO0005515	ko03018 RNA degradation	lcl|NW_018921589.1_cds_XP_021811610.1_12
	2530	cysteine-rich receptor-like protein kinase 10	Pav_sc0000418.1_g350.1.mk_123793..126830_+	110754819	GO0004672|GO:0006468,GO0005524,GO0004672|GO:0005524|GO:0006468		lcl|NW_018921591.1_cds_XP_021811622.1_14
	2532	cysteine-rich repeat secretory protein 38-like	Pav_sc0000418.1_g330.1.mk_120833..122208_+	110754822			lcl|NW_018921591.1_cds_XP_021811624.1_13
	2534	putative receptor-like protein kinase At4g00960	Pav_sc0000418.1_g300.1.br_102521..106576_+	110754826	GO0005524,GO0004672|GO:0006468,GO0004672|GO:0005524|GO:0006468	ko05162 Measles , ko05133 Pertussis , ko04064 NF-kappa B signaling pathway , ko05140 Leishmaniasis , ko04624 Toll and Imd signaling pathway , ko05152 Tuberculosis , ko04620 Toll-like receptor signaling pathway , ko05145 Toxoplasmosis , ko04722 Neurotrophin signaling pathway , ko04621 NOD-like receptor signaling pathway , ko05142 Chagas disease (American trypanosomiasis) , ko05164 Influenza A	lcl|NW_018921591.1_cds_XP_021811627.1_10
	2535	cysteine-rich receptor-like protein kinase 29	Pav_sc0000418.1_g250.1.br_89905..91383_+	110754828			lcl|NW_018921591.1_cds_XP_021811632.1_9
	2537	cysteine-rich receptor-like protein kinase 29	Pav_co4045899.1_g010.1.br_1..367_+	110754828			lcl|NW_018921591.1_cds_XP_021811632.1_9
	2539	uncharacterized protein LOC110754833	Pav_sc0000419.1_g110.1.mk_64105..69511_+	110754833			lcl|NW_018921592.1_cds_XP_021811637.1_14
	2546	uncharacterized protein LOC110754865	Pav_sc0000428.1_g570.1.mk_337253..345879_+	110754865		ko00564 Glycerophospholipid metabolism	lcl|NW_018921599.1_cds_XP_021811677.1_62
	2550	ribose-phosphate pyrophosphokinase 4 isoform X1	Pav_sc0000428.1_g430.1.mk_252886..256289_+	110754884	GO0009116,GO0000287|GO:0004749|GO:0009165		lcl|NW_018921599.1_cds_XP_021811699.1_43
	2552	trifunctional UDP-glucose 4,6-dehydratase/UDP-4-keto-6-deoxy-D-glucose 3,5-epimerase/UDP-4-keto-L-rhamnose-reductase RHM1-like	Pav_sc0000428.1_g830.1.mk_421794..424350_+	110754886	GO0003824|GO:0050662,GO0008460|GO:0009225	ko00520 Amino sugar and nucleotide sugar metabolism	lcl|NW_018921599.1_cds_XP_021811702.1_68
	2582	pyruvate decarboxylase 1	Pav_sc0000037.1_g120.1.mk_48888..51559_+	110755000	GO0000287|GO:0030976,GO0016831,GO0030976,GO0003824|GO:0030976	ko00010 Glycolysis / Gluconeogenesis	lcl|NW_018921273.1_cds_XP_021811833.1_14
	2609	cinnamoyl-CoA reductase 2-like isoform X2	Pav_sc0000454.1_g070.1.mk_26242..28352_+	110755086			lcl|NW_018921617.1_cds_XP_021811937.1_3
	2610	cinnamoyl-CoA reductase 2-like isoform X1	Pav_sc0000454.1_g040.1.br_18756..20265_+	110755086			lcl|NW_018921617.1_cds_XP_021811936.1_2
	2615	short-chain dehydrogenase/reductase family 42E member 1	Pav_sc0000454.1_g200.1.mk_80493..83471_-	110755095	GO0003854|GO:0006694|GO:0016616|GO:0055114		lcl|NW_018921617.1_cds_XP_021811949.1_12
	2620	THO complex subunit 4D-like isoform X1	Pav_sc0000464.1_g630.1.mk_362810..370297_+	110755121	GO0003676	ko03015 mRNA surveillance pathway , ko05168 Herpes simplex infection , ko03013 RNA transport , ko03040 Spliceosome	lcl|NW_018921624.1_cds_XP_021811980.1_40
	2621	uncharacterized protein LOC110755128	Pav_sc0000464.1_g490.1.mk_256412..261432_+	110755128			lcl|NW_018921624.1_cds_XP_021811991.1_28
	2625	protein CHUP1, chloroplastic isoform X1	Pav_sc0000037.1_g160.1.mk_81339..88558_+	110755152			lcl|NW_018921273.1_cds_XP_021812020.1_20
	2637	codeine O-demethylase-like isoform X1	Pav_sc0000465.1_g780.1.br_338381..340129_+	110755200	GO0016491|GO:0055114		lcl|NW_018921625.1_cds_XP_021812063.1_19
	2651	heterogeneous nuclear ribonucleoprotein F	Pav_sc0000465.1_g1060.1.mk_459250..463364_+	110755239	GO0003676		lcl|NW_018921625.1_cds_XP_021812108.1_38
	2658	glucomannan 4-beta-mannosyltransferase 2	Pav_sc0000467.1_g100.1.mk_79519..85371_-	110755262			lcl|NW_018921626.1_cds_XP_021812131.1_7
	2659	UDP-D-apiose/UDP-D-xylose synthase 2	Pav_sc0000467.1_g270.1.mk_227051..230847_-	110755263	GO0003824|GO:0050662	ko00520 Amino sugar and nucleotide sugar metabolism	lcl|NW_018921626.1_cds_XP_021812132.1_19
	2663	histone deacetylase HDT1-like	Pav_sc0000467.1_g060.1.mk_49178..52582_+	110755273	GO0003676		lcl|NW_018921626.1_cds_XP_021812144.1_3
	2676	pheophorbide a oxygenase, chloroplastic	Pav_sc0000467.1_g820.1.mk_555676..559401_+	110755322	GO0010277|GO:0055114,GO0016491|GO:0051537|GO:0055114	ko00860 Porphyrin and chlorophyll metabolism	lcl|NW_018921626.1_cds_XP_021812196.1_56
	2680	magnesium transporter MRS2-11, chloroplastic	Pav_sc0000467.1_g420.1.mk_306701..311765_+	110755325			lcl|NW_018921626.1_cds_XP_021812198.1_28
	2683	ABC transporter F family member 4	Pav_sc0000473.1_g350.1.mk_129711..136077_-	110755347	GO0005737|GO:0034227,GO0005524|GO:0016887		lcl|NW_018921630.1_cds_XP_021812213.1_6
	2689	pectin acetylesterase 8-like	Pav_sc0000474.1_g140.1.mk_68990..73283_-	110755356	GO0016787	ko04310 Wnt signaling pathway	lcl|NW_018921631.1_cds_XP_021812223.1_4
	2698	DNA repair RAD52-like protein 2, chloroplastic	Pav_sc0000478.1_g480.1.mk_187250..190520_-	110755370			lcl|NW_018921634.1_cds_XP_021812243.1_23
	2700	uncharacterized protein LOC110755380	Pav_sc0000478.1_g450.1.mk_177726..180423_+	110755380			lcl|NW_018921634.1_cds_XP_021812259.1_19
	2701	stAR-related lipid transfer protein 7, mitochondrial-like	Pav_sc0000478.1_g500.1.mk_196368..201876_+	110755383	GO0005515,GO0008289	ko03040 Spliceosome	lcl|NW_018921634.1_cds_XP_021812263.1_27
	2712	4-coumarate--CoA ligase-like 7	Pav_sc0000480.1_g840.1.mk_574967..579550_-	110755459	GO0003824|GO:0008152	ko00360 Phenylalanine metabolism , ko00130 Ubiquinone and other terpenoid-quinone biosynthesis , ko00940 Phenylpropanoid biosynthesis	lcl|NW_018921636.1_cds_XP_021812349.1_60
	2719	ABC transporter C family member 2-like	Pav_sc0000481.1_g220.1.mk_159364..188489_-	110755476	GO0005524|GO:0016887,GO0005524|GO:0006810|GO:0016021|GO:0042626|GO:0055085		lcl|NW_018921637.1_cds_XP_021812381.1_32
	2723	dnaJ protein homolog 2-like	Pav_sc0000038.1_g300.1.mk_158104..163516_+	110755496	GO0031072|GO:0051082,GO0006457|GO:0051082	ko04141 Protein processing in endoplasmic reticulum	lcl|NW_018921274.1_cds_XP_021812409.1_15
	2724	cationic amino acid transporter 1	Pav_sc0000481.1_g180.1.mk_128621..132490_-	110755510	GO0003333|GO:0015171|GO:0016020		lcl|NW_018921637.1_cds_XP_021812421.1_21
	2727	protein RAE1-like	Pav_sc0000482.1_g190.1.mk_45261..51070_-	110755528	GO0005515	ko03013 RNA transport , ko05164 Influenza A	lcl|NW_018921638.1_cds_XP_021812450.1_3
	2729	granule-bound starch synthase 2, chloroplastic/amyloplastic	Pav_sc0000484.1_g780.1.mk_335361..340085_-	110755538		ko02026 Biofilm formation - Escherichia coli , ko00500 Starch and sucrose metabolism	lcl|NW_018921639.1_cds_XP_021812457.1_58
	2741	SNF1-related protein kinase catalytic subunit alpha KIN10 isoform X2	Pav_sc0000484.1_g390.1.mk_156298..160680_+	110755569	GO0004672|GO:0005524|GO:0006468,GO0005524,GO0004672|GO:0006468	ko04922 Glucagon signaling pathway , ko04150 mTOR signaling pathway , ko04710 Circadian rhythm , ko04530 Tight junction , ko05418 Fluid shear stress and atherosclerosis , ko04140 Autophagy - animal , ko04371 Apelin signaling pathway , ko04068 FoxO signaling pathway , ko04910 Insulin signaling pathway , ko04211 Longevity regulating pathway - mammal , ko04920 Adipocytokine signaling pathway , ko042…	lcl|NW_018921639.1_cds_XP_021812491.1_18
	2742	pectinesterase 31	Pav_sc0000484.1_g450.1.mk_200834..204030_-	110755583	GO0005618|GO:0030599|GO:0042545	ko00040 Pentose and glucuronate interconversions	lcl|NW_018921639.1_cds_XP_021812504.1_27
	2743	vesicle transport v-SNARE 13	Pav_sc0000484.1_g420.1.mk_190814..193791_+	110755589	GO0006886|GO:0016020,GO0005484|GO:0005794|GO:0006810,GO0016020|GO:0016192	ko04130 SNARE interactions in vesicular transport , ko04138 Autophagy - yeast	lcl|NW_018921639.1_cds_XP_021812511.1_24
	2753	uncharacterized protein LOC110755632	Pav_co4000579.1_g010.1.mk_6..1067_+	110755632			lcl|NW_018921276.1_cds_XP_021812558.1_42
	2754	uncharacterized protein LOC110755632	Pav_sc0000040.1_g340.1.mk_178489..192068_-	110755632			lcl|NW_018921276.1_cds_XP_021812558.1_42
	2760	RRP15-like protein	Pav_sc0000488.1_g100.1.mk_42087..45274_+	110755659	GO0006364		lcl|NW_018921643.1_cds_XP_021812588.1_10
	2768	pectin acetylesterase 3-like isoform X1	Pav_sc0000491.1_g1140.1.mk_614692..619767_-	110755709	GO0016787	ko04310 Wnt signaling pathway	lcl|NW_018921645.1_cds_XP_021812631.1_138
	2771	beta-fructofuranosidase, insoluble isoenzyme CWINV1-like isoform X1	Pav_sc0000491.1_g220.1.mk_127549..131270_-	110755718	GO0004553|GO:0005975	ko00500 Starch and sucrose metabolism , ko00052 Galactose metabolism	lcl|NW_018921645.1_cds_XP_021812647.1_23
	2787	60S ribosomal protein L6-1-like	Pav_sc0000491.1_g1030.1.mk_571391..574205_-	110755757	GO0003735|GO:0005622|GO:0005840|GO:0006412	ko03010 Ribosome	lcl|NW_018921645.1_cds_XP_021812721.1_128
	2789	uncharacterized protein LOC110755771	Pav_sc0000491.1_g730.1.mk_410129..416268_+	110755771	GO0008033|GO:0008168,GO0003735|GO:0005840|GO:0006412,GO0006412		lcl|NW_018921645.1_cds_XP_021812741.1_93
	2793	pto-interacting protein 1	Pav_sc0000491.1_g780.1.mk_437748..441179_+	110755779	GO0005524		lcl|NW_018921645.1_cds_XP_021812752.1_101
	2806	uncharacterized protein LOC110755818	Pav_sc0000493.1_g200.1.mk_147101..153125_+	110755818	GO0005507|GO:0008131|GO:0009308|GO:0048038|GO:0055114	ko00410 beta-Alanine metabolism , ko00950 Isoquinoline alkaloid biosynthesis , ko00260 Glycine, serine and threonine metabolism , ko00360 Phenylalanine metabolism , ko00350 Tyrosine metabolism , ko00960 Tropane, piperidine and pyridine alkaloid biosynthesis	lcl|NW_018921647.1_cds_XP_021812797.1_15
	2820	elongation factor-like GTPase 1	Pav_sc0000497.1_g210.1.mk_66019..69102_+	110755878	GO0005525,GO0003924|GO:0005525	ko03008 Ribosome biogenesis in eukaryotes	lcl|NW_018921650.1_cds_XP_021812873.1_12
	2823	CBL-interacting protein kinase 32	Pav_sc0000499.1_g180.1.mk_119842..125377_+	110755894	GO0004672|GO:0005524|GO:0006468,GO0004672|GO:0006468,GO0007165	ko04211 Longevity regulating pathway - mammal , ko04530 Tight junction , ko04710 Circadian rhythm , ko04921 Oxytocin signaling pathway , ko05418 Fluid shear stress and atherosclerosis , ko04140 Autophagy - animal , ko04920 Adipocytokine signaling pathway , ko04922 Glucagon signaling pathway , ko04371 Apelin signaling pathway , ko04151 PI3K-Akt signaling pathway , ko04910 Insulin signaling pathway…	lcl|NW_018921652.1_cds_XP_021812888.1_10
	2824	COP9 signalosome complex subunit 2	Pav_sc0000499.1_g150.1.mk_89682..96649_+	110755895	GO0005515		lcl|NW_018921652.1_cds_XP_021812889.1_8
	2825	COP9 signalosome complex subunit 2	Pav_sc0000499.1_g160.1.mk_103184..105006_+	110755895	GO0005515		lcl|NW_018921652.1_cds_XP_021812889.1_8
	2827	22.0 kDa class IV heat shock protein	Pav_sc0000500.1_g480.1.mk_239318..239920_-	110755902		ko04141 Protein processing in endoplasmic reticulum	lcl|NW_018921653.1_cds_XP_021812900.1_44
	2840	probable sucrose-phosphate synthase 4	Pav_sc0000500.1_g060.1.mk_16977..23946_+	110755941	GO0005985|GO:0016157,GO0005985|GO:0046524	ko00500 Starch and sucrose metabolism	lcl|NW_018921653.1_cds_XP_021812960.1_5
	2841	uncharacterized protein LOC110755945 isoform X2	Pav_sc0000500.1_g090.1.mk_38009..40222_+	110755945			lcl|NW_018921653.1_cds_XP_021812964.1_10
	2842	succinate dehydrogenase [ubiquinone] iron-sulfur subunit 2, mitochondrial-like	Pav_sc0000040.1_g1040.1.mk_510822..513431_+	110755946	GO0008152|GO:0016747,GO0051537,GO0006099|GO:0016491|GO:0055114,GO0051536,GO0009055|GO:0051536	ko05016 Huntington's disease , ko04932 Non-alcoholic fatty liver disease (NAFLD) , ko05010 Alzheimer's disease , ko05012 Parkinson's disease , ko00190 Oxidative phosphorylation , ko00020 Citrate cycle (TCA cycle) , ko01200 Carbon metabolism	lcl|NW_018921276.1_cds_XP_021812967.1_119
	2854	protein phosphatase methylesterase 1 isoform X1	Pav_sc0000502.1_g030.1.mk_20535..27220_+	110755985	GO0006482|GO:0051723		lcl|NW_018921655.1_cds_XP_021813024.1_6
	2857	cytochrome c isoform X1	Pav_sc0000502.1_g040.1.mk_27433..30051_-	110755994	GO0009055|GO:0020037	ko05210 Colorectal cancer , ko05010 Alzheimer's disease , ko04932 Non-alcoholic fatty liver disease (NAFLD) , ko05164 Influenza A , ko01524 Platinum drug resistance , ko05014 Amyotrophic lateral sclerosis (ALS) , ko05016 Huntington's disease , ko05222 Small cell lung cancer , ko05152 Tuberculosis , ko02020 Two-component system , ko05200 Pathways in cancer , ko05161 Hepatitis B , ko05167 Kaposi's …	lcl|NW_018921655.1_cds_XP_021813034.1_8
	2865	glucuronoxylan 4-O-methyltransferase 3-like	Pav_sc0000502.1_g520.1.mk_280781..281695_+	110756026	GO0045492		lcl|NW_018921655.1_cds_XP_021813087.1_54
	2882	rust resistance kinase Lr10-like	Pav_sc0000503.1_g420.1.br_247356..248099_-	110756071	GO0004672|GO:0005524|GO:0006468,GO0004672|GO:0006468		lcl|NW_018921656.1_cds_XP_021813147.1_37
	2883	rust resistance kinase Lr10-like	Pav_sc0000012.1_g020.1.br_13546..16082_+	110756071	GO0004672|GO:0005524|GO:0006468		lcl|NW_018921656.1_cds_XP_021813147.1_37
	2886	50S ribosomal protein L3, chloroplastic-like	Pav_sc0000503.1_g340.1.mk_200836..201980_-	110756082	GO0003735|GO:0005622|GO:0005840|GO:0006412		lcl|NW_018921656.1_cds_XP_021813156.1_32
	2887	50S ribosomal protein L3, chloroplastic-like	Pav_sc0000503.1_g320.1.mk_183597..184242_-	110756082	GO0003735|GO:0005622|GO:0005840|GO:0006412		lcl|NW_018921656.1_cds_XP_021813156.1_32
	2890	probable leucine-rich repeat receptor-like serine/threonine-protein kinase At3g14840	Pav_sc0000506.1_g060.1.br_45565..48166_-	110756094	GO0004672|GO:0006468,GO0004672|GO:0005524|GO:0006468		lcl|NW_018921658.1_cds_XP_021813168.1_1
	2893	probable LRR receptor-like serine/threonine-protein kinase At1g07650	Pav_sc0000506.1_g030.1.mk_23789..26285_-	110756109	GO0005524,GO0004672|GO:0006468,GO0004672|GO:0005524|GO:0006468	ko04620 Toll-like receptor signaling pathway , ko05162 Measles , ko05133 Pertussis , ko04624 Toll and Imd signaling pathway , ko05164 Influenza A , ko04722 Neurotrophin signaling pathway , ko04064 NF-kappa B signaling pathway , ko05142 Chagas disease (American trypanosomiasis) , ko05152 Tuberculosis , ko04621 NOD-like receptor signaling pathway , ko05145 Toxoplasmosis , ko05140 Leishmaniasis	lcl|NW_018921658.1_cds_XP_021813193.1_2
	2894	probable LRR receptor-like serine/threonine-protein kinase At1g07650	Pav_sc0001093.1_g110.1.br_52250..55340_-	110756109	GO0004672|GO:0005524|GO:0006468,GO0005524,GO0004672|GO:0006468		lcl|NW_018921658.1_cds_XP_021813193.1_2
	2901	probable galactinol--sucrose galactosyltransferase 5	Pav_sc0000040.1_g120.1.mk_68268..71631_+	110756135	GO0003824	ko00052 Galactose metabolism	lcl|NW_018921276.1_cds_XP_021813223.1_13
	2902	probable glycerol-3-phosphate dehydrogenase [NAD(+)] 1, cytosolic	Pav_sc0000507.1_g080.1.mk_46107..58936_-	110756140	GO0004367|GO:0005975|GO:0055114,GO0055114,GO0004367|GO:0006072|GO:0009331|GO:0055114,GO0016616|GO:0046168|GO:0051287|GO:0055114,GO0016491|GO:0055114	ko04011 MAPK signaling pathway - yeast , ko00564 Glycerophospholipid metabolism	lcl|NW_018921659.1_cds_XP_021813225.1_10
	2913	probable methyltransferase PMT9	Pav_sc0000040.1_g670.1.mk_376557..380693_-	110756174	GO0008168		lcl|NW_018921276.1_cds_XP_021813263.1_89
	2924	paired amphipathic helix protein Sin3-like 2 isoform X1	Pav_sc0000009.1_g1310.1.mk_650739..670398_-	110756231	GO0006355,GO0005524|GO:0016887,GO0005524|GO:0006810|GO:0016021|GO:0042626|GO:0055085	ko04919 Thyroid hormone signaling pathway , ko05016 Huntington's disease , ko05202 Transcriptional misregulation in cancers , ko04139 Mitophagy - yeast	lcl|NW_018921247.1_cds_XP_021813359.1_161
	2930	stomatal closure-related actin-binding protein 1-like	Pav_sc0000537.1_g060.1.mk_30037..46233_+	110756265	GO0003779		lcl|NW_018921677.1_cds_XP_021813366.1_1
	2933	uncharacterized protein LOC110756275	Pav_sc0000540.1_g020.1.mk_20081..55262_-	110756275			lcl|NW_018921679.1_cds_XP_021813375.1_2
	2938	DNA-directed RNA polymerases II, IV and V subunit 11	Pav_sc0000544.1_g200.1.mk_97161..99473_-	110756314	GO0006351|GO:0046983,GO0003677|GO:0003899|GO:0006351	ko05016 Huntington's disease , ko03020 RNA polymerase , ko00230 Purine metabolism , ko00240 Pyrimidine metabolism , ko05169 Epstein-Barr virus infection	lcl|NW_018921683.1_cds_XP_021813419.1_21
	2940	delta(14)-sterol reductase-like	Pav_sc0000544.1_g540.1.mk_276953..282025_-	110756336	GO0016020,GO0016628|GO:0055114	ko00100 Steroid biosynthesis	lcl|NW_018921683.1_cds_XP_021813445.1_36
	2945	3-isopropylmalate dehydratase large subunit, chloroplastic	Pav_sc0000545.1_g100.1.mk_72540..79599_+	110756355	GO0003861,GO0008152	ko01210 2-Oxocarboxylic acid metabolism , ko00290 Valine, leucine and isoleucine biosynthesis , ko00660 C5-Branched dibasic acid metabolism , ko00966 Glucosinolate biosynthesis , ko01230 Biosynthesis of amino acids	lcl|NW_018921684.1_cds_XP_021813462.1_6
	2949	cleft lip and palate transmembrane protein 1 homolog	Pav_sc0000546.1_g340.1.mk_128913..139143_-	110756370	GO0016021		lcl|NW_018921685.1_cds_XP_021813478.1_8
	2965	RGG repeats nuclear RNA binding protein A isoform X1	Pav_sc0000377.1_g260.1.br_102195..104780_+	110756404			lcl|NW_018921688.1_cds_XP_021813529.1_60
	2967	surfeit locus protein 2 isoform X1	Pav_sc0000040.1_g650.1.mk_371042..372798_+	110756408			lcl|NW_018921276.1_cds_XP_021813537.1_85
	2969	serine/threonine-protein kinase SAPK3-like	Pav_sc0000549.1_g120.1.mk_58861..62763_+	110756439	GO0005524,GO0004672|GO:0006468,GO0004672|GO:0005524|GO:0006468		lcl|NW_018921688.1_cds_XP_021813562.1_8
	2971	DNA repair endonuclease UVH1 isoform X1	Pav_sc0000549.1_g190.1.mk_82104..91770_+	110756441	GO0003849|GO:0009073,GO0003824,GO0003677|GO:0004518	ko03420 Nucleotide excision repair , ko03460 Fanconi anemia pathway	lcl|NW_018921688.1_cds_XP_021813564.1_11
	2981	uncharacterized protein LOC110756459 isoform X1	Pav_sc0000549.1_g740.1.mk_410016..412630_+	110756459	GO0016491|GO:0055114,GO0071949		lcl|NW_018921688.1_cds_XP_021813590.1_53
	2985	palmitoyl-protein thioesterase 1-like	Pav_sc0000549.1_g1230.1.mk_679124..685328_+	110756466	GO0098599	ko00062 Fatty acid elongation , ko04142 Lysosome , ko01212 Fatty acid metabolism	lcl|NW_018921688.1_cds_XP_021813600.1_104
	2987	glycosylphosphatidylinositol anchor attachment 1 protein	Pav_sc0000040.1_g370.1.mk_209539..213414_-	110756478	GO0016021|GO:0042765	ko00563 Glycosylphosphatidylinositol(GPI)-anchor biosynthesis	lcl|NW_018921276.1_cds_XP_021813616.1_45
	2997	glucan endo-1,3-beta-glucosidase 6	Pav_sc0000551.1_g130.1.mk_201829..206063_+	110756504	GO0004553|GO:0005975	ko00500 Starch and sucrose metabolism	lcl|NW_018921690.1_cds_XP_021813636.1_11
	3013	uncharacterized protein LOC110756580	Pav_sc0000554.1_g2220.1.mk_1106991..1115034_-	110756580			lcl|NW_018921693.1_cds_XP_021813709.1_234
	3015	aquaporin TIP1-3	Pav_sc0000554.1_g1670.1.mk_847599..849065_-	110756581	GO0005215|GO:0006810|GO:0016020		lcl|NW_018921693.1_cds_XP_021813710.1_195
	3016	cucumisin-like	Pav_sc0000554.1_g180.1.br_70215..75699_-	110756584	GO0004252|GO:0006508		lcl|NW_018921693.1_cds_XP_021813714.1_18
	3030	heat shock cognate 70 kDa protein-like	Pav_sc0000554.1_g1170.1.br_598397..600390_-	110756613		ko04612 Antigen processing and presentation , ko04144 Endocytosis , ko05134 Legionellosis , ko03040 Spliceosome , ko05169 Epstein-Barr virus infection , ko05145 Toxoplasmosis , ko04141 Protein processing in endoplasmic reticulum , ko04010 MAPK signaling pathway , ko05162 Measles , ko04213 Longevity regulating pathway - multiple species , ko05164 Influenza A , ko04915 Estrogen signaling pathway	lcl|NW_018921693.1_cds_XP_021813746.1_127
	3035	heat shock cognate 70 kDa protein-like	Pav_sc0000554.1_g1050.1.mk_540378..542530_-	110756625		ko04213 Longevity regulating pathway - multiple species , ko05134 Legionellosis , ko05145 Toxoplasmosis , ko04915 Estrogen signaling pathway , ko04144 Endocytosis , ko05164 Influenza A , ko04010 MAPK signaling pathway , ko05162 Measles , ko03040 Spliceosome , ko05169 Epstein-Barr virus infection , ko04612 Antigen processing and presentation , ko04141 Protein processing in endoplasmic reticulum	lcl|NW_018921693.1_cds_XP_021813757.1_123
	3036	heat shock cognate 70 kDa protein-like	Pav_sc0000554.1_g1110.1.br_575974..577916_-	110756625		ko05162 Measles , ko05145 Toxoplasmosis , ko03040 Spliceosome , ko04144 Endocytosis , ko05169 Epstein-Barr virus infection , ko05134 Legionellosis , ko04213 Longevity regulating pathway - multiple species , ko04141 Protein processing in endoplasmic reticulum , ko04010 MAPK signaling pathway , ko05164 Influenza A , ko04915 Estrogen signaling pathway , ko04612 Antigen processing and presentation	lcl|NW_018921693.1_cds_XP_021813757.1_123
	3037	heat shock cognate 70 kDa protein 2	Pav_sc0000554.1_g1260.1.mk_637704..637991_+	110756627			lcl|NW_018921693.1_cds_XP_021813758.1_140
	3058	actin-depolymerizing factor 2	Pav_sc0000554.1_g1640.1.mk_829616..831313_+	110756689	GO0015629|GO:0030042,GO0003779|GO:0005622	ko04360 Axon guidance , ko04666 Fc gamma R-mediated phagocytosis , ko05133 Pertussis , ko04810 Regulation of actin cytoskeleton	lcl|NW_018921693.1_cds_XP_021813833.1_188
	3059	tropinone reductase homolog At5g06060-like	Pav_sc0000554.1_g400.1.mk_201123..206319_-	110756690	GO0016491	ko00960 Tropane, piperidine and pyridine alkaloid biosynthesis	lcl|NW_018921693.1_cds_XP_021813835.1_53
	3063	glucan endo-1,3-beta-glucosidase-like	Pav_sc0000554.1_g980.1.mk_509378..511382_+	110756701	GO0004553|GO:0005975		lcl|NW_018921693.1_cds_XP_021813848.1_114
	3065	protein NEDD1	Pav_sc0000554.1_g250.1.mk_111540..121980_+	110756712	GO0005515,GO0016787		lcl|NW_018921693.1_cds_XP_021813862.1_33
	3066	protein YIPF1 homolog	Pav_sc0000554.1_g280.1.mk_132922..137049_+	110756717	GO0016020		lcl|NW_018921693.1_cds_XP_021813869.1_37
	3068	protein HESO1	Pav_sc0000554.1_g380.1.mk_187638..192954_-	110756728	GO0016779		lcl|NW_018921693.1_cds_XP_021813886.1_51
	3074	uncharacterized protein LOC110756775	Pav_sc0000555.1_g080.1.mk_51256..71078_+	110756775	GO0016787,GO0005515,GO0016810		lcl|NW_018921694.1_cds_XP_021813924.1_7
	3076	protein KINESIN LIGHT CHAIN-RELATED 2	Pav_sc0000009.1_g430.1.mk_223885..227295_-	110756777	GO0005515		lcl|NW_018921247.1_cds_XP_021813961.1_53
	3084	uncharacterized protein LOC110756797 isoform X3	Pav_sc0000040.1_g620.1.mk_355434..358802_+	110756797			lcl|NW_018921276.1_cds_XP_021813974.1_78
	3085	uncharacterized protein LOC110756798	Pav_sc0000556.1_g110.1.mk_78331..86814_-	110756798	GO0003824,GO0046373|GO:0046556		lcl|NW_018921695.1_cds_XP_021813947.1_11
	3094	signal recognition particle receptor subunit alpha homolog	Pav_sc0000557.1_g850.1.mk_511509..515714_+	110756829	GO0003924|GO:0005047|GO:0005525|GO:0005785|GO:0006886,GO0005525|GO:0006614,GO0006810	ko03060 Protein export	lcl|NW_018921696.1_cds_XP_021813990.1_109
	3100	2-alkenal reductase (NADP(+)-dependent)-like	Pav_sc0000557.1_g330.1.mk_243601..249119_+	110756840			lcl|NW_018921696.1_cds_XP_021814003.1_44
	3124	uncharacterized protein LOC110756902	Pav_sc0000557.1_g610.1.mk_386356..400000_+	110756902	GO0004185|GO:0006508		lcl|NW_018921696.1_cds_XP_021814079.1_74
	3127	2-alkenal reductase (NADP(+)-dependent)-like	Pav_sc0000557.1_g370.1.mk_267073..270509_+	110756907			lcl|NW_018921696.1_cds_XP_021814088.1_48
	3132	26S proteasome non-ATPase regulatory subunit 9	Pav_sc0000557.1_g960.1.mk_556969..559151_+	110756923	GO0005515		lcl|NW_018921696.1_cds_XP_021814108.1_125
	3142	probable phosphoinositide phosphatase SAC9 isoform X1	Pav_sc0000557.1_g600.1.mk_371073..380662_-	110756942	GO0005515,GO0042578		lcl|NW_018921696.1_cds_XP_021814132.1_72
	3145	cytochrome c oxidase assembly factor 6 isoform X1	Pav_sc0000557.1_g1150.1.mk_681009..683031_+	110756954	GO0004129|GO:0005739		lcl|NW_018921696.1_cds_XP_021814148.1_152
	3146	eukaryotic translation initiation factor-like	Pav_sc0000557.1_g770.1.mk_474137..479583_+	110756957	GO0005488,GO0003723|GO:0005515	ko05416 Viral myocarditis , ko03013 RNA transport	lcl|NW_018921696.1_cds_XP_021814156.1_99
	3148	peptidyl-prolyl cis-trans isomerase FKBP62-like	Pav_sc0000558.1_g280.1.mk_138251..142302_-	110756965	GO0005515	ko04915 Estrogen signaling pathway	lcl|NW_018921697.1_cds_XP_021814165.1_24
	3149	auxin-induced in root cultures protein 12-like	Pav_sc0000558.1_g100.1.mk_54749..55495_-	110756966			lcl|NW_018921697.1_cds_XP_021814167.1_10
	3154	galacturonosyltransferase 8	Pav_sc0000558.1_g750.1.mk_333776..336593_-	110756994	GO0047262,GO0016757	ko00520 Amino sugar and nucleotide sugar metabolism	lcl|NW_018921697.1_cds_XP_021814202.1_60
	3174	cytochrome P450 71A25-like	Pav_sc0004628.1_g030.1.br_41616..43117_-	110757057	GO0005506|GO:0016705|GO:0020037|GO:0055114		lcl|NW_018921701.1_cds_XP_021814269.1_2
	3175	cytochrome P450 71A25-like	Pav_sc0000562.1_g100.1.mk_41048..43722_-	110757057	GO0005506|GO:0016705|GO:0020037|GO:0055114		lcl|NW_018921701.1_cds_XP_021814269.1_2
	3190	pumilio homolog 1	Pav_sc0000563.1_g200.1.mk_98395..106832_-	110757089	GO0003723,GO0005488		lcl|NW_018921702.1_cds_XP_021814316.1_31
	3196	allene oxide cyclase, chloroplastic-like	Pav_sc0000567.1_g750.1.mk_434740..440832_+	110757131	GO0009507|GO:0016853,GO0016853	ko00592 alpha-Linolenic acid metabolism	lcl|NW_018921704.1_cds_XP_021814377.1_69
	3197	tetraketide alpha-pyrone reductase 2-like	Pav_sc0000567.1_g1190.1.mk_660145..661791_-	110757132			lcl|NW_018921704.1_cds_XP_021814378.1_121
	3198	tetraketide alpha-pyrone reductase 2-like	Pav_sc0000567.1_g1200.1.mk_663819..665694_-	110757132	GO0003824|GO:0050662		lcl|NW_018921704.1_cds_XP_021814378.1_121
	3200	serine/threonine-protein phosphatase 2A 65 kDa regulatory subunit A beta isoform	Pav_sc0000567.1_g970.1.mk_532923..538934_-	110757148	GO0005488	ko04350 TGF-beta signaling pathway , ko04151 PI3K-Akt signaling pathway , ko04730 Long-term depression , ko04111 Cell cycle - yeast , ko04530 Tight junction , ko04261 Adrenergic signaling in cardiomyocytes , ko04114 Oocyte meiosis , ko05142 Chagas disease (American trypanosomiasis) , ko04113 Meiosis - yeast , ko04390 Hippo signaling pathway , ko04728 Dopaminergic synapse , ko04152 AMPK signaling …	lcl|NW_018921704.1_cds_XP_021814395.1_92
	3216	uncharacterized protein LOC110757205	Pav_sc0000636.1_g190.1.br_63902..64846_-	110757205			lcl|NW_018921277.1_cds_XP_021814470.1_24
	3230	probable alkaline/neutral invertase B	Pav_sc0000568.1_g010.1.mk_32..8948_+	110757234	GO0033926,GO0003824		lcl|NW_018921705.1_cds_XP_021814499.1_1
	3237	proline iminopeptidase isoform X1	Pav_sc0000568.1_g390.1.mk_142159..149781_+	110757265	GO0006508|GO:0008233,GO0004177|GO:0005737|GO:0006508,GO0005515	ko00330 Arginine and proline metabolism	lcl|NW_018921705.1_cds_XP_021814533.1_34
	3241	syntaxin-132	Pav_sc0000575.1_g290.1.mk_125138..130633_-	110757294	GO0005484|GO:0006886|GO:0016020,GO0016020|GO:0016192,GO0016020	ko04721 Synaptic vesicle cycle , ko04130 SNARE interactions in vesicular transport	lcl|NW_018921710.1_cds_XP_021814564.1_12
	3242	RNA pseudouridine synthase 7 isoform X1	Pav_sc0000042.1_g050.1.mk_23914..28347_+	110757296	GO0003723,GO0001522|GO:0003723|GO:0009451|GO:0009982		lcl|NW_018921277.1_cds_XP_021814568.1_8
	3245	sulfoquinovosyl transferase SQD2	Pav_sc0000580.1_g170.1.mk_108452..113714_-	110757313		ko00561 Glycerolipid metabolism	lcl|NW_018921715.1_cds_XP_021814583.1_27
	3252	endoglucanase 9-like	Pav_sc0000582.1_g630.1.mk_370817..373754_-	110757359	GO0003824,GO0004553|GO:0005975	ko00500 Starch and sucrose metabolism	lcl|NW_018921717.1_cds_XP_021814639.1_43
	3253	LOW QUALITY PROTEIN: ribosome assembly protein 1-like	Pav_sc0000582.1_g320.1.br_219015..220159_+	110757364	GO0003924|GO:0005525		lcl|XM_021958954.1_cds_XP_021814646.1_1
	3260	bifunctional aspartokinase/homoserine dehydrogenase 1, chloroplastic-like isoform X1	Pav_sc0000582.1_g980.1.mk_506322..516624_+	110757375	GO0006520|GO:0055114,GO0004072|GO:0008652,GO0016491|GO:0050661|GO:0055114	ko00270 Cysteine and methionine metabolism , ko00300 Lysine biosynthesis , ko01230 Biosynthesis of amino acids , ko00260 Glycine, serine and threonine metabolism , ko00261 Monobactam biosynthesis	lcl|NW_018921717.1_cds_XP_021814660.1_61
	3271	protein LIGHT-DEPENDENT SHORT HYPOCOTYLS 4-like	Pav_sc0000583.1_g780.1.mk_401308..401952_+	110757431			lcl|NW_018921718.1_cds_XP_021814719.1_80
	3272	legumin type B-like	Pav_sc0000583.1_g690.1.mk_347939..358052_-	110757444	GO0045735		lcl|NW_018921718.1_cds_XP_021814731.1_69
	3281	serine/threonine protein phosphatase 2A regulatory subunit B''beta-like isoform X1	Pav_sc0000583.1_g1020.1.mk_535254..541915_-	110757480	GO0005509	ko04071 Sphingolipid signaling pathway , ko04152 AMPK signaling pathway , ko04151 PI3K-Akt signaling pathway , ko03015 mRNA surveillance pathway , ko04728 Dopaminergic synapse , ko05165 Human papillomavirus infection , ko04261 Adrenergic signaling in cardiomyocytes	lcl|NW_018921718.1_cds_XP_021814790.1_123
	3283	poly [ADP-ribose] polymerase 1 isoform X1	Pav_sc0000583.1_g200.1.mk_111825..119352_+	110757483	GO0003677|GO:0003950|GO:0005634|GO:0006471|GO:0008270|GO:0051287,GO0003950,GO0003677|GO:0008270,GO0003950|GO:0006471	ko04212 Longevity regulating pathway - worm , ko03410 Base excision repair , ko04217 Necroptosis , ko04214 Apoptosis - fly , ko04210 Apoptosis	lcl|NW_018921718.1_cds_XP_021814798.1_21
	3285	legumin type B-like	Pav_sc0000583.1_g700.1.mk_350813..352938_+	110757493	GO0045735		lcl|NW_018921718.1_cds_XP_021814812.1_70
	3292	casein kinase 1-like protein 6 isoform X1	Pav_sc0000583.1_g1040.1.mk_548460..554769_-	110757530	GO0004672|GO:0005524|GO:0006468,GO0005524	ko04391 Hippo signaling pathway -fly , ko04340 Hedgehog signaling pathway , ko04392 Hippo signaling pathway - multiple species , ko04711 Circadian rhythm - fly , ko04390 Hippo signaling pathway , ko04710 Circadian rhythm , ko04068 FoxO signaling pathway , ko04341 Hedgehog signaling pathway - fly , ko04310 Wnt signaling pathway	lcl|NW_018921718.1_cds_XP_021814861.1_127
	3293	vacuolar protein sorting-associated protein 2 homolog 3	Pav_sc0000583.1_g1030.1.mk_545082..548192_+	110757531	GO0007034	ko04144 Endocytosis , ko04217 Necroptosis	lcl|NW_018921718.1_cds_XP_021814863.1_124
	3296	DNA polymerase delta subunit 3	Pav_sc0000584.1_g400.1.mk_214085..225108_-	110757547	GO0003824|GO:0006541|GO:0008242,GO0006541|GO:0016787,GO0005634|GO:0006260	ko00790 Folate biosynthesis , ko01523 Antifolate resistance	lcl|NW_018921719.1_cds_XP_021814891.1_26
	3311	ras-related protein RABA3	Pav_sc0000586.1_g650.1.mk_329719..331673_+	110757605	GO0003924|GO:0005525,GO0005525	ko04962 Vasopressin-regulated water reabsorption , ko04144 Endocytosis , ko04961 Endocrine and other factor-regulated calcium reabsorption , ko04972 Pancreatic secretion	lcl|NW_018921721.1_cds_XP_021814954.1_77
	3315	exportin-2	Pav_sc0000586.1_g220.1.mk_104366..109592_+	110757631	GO0005488,GO0006886|GO:0008536,GO0006886,GO0005515		lcl|NW_018921721.1_cds_XP_021815003.1_28
	3316	pyridoxine/pyridoxamine 5'-phosphate oxidase 2 isoform X1	Pav_sc0000586.1_g480.1.mk_244936..247392_-	110757641	GO0010181,GO0048037		lcl|NW_018921721.1_cds_XP_021815016.1_48
	3323	uncharacterized protein LOC110757691	Pav_sc0000588.1_g360.1.mk_239618..241427_-	110757691			lcl|NW_018921723.1_cds_XP_021815081.1_42
	3331	proline-rich receptor-like protein kinase PERK9	Pav_sc0000588.1_g720.1.mk_405252..411274_+	110757732	GO0004672|GO:0005524|GO:0006468,GO0005524,GO0004672|GO:0006468		lcl|NW_018921723.1_cds_XP_021815127.1_77
	3333	PREDICTED: Prunus avium uncharacterized ncRNA	Pav_sc0000588.1_g800.1.mk_465720..466269_-	110757737			XR_002526841.1
	3334	PREDICTED: Prunus avium uncharacterized ncRNA	Pav_sc0000588.1_g810.1.mk_469889..472836_-	110757740			XR_002526843.1
	3336	cytochrome P450 CYP749A22-like	Pav_sc0000588.1_g160.1.mk_70424..161019_-	110757766	GO0005506|GO:0016705|GO:0020037|GO:0055114		lcl|NW_018921723.1_cds_XP_021815169.1_15
	3354	uncharacterized protein LOC110757816	Pav_sc0000590.1_g130.1.mk_43215..45132_-	110757816			lcl|NW_018921725.1_cds_XP_021815240.1_13
	3359	abscisic acid receptor PYL9	Pav_sc0000591.1_g120.1.mk_39398..42772_-	110757831		ko04016 MAPK signaling pathway - plant , ko04075 Plant hormone signal transduction	lcl|NW_018921726.1_cds_XP_021815256.1_8
	3375	uncharacterized protein LOC110757886	Pav_sc0000595.1_g830.1.mk_326142..327080_-	110757886			lcl|NW_018921730.1_cds_XP_021815321.1_34
	3376	protein XAP5 CIRCADIAN TIMEKEEPER	Pav_sc0000595.1_g390.1.mk_159823..166013_+	110757891	GO0005634		lcl|NW_018921730.1_cds_XP_021815327.1_17
	3378	V-type proton ATPase 16 kDa proteolipid subunit	Pav_sc0000044.1_g760.1.mk_442382..444139_+	110757895	GO0015078|GO:0015991|GO:0033179,GO0015078|GO:0015991|GO:0033177	ko05152 Tuberculosis , ko04966 Collecting duct acid secretion , ko00190 Oxidative phosphorylation , ko04721 Synaptic vesicle cycle , ko05120 Epithelial cell signaling in Helicobacter pylori infection , ko04145 Phagosome , ko04142 Lysosome , ko05110 Vibrio cholerae infection , ko05323 Rheumatoid arthritis	lcl|NW_018921278.1_cds_XP_021815335.1_111
	3382	proteasome subunit beta type-4-like	Pav_sc0000597.1_g490.1.mk_183468..186544_-	110757935	GO0004298|GO:0005839|GO:0051603,GO0004298,GO0004175|GO:0005839|GO:0051603	ko03050 Proteasome	lcl|NW_018921731.1_cds_XP_021815376.1_14
	3387	uncharacterized protein LOC110757952	Pav_sc0000598.1_g360.1.mk_167756..168510_+	110757952			lcl|NW_018921732.1_cds_XP_021815393.1_31
	3390	calmodulin-binding protein 60 D-like isoform X3	Pav_sc0000598.1_g470.1.mk_214745..219877_+	110757966	GO0005516|GO:0006950		lcl|NW_018921732.1_cds_XP_021815427.1_47
	3391	vacuolar protein sorting-associated protein 35A-like	Pav_sc0000044.1_g200.1.mk_101568..108580_+	110757967	GO0008565|GO:0015031|GO:0030904|GO:0042147	ko04144 Endocytosis	lcl|NW_018921278.1_cds_XP_021815428.1_36
	3393	uncharacterized protein LOC110757974	Pav_sc0000598.1_g260.1.mk_96346..99024_-	110757974	GO0005515		lcl|NW_018921732.1_cds_XP_021815433.1_20
	3398	sugar carrier protein C	Pav_sc0000598.1_g720.1.mk_310183..316655_+	110757995	GO0006338|GO:0006355|GO:0031011		lcl|NW_018921732.1_cds_XP_021815460.1_71
	3401	putative PAP-specific phosphatase, mitochondrial	Pav_sc0000598.1_g340.1.mk_162285..165863_-	110757999	GO0046854	ko00920 Sulfur metabolism	lcl|NW_018921732.1_cds_XP_021815465.1_30
	3413	probable serine/threonine-protein kinase At5g41260 isoform X1	Pav_sc0000599.1_g200.1.mk_143222..151923_+	110758022	GO0005515		lcl|NW_018921733.1_cds_XP_021815496.1_30
	3415	cyclin-dependent kinase B2-2	Pav_sc0000600.1_g680.1.mk_408072..410390_+	110758037	GO0004672|GO:0006468,GO0004672|GO:0005524|GO:0006468,GO0005524		lcl|NW_018921734.1_cds_XP_021815512.1_45
	3426	sucrose-phosphatase 2-like isoform X2	Pav_sc0000600.1_g380.1.mk_224295..230277_-	110758071	GO0005986|GO:0050307,GO0000287|GO:0005986|GO:0050307	ko00500 Starch and sucrose metabolism	lcl|NW_018921734.1_cds_XP_021815555.1_23
	3430	uncharacterized protein At1g04910	Pav_sc0000600.1_g040.1.mk_16785..29550_+	110758079			lcl|NW_018921734.1_cds_XP_021815562.1_2
	3431	uncharacterized protein At1g04910	Pav_sc0000600.1_g040.1.mk_16785..29550_+	110758079			lcl|NW_018921734.1_cds_XP_021815562.1_2
	3432	uncharacterized protein At1g04910	Pav_sc0000600.1_g040.1.mk_16785..29550_+	110758079			lcl|NW_018921734.1_cds_XP_021815562.1_2
	3448	kinesin-like protein KIN-7C	Pav_sc0002015.1_g040.1.br_10350..12021_+	110758130	GO0003777|GO:0005524|GO:0007018|GO:0008017		lcl|NW_018921278.1_cds_XP_021815635.1_115
	3449	uncharacterized protein LOC110758135 isoform X1	Pav_sc0000616.1_g310.1.mk_180834..199375_-	110758135	GO0003993|GO:0046872,GO0005488,GO0016787		lcl|NW_018921743.1_cds_XP_021815621.1_38
	3451	heat shock 70 kDa protein 16	Pav_sc0000616.1_g380.1.mk_243395..249358_+	110758139		ko04612 Antigen processing and presentation , ko04530 Tight junction	lcl|NW_018921743.1_cds_XP_021815632.1_47
	3453	ubiquitin thioesterase OTU1	Pav_sc0000616.1_g420.1.mk_273893..278381_-	110758163		ko04141 Protein processing in endoplasmic reticulum	lcl|NW_018921743.1_cds_XP_021815661.1_52
	3458	protein LIGHT-DEPENDENT SHORT HYPOCOTYLS 10-like	Pav_sc0000617.1_g200.1.mk_123299..125874_+	110758174			lcl|NW_018921744.1_cds_XP_021815673.1_13
	3465	epidermis-specific secreted glycoprotein EP1-like	Pav_sc0000617.1_g170.1.mk_108444..109745_-	110758199			lcl|NW_018921744.1_cds_XP_021815702.1_10
	3471	allene oxide cyclase, chloroplastic-like	Pav_sc0000618.1_g380.1.mk_203038..204139_-	110758230	GO0009507|GO:0016853,GO0016853	ko00592 alpha-Linolenic acid metabolism	lcl|NW_018921745.1_cds_XP_021815726.1_25
	3486	ubiquitin thioesterase OTU1-like isoform X2	Pav_sc0000622.1_g490.1.mk_237320..240970_+	110758316			lcl|NW_018921749.1_cds_XP_021815834.1_29
	3502	pre-mRNA splicing factor SR-like 1 isoform X2	Pav_sc0000624.1_g160.1.mk_85975..95564_+	110758365	GO0005524|GO:0016887,GO0005315|GO:0016020|GO:0035435	ko03040 Spliceosome	lcl|NW_018921751.1_cds_XP_021815896.1_16
	3505	probable splicing factor 3A subunit 1	Pav_sc0000624.1_g1740.1.mk_942869..948197_+	110758373	GO0005515,GO0003723|GO:0006396	ko03040 Spliceosome	lcl|NW_018921751.1_cds_XP_021815920.1_135
	3510	nucleolar and coiled-body phosphoprotein 1 isoform X1	Pav_sc0000624.1_g1070.1.mk_547306..552413_-	110758386	GO0005515		lcl|NW_018921751.1_cds_XP_021815938.1_72
	3511	oligosaccharyltransferase complex subunit ostc	Pav_sc0000624.1_g640.1.mk_307770..308303_+	110758388			lcl|NW_018921751.1_cds_XP_021815942.1_49
	3522	ribosomal RNA processing protein 1 homolog	Pav_sc0000624.1_g190.1.mk_105692..107365_+	110758427	GO0006364|GO:0030688		lcl|NW_018921751.1_cds_XP_021815980.1_19
	3561	TOM1-like protein 1	Pav_sc0000636.1_g320.1.mk_116638..120269_-	110758557	GO0005622|GO:0006886,GO0006886		lcl|NW_018921762.1_cds_XP_021816134.1_23
	3564	NADH dehydrogenase [ubiquinone] iron-sulfur protein 6, mitochondrial	Pav_sc0000636.1_g240.1.mk_78525..80418_+	110758571		ko05016 Huntington's disease , ko05012 Parkinson's disease , ko04932 Non-alcoholic fatty liver disease (NAFLD) , ko00190 Oxidative phosphorylation , ko05010 Alzheimer's disease , ko04723 Retrograde endocannabinoid signaling	lcl|NW_018921762.1_cds_XP_021816149.1_13
	3575	fructose-bisphosphate aldolase 1, chloroplastic-like	Pav_sc0000044.1_g840.1.mk_478622..480665_-	110758601	GO0003824,GO0004332|GO:0006096	ko00010 Glycolysis / Gluconeogenesis , ko00710 Carbon fixation in photosynthetic organisms , ko00680 Methane metabolism , ko01230 Biosynthesis of amino acids , ko00030 Pentose phosphate pathway , ko01200 Carbon metabolism , ko00051 Fructose and mannose metabolism	lcl|NW_018921278.1_cds_XP_021816196.1_122
	3580	S-norcoclaurine synthase 1-like	Pav_sc0000636.1_g390.1.mk_149601..150620_-	110758613	GO0006952|GO:0009607		lcl|NW_018921762.1_cds_XP_021816209.1_34
	3585	coatomer subunit alpha-1-like	Pav_sc0000637.1_g030.1.mk_36961..52668_-	110758631	GO0000105|GO:0004399|GO:0008270|GO:0051287|GO:0055114,GO0008152|GO:0016491|GO:0055114,GO0005198|GO:0006886|GO:0016192|GO:0030117,GO0000105|GO:0004399|GO:0055114,GO0005515,GO0005198|GO:0005515|GO:0006886|GO:0016192|GO:0030126		lcl|NW_018921763.1_cds_XP_021816231.1_8
	3586	3-dehydroquinate synthase, chloroplastic	Pav_sc0000044.1_g250.1.mk_130332..133364_-	110758653	GO0003856|GO:0005737|GO:0009073	ko01230 Biosynthesis of amino acids , ko00400 Phenylalanine, tyrosine and tryptophan biosynthesis	lcl|NW_018921278.1_cds_XP_021816258.1_39
	3594	ubiquitin-activating enzyme E1 1 isoform X1	Pav_sc0000638.1_g1020.1.mk_528565..534300_-	110758681	GO0006464|GO:0008641,GO0008641	ko05012 Parkinson's disease , ko04120 Ubiquitin mediated proteolysis	lcl|NW_018921764.1_cds_XP_021816285.1_95
	3602	UDP-glycosyltransferase 71K1-like	Pav_sc0000638.1_g200.1.mk_92255..93750_+	110758700	GO0008152|GO:0016758		lcl|NW_018921764.1_cds_XP_021816307.1_18
	3603	probable NAD(P)H dehydrogenase (quinone) FQR1-like 3 isoform X1	Pav_sc0000638.1_g170.1.mk_82109..84638_-	110758702	GO0003955|GO:0010181,GO0016491,GO0010181	ko00130 Ubiquinone and other terpenoid-quinone biosynthesis	lcl|NW_018921764.1_cds_XP_021816310.1_14
	3604	cytochrome P450 86A1-like	Pav_sc0000638.1_g050.1.mk_11020..13123_+	110758705	GO0005506|GO:0016705|GO:0020037|GO:0055114		lcl|NW_018921764.1_cds_XP_021816313.1_4
	3606	internal alternative NAD(P)H-ubiquinone oxidoreductase A2, mitochondrial	Pav_sc0000638.1_g600.1.mk_285384..289316_-	110758708	GO0016491|GO:0055114		lcl|NW_018921764.1_cds_XP_021816316.1_56
	3609	LOW QUALITY PROTEIN: protein LIGHT-DEPENDENT SHORT HYPOCOTYLS 5	Pav_sc0000638.1_g1070.1.mk_578680..579519_+	110758712			lcl|XM_021960627.1_cds_XP_021816319.1_1
	3624	delta(3,5)-Delta(2,4)-dienoyl-CoA isomerase, peroxisomal isoform X1	Pav_sc0000646.1_g040.1.mk_20247..21445_+	110758785	GO0003824|GO:0008152	ko04146 Peroxisome	lcl|NW_018921771.1_cds_XP_021816395.1_3
	3634	uncharacterized protein LOC110758851	Pav_sc0000649.1_g060.1.mk_22218..22637_+	110758851	GO0005509		lcl|NW_018921774.1_cds_XP_021816474.1_6
	3640	endoglucanase CX	Pav_sc0000652.1_g760.1.mk_412788..418885_+	110758876	GO0003824,GO0004553|GO:0005975		lcl|NW_018921776.1_cds_XP_021816520.1_91
	3647	alcohol dehydrogenase-like 4	Pav_sc0000652.1_g840.1.mk_460182..463952_+	110758905	GO0055114	ko00626 Naphthalene degradation , ko00010 Glycolysis / Gluconeogenesis , ko00625 Chloroalkane and chloroalkene degradation , ko00350 Tyrosine metabolism , ko00980 Metabolism of xenobiotics by cytochrome P450 , ko00982 Drug metabolism - cytochrome P450 , ko00071 Fatty acid degradation , ko01220 Degradation of aromatic compounds , ko00830 Retinol metabolism	lcl|NW_018921776.1_cds_XP_021816566.1_100
	3653	serine/threonine-protein kinase BLUS1-like isoform X1	Pav_sc0000652.1_g470.1.mk_233436..239984_-	110758912	GO0004672|GO:0005524|GO:0006468,GO0005524		lcl|NW_018921776.1_cds_XP_021816574.1_63
	3654	plant UBX domain-containing protein 10	Pav_sc0000652.1_g300.1.mk_171268..174317_+	110758922	GO0005515		lcl|NW_018921776.1_cds_XP_021816587.1_48
	3656	chalcone synthase 2-like	Pav_sc0000045.1_g350.1.mk_198086..200190_+	110758924	GO0003824|GO:0008152,GO0009058|GO:0016746		lcl|NW_018921279.1_cds_XP_021816594.1_32
	3666	centrosome-associated protein CEP250	Pav_sc0000045.1_g110.1.mk_73332..76560_-	110758973			lcl|NW_018921279.1_cds_XP_021816650.1_11
	3668	3-ketoacyl-CoA thiolase 2, peroxisomal	Pav_sc0000045.1_g240.1.mk_134924..142057_+	110758980	GO0003824|GO:0008152,GO0008152|GO:0016747	ko00592 alpha-Linolenic acid metabolism , ko01040 Biosynthesis of unsaturated fatty acids , ko01212 Fatty acid metabolism , ko04146 Peroxisome , ko00071 Fatty acid degradation , ko03320 PPAR signaling pathway , ko00280 Valine, leucine and isoleucine degradation	lcl|NW_018921279.1_cds_XP_021816662.1_23
	3672	uncharacterized protein LOC110758982	Pav_sc0000659.1_g470.1.mk_308141..310087_+	110758982			lcl|NW_018921781.1_cds_XP_021816661.1_65
	3675	uncharacterized protein LOC110758989 isoform X1	Pav_sc0000045.1_g040.1.mk_17543..23742_+	110758989			lcl|NW_018921279.1_cds_XP_021816685.1_3
	3676	uncharacterized protein LOC110758989 isoform X1	Pav_sc0000045.1_g040.1.mk_17543..23742_+	110758989			lcl|NW_018921279.1_cds_XP_021816685.1_3
	3682	IQ domain-containing protein IQM2	Pav_sc0000659.1_g030.1.mk_18041..25928_+	110758997	GO0016491|GO:0051537|GO:0055114,GO0010277|GO:0055114		lcl|NW_018921781.1_cds_XP_021816682.1_2
	3683	uncharacterized protein LOC110759004	Pav_sc0000659.1_g260.1.mk_178920..182795_-	110759004			lcl|NW_018921781.1_cds_XP_021816695.1_31
	3691	pyruvate kinase, cytosolic isozyme	Pav_sc0000659.1_g440.1.mk_289298..292146_+	110759031	GO0000287|GO:0004743|GO:0006096|GO:0030955,GO0003824,GO0004743|GO:0006096	ko05165 Human papillomavirus infection , ko04930 Type II diabetes mellitus , ko00230 Purine metabolism , ko04922 Glucagon signaling pathway , ko00620 Pyruvate metabolism , ko05230 Central carbon metabolism in cancer , ko00010 Glycolysis / Gluconeogenesis , ko01230 Biosynthesis of amino acids , ko05203 Viral carcinogenesis , ko01200 Carbon metabolism	lcl|NW_018921781.1_cds_XP_021816733.1_52
	3695	importin-5 isoform X1	Pav_sc0000659.1_g110.1.mk_67001..78586_+	110759037	GO0005515,GO0005488		lcl|NW_018921781.1_cds_XP_021816738.1_16
	3700	amino acid transporter AVT6A-like isoform X1	Pav_sc0000661.1_g060.1.mk_37113..40837_-	110759057		ko04727 GABAergic synapse , ko04724 Glutamatergic synapse , ko04974 Protein digestion and absorption	lcl|NW_018921783.1_cds_XP_021816768.1_8
	3713	uncharacterized protein LOC110759130	Pav_sc0000045.1_g370.1.mk_212197..221437_-	110759130	GO0004672|GO:0005524|GO:0006468		lcl|NW_018921279.1_cds_XP_021816859.1_35
	3719	NDR1/HIN1-like protein 1	Pav_sc0000667.1_g090.1.mk_49175..49807_+	110759143			lcl|NW_018921787.1_cds_XP_021816868.1_8
	3721	NDR1/HIN1-like protein 3	Pav_sc0000667.1_g110.1.mk_54093..54794_+	110759151			lcl|NW_018921787.1_cds_XP_021816880.1_9
	3729	transcription initiation factor IIE subunit beta-like isoform X2	Pav_sc0000667.1_g340.1.mk_177693..180415_+	110759185	GO0006367	ko05203 Viral carcinogenesis , ko03022 Basal transcription factors , ko05169 Epstein-Barr virus infection	lcl|NW_018921787.1_cds_XP_021816913.1_32
	3750	thiosulfate/3-mercaptopyruvate sulfurtransferase 1, mitochondrial isoform X1	Pav_sc0000672.1_g050.1.mk_19245..27143_+	110759244	GO0004792	ko04122 Sulfur relay system , ko00270 Cysteine and methionine metabolism , ko00920 Sulfur metabolism	lcl|NW_018921792.1_cds_XP_021816980.1_9
	3754	NAD-dependent malic enzyme 2, mitochondrial	Pav_sc0000675.1_g730.1.mk_366110..372899_-	110759261	GO0004471|GO:0055114,GO0051287,GO0004470|GO:0004471	ko01200 Carbon metabolism , ko00620 Pyruvate metabolism , ko00710 Carbon fixation in photosynthetic organisms	lcl|NW_018921793.1_cds_XP_021817002.1_56
	3765	FT-interacting protein 1-like	Pav_sc0000675.1_g170.1.mk_66807..69836_-	110759291			lcl|NW_018921793.1_cds_XP_021817036.1_6
	3767	DEAD-box ATP-dependent RNA helicase 8	Pav_sc0000675.1_g310.1.mk_163618..168964_+	110759294	GO0003676|GO:0005524	ko03018 RNA degradation	lcl|NW_018921793.1_cds_XP_021817040.1_27
	3769	probable methyltransferase PMT13	Pav_sc0000675.1_g1220.1.mk_644953..649684_-	110759298	GO0008168		lcl|NW_018921793.1_cds_XP_021817045.1_90
	3772	uncharacterized protein At3g61260-like	Pav_sc0000675.1_g260.1.mk_138788..141590_+	110759303			lcl|NW_018921793.1_cds_XP_021817050.1_21
	3774	uncharacterized protein LOC110759311	Pav_sc0000675.1_g530.1.mk_287166..289131_+	110759311		ko00902 Monoterpenoid biosynthesis	lcl|NW_018921793.1_cds_XP_021817055.1_48
	3775	uncharacterized protein LOC110759311	Pav_sc0000675.1_g660.1.br_337247..337486_-	110759311			lcl|NW_018921793.1_cds_XP_021817055.1_48
	3776	uncharacterized protein LOC110759311	Pav_sc0000675.1_g540.1.mk_292165..294474_+	110759311		ko00902 Monoterpenoid biosynthesis	lcl|NW_018921793.1_cds_XP_021817055.1_48
	3777	uncharacterized protein LOC110759311	Pav_sc0000675.1_g720.1.mk_363274..365241_-	110759311		ko00902 Monoterpenoid biosynthesis	lcl|NW_018921793.1_cds_XP_021817055.1_48
	3781	uncharacterized protein LOC110759332	Pav_sc0000675.1_g290.1.mk_149131..154748_-	110759332			lcl|NW_018921793.1_cds_XP_021817077.1_24
	3782	peroxisomal membrane protein 11D	Pav_sc0000675.1_g1300.1.mk_703341..706519_-	110759335	GO0005779|GO:0016559		lcl|NW_018921793.1_cds_XP_021817081.1_102
	3783	peroxisomal membrane protein 11D	Pav_sc0002337.1_g110.1.br_68363..68584_+	110759335	GO0005779|GO:0016559		lcl|NW_018921793.1_cds_XP_021817081.1_102
	3797	beta-fructofuranosidase, insoluble isoenzyme CWINV1-like	Pav_sc0000689.1_g140.1.mk_89207..92916_+	110759431	GO0004553|GO:0005975	ko00052 Galactose metabolism , ko00500 Starch and sucrose metabolism	lcl|NW_018921806.1_cds_XP_021817169.1_20
	3798	beta-fructofuranosidase, insoluble isoenzyme CWINV1-like	Pav_co4025411.1_g010.1.mk_10..1197_+	110759431			lcl|NW_018921806.1_cds_XP_021817169.1_20
	3801	uncharacterized protein LOC110759442	Pav_sc0000689.1_g310.1.mk_203846..204820_+	110759442			lcl|NW_018921806.1_cds_XP_021817182.1_43
	3807	casein kinase 1-like protein 2	Pav_sc0000689.1_g340.1.mk_225348..231024_+	110759455	GO0004672|GO:0006468,GO0004672|GO:0005524|GO:0006468,GO0005524	ko04392 Hippo signaling pathway - multiple species , ko04011 MAPK signaling pathway - yeast	lcl|NW_018921806.1_cds_XP_021817200.1_48
	3811	nucleosome assembly protein 1;4 isoform X2	Pav_sc0000689.1_g150.1.mk_94431..100015_-	110759467	GO0005634|GO:0006334		lcl|NW_018921806.1_cds_XP_021817214.1_21
	3823	uncharacterized methyltransferase At1g78140, chloroplastic-like	Pav_sc0000691.1_g250.1.mk_146121..150502_-	110759515	GO0008152|GO:0008168		lcl|NW_018921808.1_cds_XP_021817278.1_25
	3827	serine/arginine-rich splicing factor SC35-like	Pav_sc0000691.1_g460.1.mk_250194..253980_-	110759543	GO0003676	ko03040 Spliceosome , ko05168 Herpes simplex infection	lcl|NW_018921808.1_cds_XP_021817308.1_39
	3829	serine/arginine-rich splicing factor SC35-like	Pav_sc0000691.1_g460.1.mk_250194..253980_-	110759543	GO0003676	ko03040 Spliceosome , ko05168 Herpes simplex infection	lcl|NW_018921808.1_cds_XP_021817308.1_39
	3835	7-deoxyloganetin glucosyltransferase-like	Pav_sc0000691.1_g850.1.br_465390..465854_-	110759565	GO0008152|GO:0016758		lcl|NW_018921808.1_cds_XP_021817337.1_85
	3837	7-deoxyloganetin glucosyltransferase-like	Pav_sc0000691.1_g820.1.mk_456619..458395_-	110759565	GO0008152|GO:0016758		lcl|NW_018921808.1_cds_XP_021817337.1_85
	3838	7-deoxyloganetin glucosyltransferase-like	Pav_sc0000691.1_g830.1.mk_458697..460509_-	110759566	GO0008152|GO:0016758		lcl|NW_018921808.1_cds_XP_021817338.1_86
	3842	probable indole-3-acetic acid-amido synthetase GH3.1	Pav_sc0000049.1_g070.1.mk_44019..46562_+	110759585		ko04075 Plant hormone signal transduction	lcl|NW_018921283.1_cds_XP_021817365.1_6
	3844	uncharacterized protein LOC110759591	Pav_sc0000697.1_g200.1.mk_154760..163625_-	110759591			lcl|NW_018921813.1_cds_XP_021817368.1_19
	3860	probable linoleate 9S-lipoxygenase 5	Pav_sc0000700.1_g070.1.mk_36706..40300_-	110759644	GO0005515,GO0016702|GO:0046872|GO:0055114,GO0016491|GO:0055114	ko00591 Linoleic acid metabolism	lcl|NW_018921815.1_cds_XP_021817420.1_7
	3862	long chain acyl-CoA synthetase 7, peroxisomal isoform X4	Pav_sc0000700.1_g230.1.mk_122345..126378_-	110759650	GO0003824|GO:0008152	ko00071 Fatty acid degradation , ko04920 Adipocytokine signaling pathway , ko00061 Fatty acid biosynthesis , ko02024 Quorum sensing , ko03320 PPAR signaling pathway , ko04216 Ferroptosis , ko01212 Fatty acid metabolism , ko04146 Peroxisome	lcl|NW_018921815.1_cds_XP_021817428.1_19
	3865	mannosylglycoprotein endo-beta-mannosidase-like	Pav_sc0000700.1_g240.1.mk_128694..140058_+	110759657	GO0033947,GO0003676,GO0004553|GO:0005975		lcl|NW_018921815.1_cds_XP_021817438.1_20
	3869	peptide-N(4)-(N-acetyl-beta-glucosaminyl)asparagine amidase-like	Pav_sc0000700.1_g1870.1.mk_949517..968117_-	110759676		ko04141 Protein processing in endoplasmic reticulum	lcl|NW_018921815.1_cds_XP_021817461.1_233
	3872	glutathione synthetase, chloroplastic	Pav_sc0000700.1_g730.1.mk_384404..389608_+	110759684	GO0004363|GO:0005524|GO:0006750|GO:0016874,GO0004363|GO:0005524|GO:0006750,GO0004363|GO:0005524	ko04216 Ferroptosis , ko00270 Cysteine and methionine metabolism , ko00480 Glutathione metabolism	lcl|NW_018921815.1_cds_XP_021817471.1_81
	3878	mitochondrial Rho GTPase 1-like	Pav_sc0000700.1_g360.1.mk_181913..188674_-	110759703	GO0003924|GO:0005525,GO0005509,GO0003924|GO:0005509|GO:0005525|GO:0005739|GO:0007005|GO:0031307,GO0003924|GO:0005525|GO:0007264	ko04214 Apoptosis - fly , ko04137 Mitophagy - animal	lcl|NW_018921815.1_cds_XP_021817496.1_32
	3881	vacuole membrane protein KMS1-like	Pav_sc0000700.1_g140.1.mk_78866..81935_+	110759716		ko04140 Autophagy - animal	lcl|NW_018921815.1_cds_XP_021817511.1_10
	3883	zeta-carotene desaturase, chloroplastic/chromoplastic	Pav_sc0000700.1_g1620.1.mk_854829..858675_-	110759721	GO0016491|GO:0055114,GO0016117|GO:0016719|GO:0055114	ko00906 Carotenoid biosynthesis	lcl|NW_018921815.1_cds_XP_021817517.1_197
	3889	serine--tRNA ligase	Pav_sc0000700.1_g400.1.mk_203484..209474_-	110759739	GO0000166|GO:0004828|GO:0005524|GO:0005737|GO:0006434,GO0000166|GO:0004812|GO:0005524|GO:0006418,GO0000166	ko00970 Aminoacyl-tRNA biosynthesis	lcl|NW_018921815.1_cds_XP_021817544.1_35
	3899	probable endo-1,3(4)-beta-glucanase ARB_01444	Pav_sc0000051.1_g620.1.mk_285490..287113_+	110759775	GO0052861		lcl|NW_018921285.1_cds_XP_021817597.1_43
	3901	uncharacterized protein LOC110759780	Pav_sc0000700.1_g1570.1.mk_830260..833524_+	110759780			lcl|NW_018921815.1_cds_XP_021817599.1_186
	3917	SEC12-like protein 1	Pav_sc0000702.1_g360.1.mk_209576..213993_-	110759842	GO0005515	ko04141 Protein processing in endoplasmic reticulum	lcl|NW_018921817.1_cds_XP_021817674.1_24
	3928	3-ketoacyl-CoA synthase 11	Pav_sc0000704.1_g200.1.mk_83939..85498_+	110759898	GO0006633|GO:0016020|GO:0016747,GO0003824|GO:0008152	ko00062 Fatty acid elongation	lcl|NW_018921818.1_cds_XP_021817732.1_23
	3934	nuclear pore complex protein NUP205	Pav_sc0000704.1_g760.1.mk_333022..351633_+	110759918	GO0005643	ko03013 RNA transport	lcl|NW_018921818.1_cds_XP_021817751.1_87
	3938	adenine nucleotide transporter BT1, chloroplastic/mitochondrial-like	Pav_sc0000704.1_g610.1.mk_270717..276984_-	110759928	GO0005634|GO:0042254,GO0055085		lcl|NW_018921818.1_cds_XP_021817766.1_74
	3948	glucan endo-1,3-beta-glucosidase 14-like	Pav_sc0000111.1_g180.1.mk_106579..108614_-	110759959	GO0004553|GO:0005975		lcl|NW_018921818.1_cds_XP_021817797.1_120
	3963	putative UDP-rhamnose:rhamnosyltransferase 1	Pav_sc0000707.1_g070.1.br_34221..35633_+	110760000	GO0008152|GO:0016758,GO0016714|GO:0055114		lcl|NW_018921821.1_cds_XP_021817845.1_4
	3969	ethylene-insensitive protein 2 isoform X3	Pav_co4041309.1_g010.1.br_535..870_+	110760017			lcl|NW_018921823.1_cds_XP_021817882.1_1
	3976	protein farnesyltransferase/geranylgeranyltransferase type-1 subunit alpha-like	Pav_sc0000714.1_g230.1.mk_156619..160005_-	110760044	GO0008318|GO:0018342	ko00900 Terpenoid backbone biosynthesis	lcl|NW_018921826.1_cds_XP_021817913.1_16
	3985	calcineurin B-like protein 9 isoform X1	Pav_sc0003497.1_g050.1.br_11928..13397_-	110760060	GO0005509,GO0003676		lcl|NW_018921826.1_cds_XP_021817934.1_26
	4009	GBF-interacting protein 1-like	Pav_sc0000719.1_g610.1.mk_279015..285630_+	110760156	GO0005515		lcl|NW_018921830.1_cds_XP_021818057.1_50
	4012	uncharacterized protein LOC110760167	Pav_sc0000719.1_g450.1.mk_196550..200164_+	110760167			lcl|NW_018921830.1_cds_XP_021818073.1_34
	4016	protein transport protein SFT2	Pav_sc0000719.1_g900.1.mk_438634..441218_+	110760178	GO0016192,GO0006810|GO:0016021		lcl|NW_018921830.1_cds_XP_021818094.1_95
	4018	heat shock protein 90-2	Pav_sc0000719.1_g860.1.mk_421409..423124_-	110760185	GO0005524|GO:0006457|GO:0006950|GO:0051082		lcl|NW_018921830.1_cds_XP_021818100.1_92
	4020	phosducin-like protein 3	Pav_co4006395.1_g010.1.br_909..1147_+	110760187			lcl|NW_018921830.1_cds_XP_021818104.1_59
	4023	rust resistance kinase Lr10-like isoform X2	Pav_sc0000762.1_g450.1.br_237782..238931_+	110760220	GO0004672|GO:0005524|GO:0006468,GO0004672|GO:0006468		lcl|NW_018921836.1_cds_XP_021818149.1_1
	4031	berberine bridge enzyme-like 15	Pav_sc0000729.1_g250.1.br_81380..82987_+	110760242	GO0050660,GO0003824|GO:0050660|GO:0055114,GO0016491|GO:0050660|GO:0055114,GO0003824|GO:0016614|GO:0050660|GO:0055114		lcl|NW_018921837.1_cds_XP_021818170.1_11
	4050	omega-hydroxypalmitate O-feruloyl transferase-like	Pav_sc0000740.1_g140.1.mk_50703..52885_-	110760343	GO0016747	ko00073 Cutin, suberine and wax biosynthesis	lcl|NW_018921846.1_cds_XP_021818281.1_3
	4051	HVA22-like protein e	Pav_sc0000740.1_g210.1.mk_93446..94560_-	110760346			lcl|NW_018921846.1_cds_XP_021818284.1_14
	4054	heavy metal-associated isoprenylated plant protein 7-like	Pav_sc0000740.1_g230.1.mk_106063..108634_-	110760354	GO0030001|GO:0046872		lcl|NW_018921846.1_cds_XP_021818294.1_17
	4060	nuclear transcription factor Y subunit C-1 isoform X2	Pav_sc0000740.1_g480.1.mk_233913..236590_+	110760372	GO0046982	ko04612 Antigen processing and presentation , ko05152 Tuberculosis	lcl|NW_018921846.1_cds_XP_021818317.1_46
	4062	ubiquitin-like modifier-activating enzyme 5 isoform X1	Pav_sc0000740.1_g560.1.mk_268936..273451_+	110760394	GO0008641		lcl|NW_018921846.1_cds_XP_021818341.1_56
	4075	CBS domain-containing protein CBSX6	Pav_sc0000744.1_g250.1.mk_135716..138360_-	110760431	GO0003824		lcl|NW_018921848.1_cds_XP_021818384.1_33
	4076	serine carboxypeptidase-like 20	Pav_sc0000744.1_g520.1.mk_243132..247160_-	110760433	GO0004185|GO:0006508		lcl|NW_018921848.1_cds_XP_021818388.1_58
	4077	uncharacterized protein LOC110760435	Pav_sc0000744.1_g540.1.mk_250107..252180_+	110760435			lcl|NW_018921848.1_cds_XP_021818390.1_59
	4091	importin beta-like SAD2	Pav_sc0000745.1_g160.1.mk_96778..109438_-	110760472	GO0006886,GO0005488,GO0006886|GO:0008536	ko04013 MAPK signaling pathway - fly	lcl|NW_018921849.1_cds_XP_021818428.1_9
	4104	probable pectate lyase 5	Pav_sc0000747.1_g130.1.mk_57011..58917_+	110760515		ko00040 Pentose and glucuronate interconversions , ko02024 Quorum sensing	lcl|NW_018921851.1_cds_XP_021818485.1_17
	4109	cytochrome P450 71B36-like	Pav_sc0000747.1_g540.1.mk_237585..240010_-	110760531	GO0005506|GO:0016705|GO:0020037|GO:0055114		lcl|NW_018921851.1_cds_XP_021818502.1_48
	4113	photosystem II core complex proteins psbY, chloroplastic	Pav_sc0000747.1_g100.1.mk_35968..36567_-	110760542	GO0009523|GO:0015979|GO:0016021|GO:0030145	ko00195 Photosynthesis	lcl|NW_018921851.1_cds_XP_021818518.1_13
	4132	uncharacterized protein LOC110760642	Pav_sc0000754.1_g380.1.mk_186134..195129_+	110760642			lcl|NW_018921857.1_cds_XP_021818636.1_22
	4138	ubiquitin-conjugating enzyme E2 10	Pav_sc0000754.1_g220.1.mk_94377..97894_+	110760665		ko04013 MAPK signaling pathway - fly , ko04141 Protein processing in endoplasmic reticulum , ko04624 Toll and Imd signaling pathway , ko04120 Ubiquitin mediated proteolysis	lcl|NW_018921857.1_cds_XP_021818662.1_9
	4139	hydroquinone glucosyltransferase-like isoform X1	Pav_sc0000754.1_g420.1.mk_207670..212481_+	110760670	GO0008152|GO:0016758		lcl|NW_018921857.1_cds_XP_021818666.1_30
	4145	uncharacterized protein LOC110760701	Pav_sc0000755.1_g060.1.mk_22792..24126_-	110760701			lcl|NW_018921858.1_cds_XP_021818700.1_4
	4157	40S ribosomal protein S13-2-like	Pav_sc0000758.1_g400.1.br_202937..203253_+	110760741	GO0003735|GO:0005840|GO:0006412		lcl|NW_018921861.1_cds_XP_021818750.1_15
	4158	40S ribosomal protein S13-2-like	Pav_sc0000758.1_g400.1.br_202937..203253_+	110760741	GO0003735|GO:0005840|GO:0006412		lcl|NW_018921861.1_cds_XP_021818750.1_15
	4163	casein kinase 1-like protein HD16	Pav_sc0000759.1_g350.1.mk_197535..203278_-	110760752	GO0004672|GO:0006468,GO0004672|GO:0005524|GO:0006468,GO0005524		lcl|NW_018921862.1_cds_XP_021818762.1_27
	4164	formin-like protein 8	Pav_sc0000054.1_g210.1.mk_126517..129526_+	110760754			lcl|NW_018921288.1_cds_XP_021818767.1_12
	4165	protein WVD2-like 7 isoform X2	Pav_sc0000054.1_g220.1.mk_127659..133827_-	110760762			lcl|NW_018921288.1_cds_XP_021818786.1_14
	4170	clavaminate synthase-like protein At3g21360	Pav_sc0000759.1_g070.1.mk_41804..43965_-	110760786	GO0016491|GO:0055114		lcl|NW_018921862.1_cds_XP_021818800.1_7
	4171	pleiotropic drug resistance protein 2-like isoform X2	Pav_co4066955.1_g010.1.mk_564..2249_-	110760791			lcl|NW_018921863.1_cds_XP_021818806.1_2
	4174	crocetin glucosyltransferase, chloroplastic-like	Pav_sc0000761.1_g170.1.mk_68698..69459_+	110760795	GO0008152|GO:0016758		lcl|XM_021963119.1_cds_XP_021818811.1_1
	4180	chitinase 2-like	Pav_co4017235.1_g010.1.br_838..1262_-	110760813			lcl|NW_018921865.1_cds_XP_021818835.1_23
	4182	DExH-box ATP-dependent RNA helicase DExH15 chloroplastic	Pav_sc0000054.1_g260.1.mk_148810..153651_+	110760816	GO0003676|GO:0005524		lcl|NW_018921288.1_cds_XP_021818839.1_19
	4187	protein AE7-like	Pav_sc0000764.1_g440.1.mk_254805..258944_+	110760836			lcl|NW_018921867.1_cds_XP_021818861.1_48
	4191	tetratricopeptide repeat protein 1 isoform X1	Pav_sc0000764.1_g400.1.mk_222367..227668_+	110760849	GO0005515		lcl|NW_018921867.1_cds_XP_021818881.1_35
	4193	tetratricopeptide repeat protein 1 isoform X1	Pav_sc0000764.1_g400.1.mk_222367..227668_+	110760849	GO0005515		lcl|NW_018921867.1_cds_XP_021818881.1_35
	4194	tetratricopeptide repeat protein 1 isoform X1	Pav_sc0000764.1_g400.1.mk_222367..227668_+	110760849	GO0005515		lcl|NW_018921867.1_cds_XP_021818881.1_35
	4205	cullin-3B-like	Pav_sc0000766.1_g220.1.mk_113233..116994_-	110760880	GO0006511|GO:0031625	ko04340 Hedgehog signaling pathway , ko04120 Ubiquitin mediated proteolysis , ko04341 Hedgehog signaling pathway - fly	lcl|NW_018921869.1_cds_XP_021818918.1_18
	4208	uncharacterized protein LOC110760888	Pav_sc0000054.1_g060.1.mk_38361..42119_-	110760888	GO0005515,GO0005524		lcl|NW_018921288.1_cds_XP_021818931.1_5
	4214	phospho-2-dehydro-3-deoxyheptonate aldolase 2, chloroplastic-like	Pav_sc0000767.1_g120.1.mk_63658..68091_+	110760908	GO0003824,GO0003849|GO:0009073	ko02024 Quorum sensing , ko00400 Phenylalanine, tyrosine and tryptophan biosynthesis , ko01230 Biosynthesis of amino acids	lcl|NW_018921870.1_cds_XP_021818954.1_3
	4226	thioredoxin-like protein Clot	Pav_sc0000773.1_g090.1.mk_87412..89512_+	110760946			lcl|NW_018921874.1_cds_XP_021818995.1_12
	4230	ADP-ribosylation factor-like protein 5	Pav_sc0000775.1_g160.1.mk_83485..86561_+	110760961	GO0005525|GO:0005622|GO:0007264,GO0005525		lcl|NW_018921876.1_cds_XP_021819016.1_14
	4239	cation/H(+) antiporter 20	Pav_sc0000780.1_g270.1.mk_148112..154419_-	110760990	GO0006812|GO:0015299|GO:0016021|GO:0055085		lcl|NW_018921879.1_cds_XP_021819050.1_30
	4241	kinesin-like protein KIN-5B	Pav_sc0000780.1_g030.1.mk_14097..21541_+	110760993	GO0003777|GO:0005524|GO:0007018,GO0003777|GO:0005524|GO:0007018|GO:0008017		lcl|NW_018921879.1_cds_XP_021819053.1_2
	4243	actin-depolymerizing factor 2-like	Pav_sc0000780.1_g190.1.mk_110408..112937_+	110761001	GO0015629|GO:0030042,GO0003779|GO:0005622	ko05133 Pertussis , ko04360 Axon guidance , ko04666 Fc gamma R-mediated phagocytosis , ko04810 Regulation of actin cytoskeleton	lcl|NW_018921879.1_cds_XP_021819065.1_19
	4244	probable ADP-ribosylation factor GTPase-activating protein AGD6	Pav_sc0000780.1_g250.1.mk_141232..144936_+	110761002	GO0005096	ko04144 Endocytosis	lcl|NW_018921879.1_cds_XP_021819066.1_28
	4250	histone H2A	Pav_sc0000780.1_g140.1.mk_80406..81911_-	110761026	GO0003677,GO0000786|GO:0003677|GO:0005634,GO0046982	ko05034 Alcoholism , ko04217 Necroptosis , ko05322 Systemic lupus erythematosus	lcl|NW_018921879.1_cds_XP_021819095.1_14
	4251	histone H2A	Pav_sc0000862.1_g360.1.mk_192795..193988_-	110761026	GO0003677,GO0000786|GO:0003677|GO:0005634,GO0046982	ko04217 Necroptosis , ko05034 Alcoholism , ko05322 Systemic lupus erythematosus	lcl|NW_018921879.1_cds_XP_021819095.1_14
	4252	soluble inorganic pyrophosphatase 4	Pav_sc0000780.1_g100.1.mk_69883..74209_+	110761029	GO0000287|GO:0004427|GO:0005737|GO:0006796	ko00190 Oxidative phosphorylation	lcl|NW_018921879.1_cds_XP_021819098.1_11
	4280	BAHD acyltransferase At5g47980-like	Pav_sc0000791.1_g230.1.br_133585..135009_-	110761108	GO0003824|GO:0008152,GO0016747		lcl|NW_018921886.1_cds_XP_021819191.1_26
	4281	BAHD acyltransferase At5g47980-like	Pav_sc0000791.1_g240.1.br_135881..136216_-	110761108	GO0016747		lcl|NW_018921886.1_cds_XP_021819191.1_26
	4284	protein PAT1 homolog 1	Pav_sc0000791.1_g180.1.mk_94863..96608_+	110761126		ko03018 RNA degradation	lcl|NW_018921886.1_cds_XP_021819217.1_14
	4287	protein ENHANCED DISEASE RESISTANCE 2-like isoform X1	Pav_sc0000793.1_g150.1.mk_88674..91785_+	110761130	GO0008289		lcl|NW_018921887.1_cds_XP_021819223.1_11
	4289	NADPH:quinone oxidoreductase-like	Pav_sc0000793.1_g100.1.mk_51705..52634_-	110761136	GO0016491		lcl|NW_018921887.1_cds_XP_021819230.1_5
	4293	exosome complex exonuclease RRP46 homolog	Pav_sc0000800.1_g830.1.mk_498584..502086_+	110761155		ko03018 RNA degradation	lcl|NW_018921893.1_cds_XP_021819252.1_104
	4301	tocopherol cyclase, chloroplastic	Pav_sc0000800.1_g990.1.mk_577302..582081_-	110761173	GO0009976	ko00130 Ubiquinone and other terpenoid-quinone biosynthesis	lcl|NW_018921893.1_cds_XP_021819281.1_124
	4307	BURP domain protein RD22	Pav_sc0000800.1_g1270.1.mk_755571..757723_+	110761191			lcl|NW_018921893.1_cds_XP_021819304.1_167
	4310	NADP-dependent malic enzyme isoform X1	Pav_sc0000800.1_g540.1.mk_309163..314075_-	110761196	GO0051287,GO0004471|GO:0055114,GO0004470|GO:0004471	ko00620 Pyruvate metabolism , ko00710 Carbon fixation in photosynthetic organisms , ko01200 Carbon metabolism	lcl|NW_018921893.1_cds_XP_021819314.1_70
	4311	lysosomal Pro-X carboxypeptidase	Pav_sc0000055.1_g230.1.mk_129685..133229_+	110761198	GO0006508|GO:0008236	ko04614 Renin-angiotensin system , ko04974 Protein digestion and absorption	lcl|NW_018921289.1_cds_XP_021819320.1_22
	4314	uncharacterized protein LOC110761221 isoform X2	Pav_sc0000800.1_g1430.1.mk_864681..870685_-	110761221			lcl|NW_018921893.1_cds_XP_021819339.1_186
	4316	IAA-amino acid hydrolase ILR1-like	Pav_sc0000055.1_g210.1.mk_115707..119618_+	110761225	GO0008152|GO:0016787,GO0016787		lcl|NW_018921289.1_cds_XP_021819347.1_18
	4317	GTP-binding protein At2g22870	Pav_sc0000800.1_g1240.1.mk_724498..727210_+	110761227	GO0005525		lcl|NW_018921893.1_cds_XP_021819345.1_164
	4321	profilin	Pav_sc0000800.1_g320.1.mk_202029..203861_+	110761240		ko04810 Regulation of actin cytoskeleton , ko05132 Salmonella infection , ko05131 Shigellosis , ko04015 Rap1 signaling pathway , ko04013 MAPK signaling pathway - fly	lcl|NW_018921893.1_cds_XP_021819366.1_35
	4329	uncharacterized protein LOC110761256	Pav_sc0000800.1_g030.1.mk_31186..46376_-	110761256	GO0006508|GO:0008236		lcl|NW_018921893.1_cds_XP_021819386.1_8
	4332	la protein 1	Pav_sc0000800.1_g1140.1.mk_675347..678507_-	110761279	GO0003723,GO0003723|GO:0005634|GO:0006396|GO:0030529,GO0003676	ko05322 Systemic lupus erythematosus	lcl|NW_018921893.1_cds_XP_021819417.1_150
	4334	TOG array regulator of axonemal microtubules protein 1	Pav_sc0000009.1_g700.1.mk_349617..354046_+	110761287	GO0005488		lcl|NW_018921247.1_cds_XP_021819532.1_88
	4335	ATP-dependent 6-phosphofructokinase 6-like	Pav_sc0000800.1_g310.1.mk_197436..201099_-	110761288	GO0003872|GO:0005524|GO:0006096,GO0003872|GO:0006002|GO:0006096,GO0003872|GO:0006096	ko01230 Biosynthesis of amino acids , ko00030 Pentose phosphate pathway , ko00051 Fructose and mannose metabolism , ko00010 Glycolysis / Gluconeogenesis , ko04152 AMPK signaling pathway , ko00052 Galactose metabolism , ko00680 Methane metabolism , ko05230 Central carbon metabolism in cancer , ko01200 Carbon metabolism , ko03018 RNA degradation	lcl|NW_018921893.1_cds_XP_021819426.1_34
	4337	early nodulin-93	Pav_sc0000800.1_g340.1.mk_207945..210478_+	110761291			lcl|NW_018921893.1_cds_XP_021819430.1_36
	4347	BURP domain-containing protein 3-like	Pav_sc0000800.1_g1280.1.br_780847..782628_+	110761333			lcl|NW_018921893.1_cds_XP_021819486.1_168
	4350	uncharacterized protein LOC110761340 isoform X1	Pav_sc0000811.1_g020.1.mk_14595..15287_+	110761340			lcl|NW_018921897.1_cds_XP_021819493.1_1
	4351	uncharacterized protein LOC110761340 isoform X2	Pav_sc0000136.1_g360.1.br_177155..177379_+	110761340			lcl|NW_018921897.1_cds_XP_021819494.1_2
	4352	uncharacterized protein LOC110761340 isoform X2	Pav_sc0000865.1_g030.1.br_10699..10923_-	110761340			lcl|NW_018921897.1_cds_XP_021819494.1_2
	4353	uncharacterized protein LOC110761340 isoform X2	Pav_sc0000136.1_g330.1.br_171164..171388_+	110761340			lcl|NW_018921897.1_cds_XP_021819494.1_2
	4361	probable prolyl 4-hydroxylase 10	Pav_sc0000813.1_g090.1.mk_56743..59606_-	110761375	GO0016491|GO:0055114,GO0005506|GO:0016705|GO:0031418|GO:0055114	ko00330 Arginine and proline metabolism	lcl|NW_018921899.1_cds_XP_021819530.1_12
	4368	uncharacterized protein LOC110761448	Pav_sc0000823.1_g240.1.mk_137656..143328_+	110761448			lcl|NW_018921907.1_cds_XP_021819610.1_17
	4371	protein ROOT HAIR DEFECTIVE 3 homolog 2-like isoform X1	Pav_sc0000823.1_g350.1.br_222529..224369_-	110761457			lcl|NW_018921907.1_cds_XP_021819621.1_23
	4373	protein ROOT HAIR DEFECTIVE 3 homolog 2-like	Pav_sc0000823.1_g340.1.mk_199871..207316_-	110761458	GO0005525		lcl|NW_018921907.1_cds_XP_021819623.1_21
	4374	probable LRR receptor-like serine/threonine-protein kinase At1g56140	Pav_sc0000823.1_g030.1.mk_10583..43589_+	110761461	GO0004672|GO:0006468,GO0004672|GO:0005524|GO:0006468		lcl|NW_018921907.1_cds_XP_021819627.1_1
	4375	probable LRR receptor-like serine/threonine-protein kinase At1g56140	Pav_sc0008459.1_g010.1.br_1..944_+	110761461	GO0004672|GO:0006468,GO0004672|GO:0005524|GO:0006468		lcl|NW_018921907.1_cds_XP_021819627.1_1
	4385	pyridoxal phosphate homeostasis protein	Pav_sc0000824.1_g020.1.mk_7502..13635_+	110761505	GO0005515		lcl|NW_018921908.1_cds_XP_021819680.1_3
	4393	protein ORANGE-LIKE, chloroplastic	Pav_sc0000055.1_g500.1.mk_285608..288311_+	110761551			lcl|NW_018921289.1_cds_XP_021819728.1_54
	4395	uncharacterized protein LOC110761558	Pav_sc0000829.1_g270.1.mk_104266..107096_-	110761558			lcl|NW_018921913.1_cds_XP_021819734.1_8
	4403	IAA-amino acid hydrolase ILR1-like 3 isoform X4	Pav_sc0000055.1_g190.1.mk_104653..111775_+	110761607	GO0016787,GO0008152|GO:0016787		lcl|NW_018921289.1_cds_XP_021819828.1_16
	4410	probable small nuclear ribonucleoprotein G	Pav_sc0000055.1_g650.1.mk_368599..370860_+	110761648	GO0000387|GO:0005681	ko03040 Spliceosome	lcl|NW_018921289.1_cds_XP_021819876.1_70
	4413	pectinesterase	Pav_sc0000843.1_g410.1.mk_192646..193829_-	110761655	GO0005618|GO:0030599|GO:0042545,GO0004857	ko00040 Pentose and glucuronate interconversions	lcl|NW_018921923.1_cds_XP_021819879.1_32
	4414	pyrophosphate-energized membrane proton pump 2	Pav_sc0000843.1_g1020.1.mk_613576..621188_+	110761656	GO0004427|GO:0009678|GO:0015992|GO:0016020		lcl|NW_018921923.1_cds_XP_021819881.1_104
	4415	pectinesterase 3	Pav_sc0000843.1_g400.1.mk_182158..190378_-	110761660	GO0005618|GO:0030599|GO:0042545,GO0004857		lcl|NW_018921923.1_cds_XP_021819887.1_31
	4417	kinesin-like protein KIN-5C	Pav_sc0000055.1_g600.1.mk_337439..346568_-	110761665	GO0005515,GO0008270,GO0003777|GO:0005524|GO:0007018,GO0003777|GO:0005524|GO:0007018|GO:0008017		lcl|NW_018921289.1_cds_XP_021819900.1_64
	4429	beta-amyrin synthase	Pav_sc0000843.1_g720.1.mk_464905..468270_+	110761679	GO0016866		lcl|NW_018921923.1_cds_XP_021819916.1_90
	4430	TLD domain-containing protein 1	Pav_sc0000055.1_g150.1.mk_82685..86068_+	110761682			lcl|NW_018921289.1_cds_XP_021819921.1_9
	4440	eukaryotic translation initiation factor 4B3	Pav_sc0000845.1_g100.1.mk_42747..45230_-	110761726	GO0003743		lcl|NW_018921925.1_cds_XP_021819970.1_4
	4444	PI-PLC X-box domain-containing protein DDB_G0293730-like	Pav_sc0000845.1_g230.1.mk_105661..108853_-	110761735	GO0006629|GO:0008081		lcl|NW_018921925.1_cds_XP_021819979.1_16
	4449	dephospho-CoA kinase	Pav_sc0000848.1_g740.1.mk_398111..400890_+	110761761	GO0004140|GO:0005524|GO:0015937	ko00770 Pantothenate and CoA biosynthesis	lcl|NW_018921927.1_cds_XP_021820012.1_100
	4455	gibberellin receptor GID1B-like	Pav_sc0000848.1_g080.1.mk_41938..44920_-	110761794	GO0008152|GO:0016787	ko04075 Plant hormone signal transduction	lcl|NW_018921927.1_cds_XP_021820049.1_20
	4456	uncharacterized protein LOC110761796	Pav_sc0000848.1_g950.1.mk_462437..471991_+	110761796	GO0005524		lcl|NW_018921927.1_cds_XP_021820052.1_120
	4475	ankyrin-3-like	Pav_sc0000848.1_g090.1.mk_54926..64694_+	110761847	GO0046982,GO0003677,GO0005515,GO0000786|GO:0003677|GO:0005634		lcl|NW_018921927.1_cds_XP_021820120.1_21
	4476	universal stress protein PHOS34-like	Pav_sc0000848.1_g1030.1.mk_515435..517227_+	110761856	GO0006950		lcl|NW_018921927.1_cds_XP_021820131.1_137
	4479	subtilisin-like protease SBT1.9	Pav_sc0000852.1_g690.1.mk_422228..424531_+	110761890			lcl|NW_018921930.1_cds_XP_021820168.1_72
	4482	uncharacterized protein LOC110761908	Pav_sc0000852.1_g640.1.mk_391019..395153_+	110761908	GO0005524,GO0004672|GO:0006468,GO0004672|GO:0005524|GO:0006468	ko05145 Toxoplasmosis , ko05152 Tuberculosis , ko05162 Measles , ko04620 Toll-like receptor signaling pathway , ko05164 Influenza A , ko04624 Toll and Imd signaling pathway , ko05142 Chagas disease (American trypanosomiasis) , ko04621 NOD-like receptor signaling pathway , ko04722 Neurotrophin signaling pathway , ko05140 Leishmaniasis , ko04064 NF-kappa B signaling pathway , ko05133 Pertussis	lcl|NW_018921930.1_cds_XP_021820184.1_68
	4484	glucan endo-1,3-beta-glucosidase, basic isoform-like	Pav_sc0000058.1_g160.1.mk_58514..59453_+	110761925	GO0004553|GO:0005975		lcl|NW_018921292.1_cds_XP_021820201.1_4
	4485	uncharacterized protein LOC110761929	Pav_sc0000852.1_g1140.1.mk_663703..673666_-	110761929	GO0003824|GO:0050662,GO0003677	ko00909 Sesquiterpenoid and triterpenoid biosynthesis , ko00900 Terpenoid backbone biosynthesis	lcl|NW_018921930.1_cds_XP_021820202.1_118
	4490	protein CYPRO4	Pav_sc0000852.1_g930.1.mk_556104..561485_+	110761942	GO0005515		lcl|NW_018921930.1_cds_XP_021820217.1_99
	4495	putative receptor protein kinase ZmPK1	Pav_sc0000852.1_g310.1.br_178238..178858_+	110761952	GO0004672|GO:0005524|GO:0006468,GO0004672|GO:0006468		lcl|NW_018921930.1_cds_XP_021820227.1_25
	4503	long chain base biosynthesis protein 1	Pav_sc0000852.1_g510.1.mk_311964..320381_+	110761975	GO0009058|GO:0030170,GO0003824	ko04138 Autophagy - yeast , ko00600 Sphingolipid metabolism , ko04071 Sphingolipid signaling pathway	lcl|NW_018921930.1_cds_XP_021820256.1_55
	4504	subtilisin-like protease SBT1.9	Pav_sc0000852.1_g660.1.mk_406179..408482_+	110761978	GO0004252|GO:0006508		lcl|NW_018921930.1_cds_XP_021820261.1_71
	4517	rust resistance kinase Lr10-like	Pav_sc0001068.1_g010.1.br_2246..3256_-	110762026	GO0005524,GO0004672|GO:0006468,GO0004672|GO:0005524|GO:0006468		lcl|NW_018921934.1_cds_XP_021820314.1_2
	4525	protein TIME FOR COFFEE	Pav_sc0000861.1_g080.1.mk_36469..42922_-	110762048			lcl|NW_018921938.1_cds_XP_021820332.1_7
	4533	THO complex subunit 4A isoform X1	Pav_sc0000862.1_g420.1.mk_214589..218934_+	110762071	GO0003676	ko03013 RNA transport , ko03040 Spliceosome , ko03015 mRNA surveillance pathway , ko05168 Herpes simplex infection	lcl|NW_018921939.1_cds_XP_021820358.1_41
	4538	11S globulin seed storage protein 2-like	Pav_sc0000862.1_g030.1.mk_13966..16378_-	110762075	GO0045735		lcl|NW_018921939.1_cds_XP_021820363.1_4
	4540	ras-related protein RABE1c-like	Pav_sc0000862.1_g230.1.mk_125771..127291_-	110762083	GO0003924|GO:0005525		lcl|NW_018921939.1_cds_XP_021820381.1_29
	4545	glucan endo-1,3-beta-glucosidase, basic isoform-like	Pav_sc0000058.1_g200.1.mk_65329..89493_+	110762109	GO0004553|GO:0005975		lcl|NW_018921292.1_cds_XP_021820408.1_7
	4558	uncharacterized protein LOC110762133	Pav_sc0000863.1_g030.1.br_19620..20291_-	110762133	GO0003676		lcl|NW_018921940.1_cds_XP_021820430.1_2
	4563	uncharacterized protein LOC110762177 isoform X1	Pav_sc0000866.1_g340.1.mk_209386..212241_+	110762177	GO0071949,GO0016491|GO:0055114		lcl|NW_018921943.1_cds_XP_021820470.1_14
	4567	uncharacterized protein LOC110762193	Pav_sc0000869.1_g520.1.br_231044..231679_-	110762193			lcl|NW_018921945.1_cds_XP_021820490.1_36
	4568	uncharacterized protein LOC110762196	Pav_sc0000869.1_g550.1.br_238327..238956_+	110762196			lcl|NW_018921945.1_cds_XP_021820493.1_39
	4569	uncharacterized protein LOC110762197	Pav_sc0000869.1_g540.1.br_236703..237296_-	110762197			lcl|NW_018921945.1_cds_XP_021820494.1_38
	4570	uncharacterized protein LOC110762199	Pav_sc0000869.1_g570.1.br_241417..242055_+	110762199			lcl|NW_018921945.1_cds_XP_021820496.1_40
	4571	6-phosphogluconate dehydrogenase, decarboxylating 2, chloroplastic	Pav_sc0000869.1_g060.1.mk_19540..21027_+	110762205	GO0016491|GO:0055114,GO0055114,GO0004616|GO:0006098|GO:0055114,GO0004616|GO:0055114	ko00480 Glutathione metabolism , ko00030 Pentose phosphate pathway , ko01200 Carbon metabolism	lcl|NW_018921945.1_cds_XP_021820502.1_3
	4574	calcium-dependent protein kinase 1-like	Pav_sc0000869.1_g430.1.mk_175575..191346_+	110762214	GO0005509,GO0004672|GO:0005524|GO:0006468,GO0015079|GO:0016020|GO:0071805,GO0016020,GO0004672|GO:0006468,GO0005524	ko05145 Toxoplasmosis , ko04626 Plant-pathogen interaction	lcl|NW_018921945.1_cds_XP_021820514.1_27
	4576	uncharacterized protein LOC110762220	Pav_sc0000869.1_g580.1.br_244721..245314_+	110762220			lcl|NW_018921945.1_cds_XP_021820520.1_41
	4588	probable xyloglucan 6-xylosyltransferase 5	Pav_sc0000877.1_g1210.1.mk_524754..526133_+	110762314	GO0016021|GO:0016757		lcl|NW_018921951.1_cds_XP_021820609.1_106
	4589	vesicle transport v-SNARE 13-like	Pav_sc0000877.1_g1190.1.mk_519071..521690_-	110762315	GO0016020|GO:0016192,GO0005484|GO:0005794|GO:0006810,GO0006886|GO:0016020	ko04130 SNARE interactions in vesicular transport , ko04138 Autophagy - yeast	lcl|NW_018921951.1_cds_XP_021820610.1_104
	4591	chaperone protein ClpB1	Pav_sc0000358.1_g020.1.mk_5614..9884_-	110762318	GO0019538,GO0005524	ko04213 Longevity regulating pathway - multiple species	lcl|NW_018921951.1_cds_XP_021820614.1_168
	4592	chaperone protein ClpB1	Pav_sc0000877.1_g1910.1.mk_852759..855869_-	110762318	GO0019538,GO0005524	ko04213 Longevity regulating pathway - multiple species	lcl|NW_018921951.1_cds_XP_021820614.1_168
	4597	40S ribosomal protein S9-2-like isoform X1	Pav_sc0001263.1_g120.1.mk_74291..75301_-	110762336	GO0005622|GO:0019843,GO0003735|GO:0006412|GO:0015935		lcl|NW_018921951.1_cds_XP_021820648.1_9
	4599	probable methyltransferase PMT2	Pav_sc0000877.1_g490.1.mk_182782..187899_-	110762337	GO0008168		lcl|NW_018921951.1_cds_XP_021820650.1_34
	4612	UDP-glycosyltransferase 83A1 isoform X1	Pav_sc0000877.1_g1850.1.mk_822339..823996_-	110762400	GO0008152|GO:0016758		lcl|NW_018921951.1_cds_XP_021820728.1_161
	4613	two-component response regulator-like APRR1	Pav_sc0000877.1_g1170.1.mk_491015..511965_+	110762404	GO0005515,GO0000160,GO0003676		lcl|NW_018921951.1_cds_XP_021820733.1_102
	4620	putative disease resistance protein RGA4	Pav_sc0000882.1_g090.1.br_41439..45067_-	110762431	GO0005515,GO0043531		lcl|NW_018921955.1_cds_XP_021820761.1_4
	4622	uncharacterized protein LOC110762464	Pav_sc0000886.1_g860.1.br_485706..486287_+	110762464			lcl|NW_018921958.1_cds_XP_021820799.1_81
	4627	uncharacterized protein LOC110762474 isoform X1	Pav_sc0000886.1_g080.1.mk_44546..53157_+	110762474	GO0005524|GO:0005737|GO:0008360|GO:0016881|GO:0051301,GO0005524|GO:0009058|GO:0016874,GO0005524|GO:0009058		lcl|NW_018921958.1_cds_XP_021820812.1_9
	4640	uncharacterized protein LOC110762520	Pav_sc0000886.1_g880.1.br_493914..494498_+	110762520			lcl|NW_018921958.1_cds_XP_021820863.1_82
	4643	2-C-methyl-D-erythritol 2,4-cyclodiphosphate synthase, chloroplastic	Pav_sc0000886.1_g700.1.mk_394088..394841_-	110762524	GO0008685,GO0008685|GO:0016114	ko00900 Terpenoid backbone biosynthesis	lcl|NW_018921958.1_cds_XP_021820868.1_62
	4648	acidic mammalian chitinase-like	Pav_sc0000890.1_g660.1.mk_341627..343369_-	110762554	GO0008061,GO0005975	ko00520 Amino sugar and nucleotide sugar metabolism	lcl|NW_018921961.1_cds_XP_021820895.1_71
	4649	protein NRT1/ PTR FAMILY 8.2-like	Pav_sc0000062.1_g510.1.mk_259728..262757_-	110762555	GO0005215|GO:0006810|GO:0016020,GO0005215|GO:0006857|GO:0016020		lcl|NW_018921296.1_cds_XP_021820906.1_58
	4659	formin-like protein 18 isoform X1	Pav_sc0000890.1_g470.1.mk_206282..215282_+	110762600			lcl|NW_018921961.1_cds_XP_021820935.1_52
	4661	allene oxide synthase 1, chloroplastic	Pav_sc0000890.1_g1300.1.mk_627033..628601_-	110762606	GO0005506|GO:0016705|GO:0020037|GO:0055114,GO0004497|GO:0005506|GO:0016705|GO:0020037|GO:0055114	ko00592 alpha-Linolenic acid metabolism	lcl|NW_018921961.1_cds_XP_021820947.1_122
	4671	exocyst complex component SEC3A	Pav_sc0000890.1_g1340.1.mk_642167..652271_-	110762636	GO0000145|GO:0006887		lcl|NW_018921961.1_cds_XP_021820989.1_128
	4673	protein DA1-like isoform X2	Pav_sc0000422.1_g120.1.mk_77620..80225_+	110762641			lcl|NW_018921961.1_cds_XP_021820995.1_143
	4674	cytochrome P450 CYP82D47-like	Pav_sc0000890.1_g1120.1.mk_549347..551319_+	110762644	GO0005506|GO:0016705|GO:0020037|GO:0055114,GO0016705|GO:0055114		lcl|NW_018921961.1_cds_XP_021820998.1_112
	4677	phospholipase D Z-like	Pav_sc0000890.1_g390.1.mk_170290..173291_+	110762658	GO0003824	ko00564 Glycerophospholipid metabolism , ko00565 Ether lipid metabolism	lcl|NW_018921961.1_cds_XP_021821015.1_45
	4680	cytochrome P450 CYP82D47-like	Pav_sc0000890.1_g1110.1.mk_542324..544314_+	110762667	GO0005506|GO:0016705|GO:0020037|GO:0055114,GO0016705|GO:0055114		lcl|NW_018921961.1_cds_XP_021821022.1_111
	4681	transmembrane 9 superfamily member 8	Pav_sc0000890.1_g360.1.mk_155231..159705_-	110762673	GO0016021		lcl|NW_018921961.1_cds_XP_021821026.1_42
	4684	phospholipid hydroperoxide glutathione peroxidase 1, chloroplastic	Pav_sc0000890.1_g240.1.mk_112069..115148_-	110762682	GO0004602|GO:0006979|GO:0055114	ko00590 Arachidonic acid metabolism , ko04918 Thyroid hormone synthesis , ko00480 Glutathione metabolism	lcl|NW_018921961.1_cds_XP_021821043.1_28
	4692	protein transport protein Sec24-like At4g32640	Pav_sc0000893.1_g1190.1.mk_676799..690366_-	110762717	GO0006886|GO:0006888|GO:0008270|GO:0030127,GO0006886|GO:0006888|GO:0030127	ko04141 Protein processing in endoplasmic reticulum	lcl|NW_018921964.1_cds_XP_021821081.1_123
	4697	protein VAC14 homolog isoform X2	Pav_sc0000893.1_g350.1.mk_179238..187661_-	110762724	GO0005488,GO0043550|GO:0070772	ko05203 Viral carcinogenesis , ko05166 HTLV-I infection	lcl|NW_018921964.1_cds_XP_021821090.1_27
	4700	protein NRT1/ PTR FAMILY 8.3-like isoform X2	Pav_sc0000893.1_g1130.1.mk_651002..658074_+	110762727	GO0005215|GO:0006810|GO:0016020,GO0005215|GO:0006857|GO:0016020		lcl|NW_018921964.1_cds_XP_021821095.1_115
	4710	purple acid phosphatase 8-like	Pav_sc0000893.1_g840.1.mk_454051..460359_-	110762746	GO0016787	ko04142 Lysosome , ko05323 Rheumatoid arthritis , ko04380 Osteoclast differentiation , ko00740 Riboflavin metabolism	lcl|NW_018921964.1_cds_XP_021821119.1_78
	4716	probable transmembrane ascorbate ferrireductase 3	Pav_sc0000893.1_g760.1.mk_408527..409823_-	110762765			lcl|NW_018921964.1_cds_XP_021821144.1_71
	4719	1-aminocyclopropane-1-carboxylate oxidase homolog 1-like	Pav_sc0000893.1_g200.1.mk_101706..103337_+	110762787	GO0016491|GO:0055114		lcl|NW_018921964.1_cds_XP_021821166.1_18
	4732	multiple organellar RNA editing factor 8, chloroplastic/mitochondrial-like	Pav_sc0000905.1_g050.1.mk_19942..23285_+	110762832			lcl|NW_018921971.1_cds_XP_021821220.1_6
	4739	topless-related protein 3-like isoform X2	Pav_sc0000907.1_g820.1.mk_391417..406616_-	110762854	GO0005515,GO0003824		lcl|NW_018921973.1_cds_XP_021821249.1_88
	4750	NHL repeat-containing protein 2 isoform X1	Pav_sc0000907.1_g230.1.mk_106187..114808_-	110762882	GO0045454,GO0008152|GO:0016787,GO0005515		lcl|NW_018921973.1_cds_XP_021821286.1_16
	4759	probable N-acetyl-gamma-glutamyl-phosphate reductase, chloroplastic	Pav_sc0000908.1_g160.1.mk_103975..109510_-	110762923	GO0016620|GO:0051287|GO:0055114,GO0003942|GO:0005737|GO:0008652|GO:0016620|GO:0046983|GO:0055114,GO0003942|GO:0006526|GO:0055114,GO0003942|GO:0055114	ko00220 Arginine biosynthesis , ko01230 Biosynthesis of amino acids , ko01210 2-Oxocarboxylic acid metabolism	lcl|NW_018921974.1_cds_XP_021821343.1_19
	4774	uncharacterized protein LOC110762964 isoform X1	Pav_sc0000063.1_g100.1.mk_43805..59137_+	110762964	GO0005524,GO0005515		lcl|NW_018921297.1_cds_XP_021821390.1_12
	4777	uncharacterized protein LOC110762970	Pav_sc0000909.1_g580.1.mk_373496..375898_+	110762970			lcl|NW_018921975.1_cds_XP_021821393.1_59
	4778	uncharacterized protein LOC110762970	Pav_sc0000909.1_g580.1.mk_373496..375898_+	110762970			lcl|NW_018921975.1_cds_XP_021821393.1_59
	4801	nuclear transport factor 2	Pav_sc0000910.1_g760.1.mk_390694..394557_-	110763057	GO0005622|GO:0006810		lcl|NW_018921976.1_cds_XP_021821487.1_89
	4808	UPF0051 protein ABCI8, chloroplastic	Pav_sc0000910.1_g480.1.mk_257439..260195_-	110763073	GO0016226		lcl|NW_018921976.1_cds_XP_021821507.1_48
	4814	LOW QUALITY PROTEIN: tRNA wybutosine-synthesizing protein 2/3/4	Pav_sc0000910.1_g370.1.mk_177414..188560_+	110763082	GO0004601|GO:0006979|GO:0020037|GO:0055114,GO0005515		lcl|XM_021965829.1_cds_XP_021821521.1_1
	4815	uncharacterized protein LOC110763083	Pav_sc0000910.1_g410.1.mk_211134..211751_-	110763083			lcl|NW_018921976.1_cds_XP_021821522.1_38
	4816	probable xyloglucan endotransglucosylase/hydrolase protein 8	Pav_sc0000910.1_g790.1.mk_398465..400499_+	110763084	GO0004553|GO:0005975		lcl|NW_018921976.1_cds_XP_021821523.1_92
	4819	putative lactoylglutathione lyase	Pav_sc0000872.1_g120.1.mk_43307..45003_+	110763091	GO0004462|GO:0046872	ko00620 Pyruvate metabolism	lcl|NW_018921976.1_cds_XP_021821535.1_21
	4820	putative lactoylglutathione lyase	Pav_sc0000910.1_g220.1.mk_100725..103771_+	110763091	GO0004462|GO:0046872	ko00620 Pyruvate metabolism	lcl|NW_018921976.1_cds_XP_021821535.1_21
	4822	glucose-6-phosphate/phosphate translocator 2, chloroplastic	Pav_sc0000910.1_g690.1.mk_352573..355956_-	110763106			lcl|NW_018921976.1_cds_XP_021821552.1_80
	4826	arogenate dehydratase/prephenate dehydratase 1, chloroplastic	Pav_sc0000910.1_g230.1.mk_103856..109227_-	110763121	GO0004664|GO:0009094	ko01230 Biosynthesis of amino acids , ko00400 Phenylalanine, tyrosine and tryptophan biosynthesis	lcl|NW_018921976.1_cds_XP_021821571.1_22
	4839	NADPH-dependent aldo-keto reductase, chloroplastic-like	Pav_sc0000955.1_g010.1.mk_30..814_+	110763225	GO0016491|GO:0055114		lcl|NW_018922000.1_cds_XP_021821671.1_1
	4842	NADPH-dependent aldo-keto reductase, chloroplastic-like	Pav_sc0000955.1_g070.1.mk_22410..24340_+	110763228	GO0016491|GO:0055114		lcl|NW_018922000.1_cds_XP_021821675.1_5
	4851	squamosa promoter-binding-like protein 3	Pav_sc0000975.1_g210.1.mk_113321..114634_-	110763257	GO0003677|GO:0003700|GO:0009908,GO0003677|GO:0005634		lcl|NW_018922013.1_cds_XP_021821700.1_19
	4853	probable protein phosphatase 2C 39	Pav_sc0000975.1_g200.1.mk_109912..112634_+	110763265	GO0004722|GO:0006470,GO0003824		lcl|NW_018922013.1_cds_XP_021821707.1_18
	4854	germinal center kinase 1	Pav_sc0000975.1_g160.1.mk_79639..89441_-	110763266	GO0005524,GO0004672|GO:0005524|GO:0006468		lcl|NW_018922013.1_cds_XP_021821708.1_14
	4860	OTU domain-containing protein 6B-like	Pav_sc0000976.1_g110.1.mk_63279..65578_+	110763284			lcl|NW_018922014.1_cds_XP_021821728.1_5
	4861	protein SUPPRESSOR OF K(+) TRANSPORT GROWTH DEFECT 1	Pav_sc0000977.1_g140.1.mk_93179..99399_+	110763308	GO0005524	ko04217 Necroptosis , ko04144 Endocytosis	lcl|NW_018922015.1_cds_XP_021821756.1_9
	4868	18.1 kDa class I heat shock protein-like	Pav_sc0000979.1_g170.1.br_84373..84587_-	110763340			lcl|NW_018922017.1_cds_XP_021821796.1_25
	4869	LIM domain-containing protein WLIM2b	Pav_sc0000979.1_g070.1.mk_26101..30647_+	110763347			lcl|NW_018922017.1_cds_XP_021821804.1_13
	4877	uncharacterized protein LOC110763377	Pav_sc0000009.1_g940.1.mk_455095..457678_+	110763377			lcl|NW_018921247.1_cds_XP_021821877.1_116
	4878	cinnamoyl-CoA reductase 1-like	Pav_sc0000981.1_g150.1.mk_70339..75097_+	110763383	GO0003824|GO:0050662	ko00940 Phenylpropanoid biosynthesis	lcl|NW_018922019.1_cds_XP_021821849.1_3
	4884	lamin-like protein	Pav_sc0000981.1_g380.1.mk_232990..234534_-	110763404	GO0009055		lcl|NW_018922019.1_cds_XP_021821878.1_32
	4885	lamin-like protein	Pav_co4029373.1_g010.1.mk_609..938_-	110763404	GO0009055		lcl|NW_018922019.1_cds_XP_021821878.1_32
	4894	light-inducible protein CPRF2 isoform X1	Pav_sc0000983.1_g310.1.mk_154099..161269_+	110763444	GO0003824|GO:0008152,GO0004834,GO0004834|GO:0006568,GO0003824,GO0003700|GO:0006355	ko00400 Phenylalanine, tyrosine and tryptophan biosynthesis , ko00260 Glycine, serine and threonine metabolism , ko01230 Biosynthesis of amino acids	lcl|NW_018922020.1_cds_XP_021821922.1_31
	4895	protein NETWORKED 1D	Pav_sc0002207.1_g730.1.mk_449430..450001_+	110763450			lcl|NW_018922020.1_cds_XP_021821931.1_91
	4896	protein NETWORKED 1D	Pav_sc0001243.1_g420.1.mk_171452..171963_-	110763450			lcl|NW_018922020.1_cds_XP_021821931.1_91
	4899	methylcrotonoyl-CoA carboxylase subunit alpha, mitochondrial	Pav_sc0000983.1_g670.1.mk_400564..406610_+	110763465	GO0005524|GO:0046872,GO0005524,GO0003824|GO:0005524,GO0004075|GO:0005524	ko00280 Valine, leucine and isoleucine degradation	lcl|NW_018922020.1_cds_XP_021821946.1_92
	4907	probable leucine-rich repeat receptor-like serine/threonine-protein kinase At3g14840	Pav_sc0000984.1_g160.1.br_89572..95658_+	110763499	GO0004672|GO:0006468,GO0004672|GO:0005524|GO:0006468		lcl|NW_018922021.1_cds_XP_021821991.1_8
	4910	probable leucine-rich repeat receptor-like serine/threonine-protein kinase At3g14840	Pav_sc0000984.1_g090.1.br_52768..55656_+	110763503	GO0005524,GO0004672|GO:0005524|GO:0006468,GO0004672|GO:0006468		lcl|NW_018922021.1_cds_XP_021821994.1_5
	4912	ABC transporter B family member 4-like	Pav_sc0000065.1_g390.1.br_336391..340211_+	110763521	GO0005524|GO:0006810|GO:0016021|GO:0042626|GO:0055085,GO0005524|GO:0016887		lcl|NW_018921299.1_cds_XP_021822010.1_60
	4913	extradiol ring-cleavage dioxygenase	Pav_sc0000990.1_g070.1.mk_28746..29698_-	110763522	GO0008270|GO:0016701|GO:0055114,GO0006725|GO:0008198|GO:0016491	ko00965 Betalain biosynthesis	lcl|NW_018922024.1_cds_XP_021822009.1_7
	4921	uncharacterized protein LOC110763563 isoform X1	Pav_sc0000065.1_g280.1.mk_242881..246583_-	110763563	GO0006508|GO:0008234		lcl|NW_018921299.1_cds_XP_021822062.1_47
	4925	increased DNA methylation 1-like isoform X2	Pav_sc0000065.1_g340.1.mk_305308..306174_-	110763582			lcl|NW_018921299.1_cds_XP_021822109.1_56
	4939	vacuolar-sorting receptor 7 isoform X1	Pav_sc0001003.1_g370.1.mk_192101..196885_+	110763639	GO0005509		lcl|NW_018922035.1_cds_XP_021822158.1_41
	4942	ycf3-interacting protein 1, chloroplastic	Pav_sc0002564.1_g010.1.br_1..323_+	110763646			lcl|NW_018922035.1_cds_XP_021822170.1_24
	4943	ycf3-interacting protein 1, chloroplastic	Pav_sc0001003.1_g170.1.mk_90171..95871_+	110763646			lcl|NW_018922035.1_cds_XP_021822170.1_24
	4954	serine carboxypeptidase-like 18 isoform X2	Pav_sc0001009.1_g510.1.mk_336965..353960_-	110763695	GO0004185|GO:0006508		lcl|NW_018922038.1_cds_XP_021822232.1_62
	4967	putative beta-D-xylosidase	Pav_sc0001014.1_g030.1.mk_16824..29572_+	110763745	GO0004553|GO:0005975,GO0003824|GO:0008152		lcl|NW_018922043.1_cds_XP_021822280.1_3
	4969	adenine phosphoribosyltransferase 5-like isoform X1	Pav_sc0001015.1_g240.1.mk_139342..143371_+	110763752	GO0003999|GO:0005737|GO:0006168,GO0009116	ko00230 Purine metabolism	lcl|NW_018922044.1_cds_XP_021822287.1_34
	4972	heparanase-like protein 3 isoform X1	Pav_sc0001015.1_g430.1.mk_231126..234366_-	110763760	GO0016020|GO:0016798	ko05205 Proteoglycans in cancer , ko00531 Glycosaminoglycan degradation	lcl|NW_018922044.1_cds_XP_021822296.1_66
	4977	protein FAR1-RELATED SEQUENCE 6-like	Pav_sc0001015.1_g290.1.mk_160802..162808_-	110763774	GO0006355,GO0008270		lcl|NW_018922044.1_cds_XP_021822320.1_45
	4978	vesicle-associated membrane protein 711	Pav_sc0001015.1_g280.1.mk_158022..160307_+	110763775	GO0006810,GO0016021|GO:0016192	ko04130 SNARE interactions in vesicular transport	lcl|NW_018922044.1_cds_XP_021822321.1_44
	4979	cysteine--tRNA ligase, chloroplastic/mitochondrial isoform X1	Pav_sc0001015.1_g420.1.mk_226168..230453_-	110763784	GO0000166|GO:0004812|GO:0005524|GO:0006418,GO0000166|GO:0004817|GO:0005524|GO:0005737|GO:0006423,GO0004817|GO:0005524|GO:0006423	ko00970 Aminoacyl-tRNA biosynthesis	lcl|NW_018922044.1_cds_XP_021822337.1_61
	4998	protein PHLOEM PROTEIN 2-LIKE A1-like	Pav_sc0001025.1_g310.1.mk_170991..171701_+	110763854			lcl|NW_018922052.1_cds_XP_021822426.1_14
	4999	protein PHLOEM PROTEIN 2-LIKE A1-like	Pav_sc0001025.1_g440.1.mk_209041..210417_+	110763855			lcl|NW_018922052.1_cds_XP_021822427.1_18
	5002	ubiquitin carboxyl-terminal hydrolase MINDY-3 isoform X1	Pav_sc0001025.1_g050.1.mk_14355..20977_+	110763869			lcl|NW_018922052.1_cds_XP_021822441.1_1
	5003	fructose-1,6-bisphosphatase, cytosolic	Pav_sc0001025.1_g060.1.mk_22289..25928_+	110763871	GO0042132,GO0005975|GO:0016791,GO0005975|GO:0042578	ko01200 Carbon metabolism , ko00680 Methane metabolism , ko04910 Insulin signaling pathway , ko00010 Glycolysis / Gluconeogenesis , ko00030 Pentose phosphate pathway , ko04152 AMPK signaling pathway , ko00051 Fructose and mannose metabolism , ko00710 Carbon fixation in photosynthetic organisms	lcl|NW_018922052.1_cds_XP_021822443.1_3
	5011	S-adenosylmethionine synthase 5	Pav_sc0000065.1_g020.1.mk_9721..11793_+	110763881	GO0004478|GO:0006556,GO0004478|GO:0005524|GO:0006556	ko01230 Biosynthesis of amino acids , ko00270 Cysteine and methionine metabolism	lcl|NW_018921299.1_cds_XP_021822458.1_2
	5014	phosphoenolpyruvate carboxykinase (ATP)-like isoform X1	Pav_sc0001029.1_g010.1.mk_10270..16005_+	110763885	GO0004612|GO:0005524|GO:0006094,GO0004611|GO:0006094|GO:0017076		lcl|NW_018922056.1_cds_XP_021822460.1_2
	5023	uncharacterized protein LOC110763905	Pav_sc0001030.1_g290.1.mk_176321..181876_+	110763905	GO0006508|GO:0008236,GO0004252|GO:0070008	ko05142 Chagas disease (American trypanosomiasis) , ko05143 African trypanosomiasis	lcl|NW_018922057.1_cds_XP_021822492.1_32
	5030	GTP-binding protein SAR1A	Pav_sc0001031.1_g030.1.mk_17666..20393_-	110763917	GO0005525,GO0005525|GO:0005622|GO:0006886	ko05134 Legionellosis , ko04141 Protein processing in endoplasmic reticulum	lcl|NW_018922058.1_cds_XP_021822508.1_5
	5032	shikimate O-hydroxycinnamoyltransferase-like	Pav_sc0001031.1_g130.1.mk_89737..91620_+	110763921	GO0016747		lcl|NW_018922058.1_cds_XP_021822511.1_15
	5038	late embryogenesis abundant protein, group 3-like	Pav_sc0000065.1_g210.1.mk_171023..172951_-	110763949			lcl|NW_018921299.1_cds_XP_021822541.1_35
	5041	linoleate 13S-lipoxygenase 2-1, chloroplastic-like	Pav_sc0001040.1_g430.1.mk_191113..193180_-	110763971	GO0016702|GO:0046872|GO:0055114,GO0016491|GO:0055114,GO0005515		lcl|NW_018922065.1_cds_XP_021822553.1_19
	5042	linoleate 13S-lipoxygenase 2-1, chloroplastic-like	Pav_sc0001040.1_g410.1.mk_174131..176711_-	110763971	GO0016491|GO:0055114,GO0005515,GO0016702|GO:0046872|GO:0055114		lcl|NW_018922065.1_cds_XP_021822553.1_19
	5068	probable receptor-like protein kinase At5g18500	Pav_sc0000065.1_g100.1.mk_78680..82976_-	110764066	GO0005524,GO0004672|GO:0006468,GO0004672|GO:0005524|GO:0006468		lcl|NW_018921299.1_cds_XP_021822674.1_15
	5092	dynamin-related protein 4C-like	Pav_sc0001057.1_g100.1.br_35137..36108_+	110764142	GO0005525,GO0003924|GO:0005525		lcl|NW_018922075.1_cds_XP_021822755.1_3
	5098	dynamin-related protein 4C-like	Pav_sc0001057.1_g020.1.br_10063..12138_+	110764147	GO0005525,GO0003924|GO:0005525	ko05165 Human papillomavirus infection , ko05164 Influenza A , ko05162 Measles	lcl|NW_018922075.1_cds_XP_021822757.1_1
	5102	eukaryotic translation initiation factor 4G	Pav_sc0000105.1_g040.1.mk_27357..30343_-	110764156			lcl|NW_018922076.1_cds_XP_021822764.1_18
	5108	protein LIGHT-DEPENDENT SHORT HYPOCOTYLS 10	Pav_sc0000067.1_g530.1.mk_271757..272296_-	110764177			lcl|NW_018921301.1_cds_XP_021822788.1_35
	5121	glutamine synthetase nodule isozyme-like isoform X1	Pav_sc0001073.1_g310.1.mk_167716..170398_-	110764243	GO0004356|GO:0006542|GO:0006807,GO0003824,GO0004356|GO:0006807	ko00910 Nitrogen metabolism , ko04724 Glutamatergic synapse , ko04727 GABAergic synapse , ko00250 Alanine, aspartate and glutamate metabolism , ko00630 Glyoxylate and dicarboxylate metabolism , ko02020 Two-component system , ko00220 Arginine biosynthesis , ko04217 Necroptosis , ko01230 Biosynthesis of amino acids	lcl|NW_018922087.1_cds_XP_021822855.1_34
	5128	lysM domain receptor-like kinase 3	Pav_sc0001077.1_g520.1.mk_294758..301161_-	110764274		ko04626 Plant-pathogen interaction	lcl|NW_018922091.1_cds_XP_021822893.1_52
	5136	uncharacterized protein LOC110764302	Pav_sc0001077.1_g380.1.mk_222172..224954_-	110764302			lcl|NW_018922091.1_cds_XP_021822922.1_39
	5144	phosphoenolpyruvate carboxylase 2	Pav_sc0000067.1_g570.1.mk_309329..315552_+	110764337	GO0003824,GO0006099|GO:0008964|GO:0015977	ko00620 Pyruvate metabolism , ko00680 Methane metabolism , ko00720 Carbon fixation pathways in prokaryotes , ko01200 Carbon metabolism , ko00710 Carbon fixation in photosynthetic organisms	lcl|NW_018921301.1_cds_XP_021822978.1_36
	5148	uncharacterized protein LOC110764352	Pav_sc0001080.1_g1060.1.mk_601321..605755_+	110764352	GO0004222|GO:0006508		lcl|NW_018922093.1_cds_XP_021822995.1_164
	5149	uncharacterized protein LOC110764352	Pav_sc0001080.1_g1060.1.mk_601321..605755_+	110764352	GO0004222|GO:0006508		lcl|NW_018922093.1_cds_XP_021822995.1_164
	5159	RING finger protein 10 isoform X1	Pav_sc0001080.1_g310.1.mk_239021..258087_+	110764380	GO0003824|GO:0005975,GO0003824|GO:0005975|GO:0030246,GO0046872,GO0004559|GO:0006013		lcl|NW_018922093.1_cds_XP_021823031.1_59
	5169	glycerophosphodiester phosphodiesterase GDPD1, chloroplastic-like	Pav_sc0001080.1_g590.1.mk_400020..403331_-	110764432	GO0006629|GO:0008081		lcl|NW_018922093.1_cds_XP_021823100.1_98
	5191	mitochondrial pyruvate carrier 4	Pav_sc0001084.1_g250.1.mk_105921..108575_+	110764525	GO0005743|GO:0006850		lcl|NW_018922097.1_cds_XP_021823209.1_32
	5196	transcription initiation factor IIF subunit alpha isoform X1	Pav_sc0001084.1_g350.1.mk_140858..149565_-	110764535	GO0003677|GO:0005634|GO:0006367|GO:0032968,GO0003824|GO:0006367	ko03022 Basal transcription factors	lcl|NW_018922097.1_cds_XP_021823217.1_44
	5219	probable LRR receptor-like serine/threonine-protein kinase At1g07650	Pav_sc0001093.1_g070.1.br_28792..29487_-	110764625			lcl|NW_018922104.1_cds_XP_021823325.1_3
	5223	protein TAB2 homolog, chloroplastic-like	Pav_sc0001098.1_g020.1.mk_8718..10597_-	110764639	GO0003723		lcl|NW_018922108.1_cds_XP_021823338.1_4
	5231	beta-glucosidase 12-like	Pav_sc0001101.1_g010.1.mk_1926..3807_+	110764648	GO0004553|GO:0005975		lcl|NW_018922111.1_cds_XP_021823348.1_1
	5252	luc7-like protein 3	Pav_sc0000744.1_g610.1.mk_275261..280971_-	110764707	GO0003729|GO:0005685|GO:0006376		lcl|NW_018922112.1_cds_XP_021823411.1_68
	5253	luc7-like protein 3	Pav_sc0000744.1_g610.1.mk_275261..280971_-	110764707	GO0003729|GO:0005685|GO:0006376		lcl|NW_018922112.1_cds_XP_021823411.1_68
	5254	luc7-like protein 3	Pav_sc0000744.1_g610.1.mk_275261..280971_-	110764707	GO0003729|GO:0005685|GO:0006376		lcl|NW_018922112.1_cds_XP_021823411.1_68
	5258	ATP-dependent 6-phosphofructokinase 4, chloroplastic isoform X1	Pav_sc0001102.1_g240.1.mk_97516..111873_-	110764725	GO0005515,GO0003872|GO:0006096,GO0003872|GO:0006002|GO:0006096	ko00030 Pentose phosphate pathway , ko00680 Methane metabolism , ko00052 Galactose metabolism , ko01230 Biosynthesis of amino acids , ko03018 RNA degradation , ko01200 Carbon metabolism , ko05230 Central carbon metabolism in cancer , ko04152 AMPK signaling pathway , ko00051 Fructose and mannose metabolism , ko00010 Glycolysis / Gluconeogenesis	lcl|NW_018922112.1_cds_XP_021823430.1_17
	5260	probable pectinesterase/pectinesterase inhibitor 60	Pav_sc0001102.1_g820.1.mk_405728..412488_-	110764735	GO0004857,GO0005618|GO:0030599|GO:0042545	ko00040 Pentose and glucuronate interconversions	lcl|NW_018922112.1_cds_XP_021823445.1_84
	5262	hypersensitive-induced response protein 4	Pav_sc0001102.1_g1120.1.mk_554065..556693_+	110764738			lcl|NW_018922112.1_cds_XP_021823449.1_114
	5277	eukaryotic initiation factor 4A-14-like	Pav_sc0000069.1_g470.1.mk_228081..232091_+	110764799			lcl|NW_018921303.1_cds_XP_021823527.1_61
	5288	probable plastid-lipid-associated protein 4, chloroplastic	Pav_sc0001106.1_g110.1.mk_58342..63463_+	110764836			lcl|NW_018922115.1_cds_XP_021823559.1_9
	5289	probable plastid-lipid-associated protein 4, chloroplastic	Pav_sc0001106.1_g110.1.mk_58342..63463_+	110764836			lcl|NW_018922115.1_cds_XP_021823559.1_9
	5299	partner of Y14 and mago	Pav_sc0001106.1_g540.1.mk_298484..303926_-	110764875		ko03015 mRNA surveillance pathway , ko03013 RNA transport	lcl|NW_018922115.1_cds_XP_021823611.1_44
	5302	serine carboxypeptidase-like 45 isoform X1	Pav_sc0001107.1_g130.1.mk_51008..54685_+	110764887	GO0004185|GO:0006508		lcl|NW_018922116.1_cds_XP_021823621.1_7
	5305	uncharacterized protein LOC110764914	Pav_sc0001109.1_g140.1.mk_70423..88936_-	110764914			lcl|NW_018922118.1_cds_XP_021823655.1_10
	5313	beta-amyrin 28-oxidase-like	Pav_sc0001110.1_g170.1.mk_102640..108032_-	110764932	GO0005506|GO:0016705|GO:0020037|GO:0055114		lcl|NW_018922119.1_cds_XP_021823673.1_16
	5315	gamma-soluble NSF attachment protein	Pav_sc0001110.1_g220.1.mk_129048..133187_+	110764938	GO0006886,GO0005515		lcl|NW_018922119.1_cds_XP_021823682.1_23
	5316	gamma-soluble NSF attachment protein	Pav_sc0000314.1_g350.1.br_156238..157492_+	110764938			lcl|NW_018922119.1_cds_XP_021823682.1_23
	5319	coatomer subunit epsilon-1	Pav_sc0001110.1_g270.1.mk_155393..159931_+	110764952	GO0005198|GO:0006890,GO0005515		lcl|NW_018922119.1_cds_XP_021823703.1_30
	5325	ABC transporter D family member 1	Pav_sc0001111.1_g230.1.mk_146696..164536_+	110764975	GO0005524|GO:0006810|GO:0016021|GO:0042626|GO:0055085,GO0005524|GO:0016887		lcl|NW_018922120.1_cds_XP_021823726.1_11
	5328	cell division control protein 2 homolog 1 isoform X2	Pav_sc0001111.1_g320.1.mk_217240..222607_+	110764980	GO0004672|GO:0005524|GO:0006468,GO0005524	ko04068 FoxO signaling pathway , ko04110 Cell cycle , ko04218 Cellular senescence , ko05200 Pathways in cancer , ko05161 Hepatitis B , ko05169 Epstein-Barr virus infection , ko05168 Herpes simplex infection , ko05165 Human papillomavirus infection , ko05222 Small cell lung cancer , ko04914 Progesterone-mediated oocyte maturation , ko05203 Viral carcinogenesis , ko04115 p53 signaling pathway , ko0…	lcl|NW_018922120.1_cds_XP_021823729.1_20
	5333	LOW QUALITY PROTEIN: zinc transporter 4, chloroplastic-like	Pav_sc0000069.1_g800.1.mk_369766..372329_+	110764987	GO0016020|GO:0030001|GO:0046873|GO:0055085,GO0005385|GO:0016021|GO:0071577		lcl|XM_021968049.1_cds_XP_021823741.1_1
	5334	copper transport protein ATX1-like	Pav_sc0001111.1_g120.1.mk_69332..70179_+	110764990	GO0030001|GO:0046872	ko04978 Mineral absorption	lcl|NW_018922120.1_cds_XP_021823743.1_2
	5336	berberine bridge enzyme-like 7	Pav_sc0001112.1_g140.1.br_113232..114827_-	110765002	GO0016491|GO:0050660|GO:0055114,GO0003824|GO:0050660|GO:0055114,GO0003824|GO:0016614|GO:0050660|GO:0055114,GO0050660		lcl|NW_018922121.1_cds_XP_021823755.1_9
	5359	aminopeptidase M1-like	Pav_sc0000069.1_g400.1.mk_176414..183092_+	110765102	GO0006508,GO0008237|GO:0008270		lcl|NW_018921303.1_cds_XP_021823851.1_43
	5360	isocitrate dehydrogenase [NADP]	Pav_sc0001124.1_g270.1.mk_172206..177116_-	110765103	GO0000287|GO:0016616|GO:0051287|GO:0055114,GO0004450|GO:0006102|GO:0055114,GO0016616|GO:0055114	ko01200 Carbon metabolism , ko00020 Citrate cycle (TCA cycle) , ko01210 2-Oxocarboxylic acid metabolism , ko04146 Peroxisome , ko01230 Biosynthesis of amino acids , ko00480 Glutathione metabolism , ko00720 Carbon fixation pathways in prokaryotes	lcl|NW_018922130.1_cds_XP_021823850.1_18
	5361	isocitrate dehydrogenase [NADP]	Pav_sc0001124.1_g270.1.mk_172206..177116_-	110765103	GO0000287|GO:0016616|GO:0051287|GO:0055114,GO0004450|GO:0006102|GO:0055114,GO0016616|GO:0055114	ko01200 Carbon metabolism , ko00020 Citrate cycle (TCA cycle) , ko01210 2-Oxocarboxylic acid metabolism , ko04146 Peroxisome , ko01230 Biosynthesis of amino acids , ko00480 Glutathione metabolism , ko00720 Carbon fixation pathways in prokaryotes	lcl|NW_018922130.1_cds_XP_021823850.1_18
	5362	isocitrate dehydrogenase [NADP]	Pav_sc0001124.1_g270.1.mk_172206..177116_-	110765103	GO0000287|GO:0016616|GO:0051287|GO:0055114,GO0004450|GO:0006102|GO:0055114,GO0016616|GO:0055114	ko01200 Carbon metabolism , ko00020 Citrate cycle (TCA cycle) , ko01210 2-Oxocarboxylic acid metabolism , ko04146 Peroxisome , ko01230 Biosynthesis of amino acids , ko00480 Glutathione metabolism , ko00720 Carbon fixation pathways in prokaryotes	lcl|NW_018922130.1_cds_XP_021823850.1_18
	5369	L-lactate dehydrogenase B-like	Pav_sc0001125.1_g130.1.mk_100773..101150_-	110765122	GO0016616|GO:0055114,GO0003824|GO:0005975|GO:0016616|GO:0055114		lcl|NW_018922131.1_cds_XP_021823874.1_26
	5371	14 kDa proline-rich protein DC2.15-like	Pav_sc0001125.1_g060.1.mk_73628..74038_-	110765133			lcl|NW_018922131.1_cds_XP_021823900.1_19
	5379	CBS domain-containing protein CBSX1, chloroplastic-like	Pav_sc0001126.1_g310.1.mk_174821..179023_-	110765161			lcl|NW_018922132.1_cds_XP_021823927.1_24
	5394	uncharacterized protein LOC110765218 isoform X1	Pav_sc0001141.1_g340.1.mk_202703..214347_-	110765218	GO0004565|GO:0005975|GO:0009341,GO0004553|GO:0005975,GO0030246,GO0003824|GO:0005975|GO:0030246	ko00600 Sphingolipid metabolism , ko00511 Other glycan degradation , ko00052 Galactose metabolism	lcl|NW_018922143.1_cds_XP_021823994.1_26
	5395	protein NRT1/ PTR FAMILY 5.4-like	Pav_sc0001883.1_g240.1.mk_150259..152643_-	110765223	GO0005215|GO:0006810|GO:0016020		lcl|NW_018922143.1_cds_XP_021824002.1_32
	5397	rust resistance kinase Lr10-like isoform X2	Pav_sc0000529.1_g020.1.br_11892..17176_-	110765228	GO0004672|GO:0005524|GO:0006468,GO0004672|GO:0006468,GO0005524		lcl|NW_018922144.1_cds_XP_021824007.1_5
	5398	rust resistance kinase Lr10-like isoform X1	Pav_sc0001142.1_g320.1.mk_131747..133521_-	110765228	GO0004672|GO:0005524|GO:0006468,GO0005524,GO0004672|GO:0006468	ko05152 Tuberculosis , ko04064 NF-kappa B signaling pathway , ko04620 Toll-like receptor signaling pathway , ko04624 Toll and Imd signaling pathway , ko05133 Pertussis , ko05140 Leishmaniasis , ko05142 Chagas disease (American trypanosomiasis) , ko04722 Neurotrophin signaling pathway , ko05162 Measles , ko05145 Toxoplasmosis , ko04621 NOD-like receptor signaling pathway , ko05164 Influenza A	lcl|NW_018922144.1_cds_XP_021824006.1_6
	5399	rust resistance kinase Lr10-like	Pav_sc0001142.1_g450.1.mk_205058..207158_-	110765229	GO0004672|GO:0005524|GO:0006468,GO0004672|GO:0006468,GO0005524	ko05145 Toxoplasmosis , ko04624 Toll and Imd signaling pathway , ko04620 Toll-like receptor signaling pathway , ko05162 Measles , ko04621 NOD-like receptor signaling pathway , ko05164 Influenza A , ko04722 Neurotrophin signaling pathway , ko05152 Tuberculosis , ko04064 NF-kappa B signaling pathway , ko05140 Leishmaniasis , ko05133 Pertussis , ko05142 Chagas disease (American trypanosomiasis)	lcl|NW_018922144.1_cds_XP_021824008.1_8
	5400	LEAF RUST 10 DISEASE-RESISTANCE LOCUS RECEPTOR-LIKE PROTEIN KINASE-like 2.5	Pav_sc0001142.1_g350.1.br_137562..141908_+	110765236	GO0004672|GO:0005524|GO:0006468,GO0005524,GO0004674,GO0030247,GO0004672|GO:0006468	ko05133 Pertussis , ko04624 Toll and Imd signaling pathway , ko04064 NF-kappa B signaling pathway , ko05142 Chagas disease (American trypanosomiasis) , ko05164 Influenza A , ko04620 Toll-like receptor signaling pathway , ko04722 Neurotrophin signaling pathway , ko05162 Measles , ko05145 Toxoplasmosis , ko05152 Tuberculosis , ko04621 NOD-like receptor signaling pathway , ko05140 Leishmaniasis	lcl|NW_018922144.1_cds_XP_021824014.1_9
	5401	LEAF RUST 10 DISEASE-RESISTANCE LOCUS RECEPTOR-LIKE PROTEIN KINASE-like 2.5	Pav_sc0008367.1_g010.1.br_60..2053_+	110765236	GO0004672|GO:0005524|GO:0006468,GO0005524,GO0004672|GO:0006468	ko04722 Neurotrophin signaling pathway , ko04621 NOD-like receptor signaling pathway , ko04620 Toll-like receptor signaling pathway , ko05152 Tuberculosis , ko05164 Influenza A , ko04064 NF-kappa B signaling pathway , ko05162 Measles , ko05142 Chagas disease (American trypanosomiasis) , ko05140 Leishmaniasis , ko04624 Toll and Imd signaling pathway , ko05145 Toxoplasmosis , ko05133 Pertussis	lcl|NW_018922144.1_cds_XP_021824014.1_9
	5405	exportin-7 isoform X2	Pav_sc0001147.1_g300.1.mk_182549..200784_-	110765244	GO0006886|GO:0008536,GO0005488		lcl|NW_018922146.1_cds_XP_021824021.1_13
	5406	MATH domain and coiled-coil domain-containing protein At3g58340-like	Pav_sc0001147.1_g140.1.mk_72595..76308_+	110765251	GO0005515		lcl|NW_018922146.1_cds_XP_021824027.1_7
	5407	MATH domain and coiled-coil domain-containing protein At3g58340-like	Pav_sc0001147.1_g140.1.mk_72595..76308_+	110765251	GO0005515		lcl|NW_018922146.1_cds_XP_021824027.1_7
	5409	probable leucine-rich repeat receptor-like serine/threonine-protein kinase At3g14840	Pav_sc0001157.1_g030.1.mk_17030..28090_+	110765262	GO0005515,GO0003677		lcl|NW_018922153.1_cds_XP_021824038.1_2
	5422	splicing factor 3A subunit 2-like	Pav_sc0001169.1_g060.1.mk_29681..32062_-	110765307	GO0003676|GO:0005634|GO:0008270,GO0003676,GO0003676|GO:0008270	ko03040 Spliceosome	lcl|NW_018922161.1_cds_XP_021824089.1_6
	5431	probable protein phosphatase 2C 80	Pav_sc0001175.1_g240.1.mk_101080..104852_+	110765350	GO0003824		lcl|NW_018922165.1_cds_XP_021824148.1_25
	5439	universal stress protein A-like protein	Pav_sc0000009.1_g310.1.mk_150386..154809_-	110765399	GO0006950		lcl|NW_018921247.1_cds_XP_021824237.1_33
	5447	multicopper oxidase LPR1-like	Pav_sc0001181.1_g880.1.mk_381784..386509_+	110765433	GO0055114,GO0005507|GO:0016491|GO:0055114,GO0005507		lcl|NW_018922169.1_cds_XP_021824246.1_87
	5449	serine carboxypeptidase-like 50	Pav_sc0000762.1_g440.1.mk_228520..228858_+	110765441	GO0004185|GO:0006508		lcl|NW_018922169.1_cds_XP_021824262.1_113
	5462	omega-amidase, chloroplastic	Pav_sc0000069.1_g220.1.mk_114470..117998_-	110765515	GO0006807|GO:0016810	ko00250 Alanine, aspartate and glutamate metabolism	lcl|NW_018921303.1_cds_XP_021824348.1_20
	5465	PHD finger protein ALFIN-LIKE 4	Pav_sc0000069.1_g250.1.mk_122786..130403_+	110765534	GO0006355|GO:0042393		lcl|NW_018921303.1_cds_XP_021824368.1_25
	5472	cytochrome P450 CYP749A22-like	Pav_sc0001191.1_g080.1.mk_26449..29156_+	110765575	GO0005506|GO:0016705|GO:0020037|GO:0055114,GO0016705|GO:0055114	ko00905 Brassinosteroid biosynthesis	lcl|NW_018922176.1_cds_XP_021824408.1_6
	5473	cytochrome P450 CYP749A22-like	Pav_sc0001191.1_g090.1.mk_29998..32750_+	110765577	GO0016705|GO:0055114,GO0005506|GO:0016705|GO:0020037|GO:0055114	ko00905 Brassinosteroid biosynthesis	lcl|NW_018922176.1_cds_XP_021824412.1_7
	5482	squamous cell carcinoma antigen recognized by T-cells 3	Pav_sc0001196.1_g1940.1.mk_1205050..1217385_-	110765598	GO0006396,GO0005515		lcl|NW_018922178.1_cds_XP_021824437.1_224
	5483	squamous cell carcinoma antigen recognized by T-cells 3	Pav_sc0001059.1_g440.1.mk_187259..193221_-	110765598	GO0005515,GO0006396		lcl|NW_018922178.1_cds_XP_021824437.1_224
	5484	18.1 kDa class I heat shock protein-like	Pav_sc0001196.1_g1950.1.mk_1218669..1219235_-	110765602		ko04141 Protein processing in endoplasmic reticulum	lcl|NW_018922178.1_cds_XP_021824441.1_225
	5486	uncharacterized protein LOC110765614	Pav_sc0001196.1_g810.1.mk_511620..513431_-	110765614	GO0003735|GO:0005622|GO:0005840|GO:0006412	ko03010 Ribosome	lcl|NW_018922178.1_cds_XP_021824465.1_79
	5488	glutathione S-transferase zeta class-like	Pav_sc0001196.1_g2210.1.mk_1346264..1351734_-	110765621	GO0005515,GO0003824|GO:0005737|GO:0009072	ko00643 Styrene degradation , ko00350 Tyrosine metabolism	lcl|NW_018922178.1_cds_XP_021824476.1_259
	5492	cytochrome P450 98A2	Pav_sc0001196.1_g1100.1.mk_730193..732935_-	110765627	GO0016705|GO:0055114,GO0005506|GO:0016705|GO:0020037|GO:0055114	ko00940 Phenylpropanoid biosynthesis , ko00941 Flavonoid biosynthesis , ko00945 Stilbenoid, diarylheptanoid and gingerol biosynthesis	lcl|NW_018922178.1_cds_XP_021824486.1_124
	5496	tyrosine--tRNA ligase, chloroplastic/mitochondrial	Pav_sc0001196.1_g290.1.mk_189403..190860_-	110765644	GO0000166|GO:0004812|GO:0005524|GO:0006418,GO0004831,GO0003723,GO0000166|GO:0004831|GO:0005524|GO:0005737|GO:0006437	ko00970 Aminoacyl-tRNA biosynthesis	lcl|NW_018922178.1_cds_XP_021824502.1_22
	5506	glucuronoxylan 4-O-methyltransferase 1	Pav_sc0001196.1_g1470.1.mk_893867..894793_-	110765668	GO0045492		lcl|NW_018922178.1_cds_XP_021824549.1_158
	5507	shaggy-related protein kinase kappa	Pav_sc0001196.1_g1230.1.mk_777360..783915_-	110765669	GO0004672|GO:0005524|GO:0006468,GO0005524,GO0004672|GO:0006468	ko04917 Prolactin signaling pathway , ko04390 Hippo signaling pathway , ko04510 Focal adhesion , ko04340 Hedgehog signaling pathway , ko01521 EGFR tyrosine kinase inhibitor resistance , ko05213 Endometrial cancer , ko04910 Insulin signaling pathway , ko05215 Prostate cancer , ko04931 Insulin resistance , ko05010 Alzheimer's disease , ko04550 Signaling pathways regulating pluripotency of stem cell…	lcl|NW_018922178.1_cds_XP_021824550.1_135
	5509	LOW QUALITY PROTEIN: uncharacterized protein At5g49945-like	Pav_sc0001196.1_g870.1.mk_548304..552285_+	110765674			lcl|NW_018922178.1_cds_XP_021824555.1_85
	5510	UDP-glucose:glycoprotein glucosyltransferase	Pav_sc0001196.1_g140.1.mk_73086..104340_-	110765675	GO0003980|GO:0006486	ko04141 Protein processing in endoplasmic reticulum	lcl|NW_018922178.1_cds_XP_021824556.1_13
	5512	uncharacterized protein LOC110765680 isoform X2	Pav_sc0001196.1_g960.1.mk_625944..632873_-	110765680	GO0003723		lcl|NW_018922178.1_cds_XP_021824566.1_100
	5518	importin-4	Pav_sc0001196.1_g050.1.mk_22937..32483_+	110765688	GO0005515,GO0006886|GO:0008536,GO0005488		lcl|NW_018922178.1_cds_XP_021824580.1_4
	5519	importin-4	Pav_sc0001196.1_g050.1.mk_22937..32483_+	110765688	GO0005515,GO0006886|GO:0008536,GO0005488		lcl|NW_018922178.1_cds_XP_021824580.1_4
	5533	CLP protease regulatory subunit CLPX1, mitochondrial isoform X2	Pav_sc0001196.1_g1900.1.mk_1175747..1182598_-	110765750	GO0005524|GO:0006457|GO:0051082,GO0005524		lcl|NW_018922178.1_cds_XP_021824654.1_221
	5536	phosphoribosylamine--glycine ligase isoform X1	Pav_sc0001196.1_g1220.1.mk_771952..775319_-	110765765	GO0005524|GO:0046872,GO0003824|GO:0005524,GO0004637|GO:0009113	ko00230 Purine metabolism	lcl|NW_018922178.1_cds_XP_021824685.1_133
	5539	alanine--glyoxylate aminotransferase 2 homolog 1, mitochondrial	Pav_sc0001196.1_g400.1.mk_260442..265748_+	110765776	GO0008483|GO:0030170,GO0003824	ko00250 Alanine, aspartate and glutamate metabolism , ko00260 Glycine, serine and threonine metabolism , ko00270 Cysteine and methionine metabolism , ko00280 Valine, leucine and isoleucine degradation	lcl|NW_018922178.1_cds_XP_021824699.1_38
	5543	uncharacterized protein LOC110765787	Pav_sc0006018.1_g200.1.mk_71569..71919_-	110765787			lcl|NW_018922178.1_cds_XP_021824707.1_17
	5545	uncharacterized RNA-binding protein C1827.05c	Pav_sc0001196.1_g1210.1.mk_768107..771284_-	110765794	GO0003676		lcl|NW_018922178.1_cds_XP_021824724.1_132
	5559	probable methionine--tRNA ligase	Pav_sc0001204.1_g040.1.mk_24411..28502_+	110765840	GO0004825|GO:0006431,GO0000166|GO:0004825|GO:0005524|GO:0005737|GO:0006431,GO0000166|GO:0004812|GO:0005524|GO:0006418		lcl|NW_018922185.1_cds_XP_021824771.1_2
	5560	probable methionine--tRNA ligase	Pav_sc0012316.1_g010.1.mk_3..1731_-	110765840	GO0004825|GO:0006431,GO0000166|GO:0004812|GO:0005524|GO:0006418		lcl|NW_018922185.1_cds_XP_021824771.1_2
	5562	peroxidase P7-like	Pav_sc0001205.1_g330.1.mk_158735..161259_+	110765860	GO0004601|GO:0055114,GO0004601|GO:0006979|GO:0020037|GO:0055114		lcl|NW_018922186.1_cds_XP_021824793.1_34
	5564	sorting nexin 2A-like	Pav_sc0001205.1_g020.1.mk_8078..12107_+	110765863	GO0035091		lcl|NW_018922186.1_cds_XP_021824797.1_2
	5568	uncharacterized protein LOC110765874	Pav_sc0001205.1_g190.1.mk_80965..82787_-	110765874	GO0005488		lcl|NW_018922186.1_cds_XP_021824809.1_24
	5573	uncharacterized acetyltransferase At3g50280-like	Pav_sc0000071.1_g250.1.br_109438..110778_+	110765898	GO0016747		lcl|NW_018921305.1_cds_XP_021824836.1_14
	5581	reticulon-like protein B8	Pav_sc0001215.1_g190.1.mk_92252..96260_-	110765928			lcl|NW_018922193.1_cds_XP_021824865.1_15
	5582	DAZ-associated protein 1	Pav_sc0000071.1_g610.1.mk_278192..282671_+	110765929	GO0003676	ko03015 mRNA surveillance pathway	lcl|NW_018921305.1_cds_XP_021824876.1_41
	5587	protein VACUOLELESS1	Pav_sc0001215.1_g440.1.mk_239519..246411_-	110765936	GO0005737|GO:0006886,GO0005515,GO0006886|GO:0007033	ko04138 Autophagy - yeast	lcl|NW_018922193.1_cds_XP_021824874.1_42
	5592	probable 2-oxoglutarate-dependent dioxygenase At5g05600	Pav_sc0001217.1_g040.1.mk_14550..18177_-	110765964	GO0016491|GO:0055114		lcl|NW_018922195.1_cds_XP_021824906.1_6
	5605	alkaline/neutral invertase A, mitochondrial-like	Pav_sc0001236.1_g180.1.mk_59166..63317_-	110766058	GO0003824,GO0033926		lcl|NW_018922209.1_cds_XP_021825005.1_11
	5610	trafficking protein particle complex subunit 4	Pav_sc0001236.1_g350.1.mk_144464..146939_-	110766064	GO0006810|GO:0030008,GO0006810		lcl|NW_018922209.1_cds_XP_021825014.1_24
	5611	WAT1-related protein At1g09380-like	Pav_sc0001236.1_g400.1.mk_160081..162658_-	110766068	GO0016020|GO:0016021,GO0016021|GO:0022857		lcl|NW_018922209.1_cds_XP_021825018.1_27
	5633	dynamin-related protein 1E-like	Pav_sc0001243.1_g260.1.mk_104790..110404_-	110766168	GO0005525,GO0003924|GO:0005525		lcl|NW_018922215.1_cds_XP_021825141.1_27
	5634	auxin response factor 19-like	Pav_sc0001248.1_g270.1.mk_155168..162681_+	110766186	GO0005515,GO0003677|GO:0005634|GO:0006355|GO:0009725		lcl|NW_018922218.1_cds_XP_021825157.1_19
	5635	DExH-box ATP-dependent RNA helicase DExH10	Pav_sc0001248.1_g310.1.mk_181733..190871_+	110766187	GO0003676|GO:0005524,GO0003723|GO:0003724|GO:0006401	ko03018 RNA degradation	lcl|NW_018922218.1_cds_XP_021825159.1_23
	5646	4-hydroxy-tetrahydrodipicolinate reductase 2, chloroplastic-like	Pav_sc0001251.1_g060.1.mk_26815..30193_+	110766226	GO0008839|GO:0009089|GO:0055114,GO0008839|GO:0009089|GO:0055114|GO:0070402	ko00300 Lysine biosynthesis , ko00261 Monobactam biosynthesis , ko01230 Biosynthesis of amino acids	lcl|NW_018922221.1_cds_XP_021825205.1_4
	5647	ubiquitin carboxyl-terminal hydrolase 12-like isoform X1	Pav_sc0001251.1_g560.1.mk_293940..313471_+	110766229	GO0016579|GO:0036459,GO0006511|GO:0036459,GO0005515	ko05203 Viral carcinogenesis , ko04068 FoxO signaling pathway , ko05168 Herpes simplex infection , ko05169 Epstein-Barr virus infection	lcl|NW_018922221.1_cds_XP_021825207.1_33
	5657	eukaryotic translation initiation factor 5B	Pav_sc0001255.1_g030.1.mk_13183..22262_+	110766258	GO0005525,GO0003924|GO:0005525	ko03013 RNA transport	lcl|NW_018922225.1_cds_XP_021825242.1_2
	5661	photosynthetic NDH subunit of subcomplex B 3, chloroplastic	Pav_sc0001258.1_g210.1.mk_108065..109879_+	110766287	GO0009055|GO:0051536		lcl|NW_018922227.1_cds_XP_021825277.1_11
	5676	transcription initiation factor TFIID subunit 4b isoform X2	Pav_sc0001265.1_g240.1.mk_118658..126977_+	110766333	GO0005669|GO:0006352	ko05168 Herpes simplex infection , ko05016 Huntington's disease , ko03022 Basal transcription factors	lcl|NW_018922231.1_cds_XP_021825334.1_22
	5681	uncharacterized protein LOC110766365	Pav_sc0001270.1_g220.1.mk_143023..145675_-	110766365			lcl|NW_018922235.1_cds_XP_021825373.1_9
	5682	protein SUPPRESSOR OF GENE SILENCING 3	Pav_sc0001270.1_g050.1.mk_15194..18895_-	110766370	GO0031047		lcl|NW_018922235.1_cds_XP_021825379.1_1
	5684	probable alpha,alpha-trehalose-phosphate synthase [UDP-forming] 9	Pav_sc0001272.1_g140.1.mk_99253..102603_-	110766383	GO0003824|GO:0005992	ko00500 Starch and sucrose metabolism	lcl|NW_018922237.1_cds_XP_021825394.1_9
	5685	aberrant root formation protein 4	Pav_sc0001275.1_g480.1.mk_247123..251155_-	110766387			lcl|NW_018922239.1_cds_XP_021825400.1_30
	5698	kinesin-like protein KIN-14A	Pav_sc0002341.1_g010.1.br_1..347_-	110766443			lcl|NW_018922240.1_cds_XP_021825466.1_1
	5699	kinesin-like protein KIN-14A	Pav_sc0002341.1_g010.1.br_1..347_-	110766443			lcl|NW_018922240.1_cds_XP_021825466.1_1
	5700	kinesin-like protein KIN-14A	Pav_sc0002341.1_g010.1.br_1..347_-	110766443			lcl|NW_018922240.1_cds_XP_021825466.1_1
	5707	probable protein S-acyltransferase 16	Pav_sc0001280.1_g380.1.mk_212648..223001_+	110766493	GO0055114		lcl|NW_018922244.1_cds_XP_021825521.1_42
	5709	ATP-dependent zinc metalloprotease FTSH 10, mitochondrial-like	Pav_sc0001280.1_g420.1.mk_235310..240387_+	110766500	GO0004222|GO:0005524|GO:0006508,GO0004222|GO:0005524|GO:0008270|GO:0016021,GO0005524		lcl|NW_018922244.1_cds_XP_021825534.1_47
	5720	uncharacterized protein LOC110766556 isoform X2	Pav_sc0001289.1_g430.1.mk_246775..253755_+	110766556	GO0005515		lcl|NW_018922251.1_cds_XP_021825590.1_65
	5732	uncharacterized protein LOC110766608	Pav_sc0001289.1_g310.1.mk_173800..177296_+	110766608			lcl|NW_018922251.1_cds_XP_021825660.1_41
	5735	uncharacterized protein LOC110766618	Pav_sc0001289.1_g360.1.mk_187017..192717_-	110766618	GO0005840|GO:0006364|GO:0043022,GO0006364		lcl|NW_018922251.1_cds_XP_021825672.1_45
	5760	uncharacterized protein ECU03_1610-like	Pav_sc0001305.1_g820.1.mk_454589..459377_+	110766730			lcl|NW_018922262.1_cds_XP_021825786.1_101
	5766	probable polyol transporter 4	Pav_sc0001305.1_g050.1.mk_22227..25033_+	110766753	GO0016021|GO:0022857|GO:0055085,GO0016020|GO:0022891|GO:0055085,GO0005215|GO:0016021|GO:0055085		lcl|NW_018922262.1_cds_XP_021825809.1_5
	5770	trafficking protein particle complex subunit 13	Pav_sc0001305.1_g320.1.mk_176981..181637_+	110766768			lcl|NW_018922262.1_cds_XP_021825823.1_24
	5771	clathrin light chain 1-like	Pav_sc0001305.1_g240.1.mk_132910..135096_+	110766775	GO0005198|GO:0006886|GO:0016192|GO:0030130|GO:0030132		lcl|NW_018922262.1_cds_XP_021825831.1_17
	5773	probable ubiquitin-conjugating enzyme E2 24 isoform X1	Pav_sc0001305.1_g610.1.mk_316213..326876_-	110766779		ko04120 Ubiquitin mediated proteolysis	lcl|NW_018922262.1_cds_XP_021825841.1_74
	5777	vesicle-fusing ATPase	Pav_sc0001305.1_g630.1.mk_347050..355033_+	110766784	GO0016702|GO:0046872|GO:0055114,GO0005524	ko04727 GABAergic synapse , ko04962 Vasopressin-regulated water reabsorption , ko04721 Synaptic vesicle cycle , ko04138 Autophagy - yeast	lcl|NW_018922262.1_cds_XP_021825850.1_76
	5795	golgin candidate 6-like isoform X4	Pav_sc0000009.1_g1170.1.mk_579870..586092_+	110766856	GO0005488		lcl|NW_018921247.1_cds_XP_021826612.1_148
	5799	protein EDS1L-like	Pav_sc0001309.1_g160.1.mk_54548..61461_-	110766865	GO0006629		lcl|NW_018922265.1_cds_XP_021825956.1_5
	5805	pantothenate kinase 2 isoform X1	Pav_sc0001309.1_g1000.1.mk_491337..500093_-	110766874	GO0004594|GO:0005524|GO:0015937,GO0004594|GO:0015937	ko00770 Pantothenate and CoA biosynthesis	lcl|NW_018922265.1_cds_XP_021825965.1_101
	5816	peroxisomal membrane protein PEX14	Pav_sc0000480.1_g020.1.mk_3248..8164_-	110766904	GO0005515|GO:0005778|GO:0016560	ko04146 Peroxisome	lcl|NW_018922265.1_cds_XP_021826004.1_87
	5818	uncharacterized protein LOC110766914 isoform X1	Pav_sc0001309.1_g1250.1.mk_626866..632530_+	110766914			lcl|NW_018922265.1_cds_XP_021826020.1_128
	5821	protein MODIFIER OF SNC1 1 isoform X2	Pav_sc0001309.1_g1290.1.mk_651287..659970_-	110766926			lcl|NW_018922265.1_cds_XP_021826038.1_136
	5842	probable alkaline/neutral invertase D	Pav_sc0001323.1_g450.1.mk_273150..278089_-	110767049	GO0033926,GO0003824		lcl|NW_018922275.1_cds_XP_021826166.1_49
	5851	non-specific lipid-transfer protein-like protein At5g64080	Pav_sc0001323.1_g700.1.mk_392246..394295_+	110767067	GO0006869|GO:0008289		lcl|NW_018922275.1_cds_XP_021826192.1_61
	5859	LOW QUALITY PROTEIN: probable protein phosphatase 2C 62	Pav_sc0001323.1_g680.1.mk_373711..381614_+	110767079	GO0003824		lcl|NW_018922275.1_cds_XP_021826204.1_58
	5861	uncharacterized protein LOC110767088	Pav_sc0001323.1_g270.1.mk_147278..150584_+	110767088			lcl|NW_018922275.1_cds_XP_021826214.1_24
	5873	spermine synthase	Pav_sc0001335.1_g040.1.mk_5346..9140_-	110767151	GO0006595,GO0003824	ko00330 Arginine and proline metabolism , ko00480 Glutathione metabolism , ko00410 beta-Alanine metabolism , ko00270 Cysteine and methionine metabolism	lcl|NW_018922284.1_cds_XP_021826300.1_4
	5900	ethylene-overproduction protein 1	Pav_sc0001341.1_g080.1.mk_32922..39142_+	110767273	GO0005515		lcl|NW_018922290.1_cds_XP_021826461.1_5
	5903	protein LURP-one-related 15-like isoform X2	Pav_sc0001341.1_g730.1.br_387452..388052_+	110767290			lcl|NW_018922290.1_cds_XP_021826484.1_83
	5905	importin subunit beta-1-like	Pav_sc0001341.1_g100.1.mk_40337..44678_+	110767294	GO0006913|GO:0008565,GO0006886|GO:0008536,GO0005488		lcl|NW_018922290.1_cds_XP_021826491.1_8
	5906	5'-nucleotidase domain-containing protein 4 isoform X1	Pav_sc0000078.1_g160.1.mk_87085..92438_+	110767295			lcl|NW_018921310.1_cds_XP_021826494.1_19
	5909	probably inactive leucine-rich repeat receptor-like protein kinase IMK2	Pav_sc0001341.1_g320.1.mk_145298..150119_-	110767300	GO0004672|GO:0005524|GO:0006468,GO0005515		lcl|NW_018922290.1_cds_XP_021826497.1_35
	5911	ferritin-4, chloroplastic	Pav_sc0001341.1_g210.1.mk_101902..104331_-	110767308	GO0006826|GO:0006879|GO:0008199,GO0006879|GO:0008199	ko04216 Ferroptosis , ko04217 Necroptosis , ko04978 Mineral absorption	lcl|NW_018922290.1_cds_XP_021826507.1_23
	5920	probable aquaporin PIP2-5	Pav_sc0000084.1_g370.1.mk_199182..202713_-	110767366	GO0005215|GO:0006810|GO:0016020		lcl|NW_018921313.1_cds_XP_021826586.1_39
	5922	auxin response factor 6-like	Pav_sc0001345.1_g010.1.mk_353..6800_-	110767368	GO0005515,GO0003677|GO:0005634|GO:0006355|GO:0009725,GO0003677		lcl|NW_018922293.1_cds_XP_021826587.1_3
	5930	pyruvate kinase, cytosolic isozyme	Pav_sc0001356.1_g020.1.mk_11434..15533_+	110767395	GO0003824,GO0004743|GO:0006096,GO0000287|GO:0004743|GO:0006096|GO:0030955	ko04930 Type II diabetes mellitus , ko01230 Biosynthesis of amino acids , ko00620 Pyruvate metabolism , ko04922 Glucagon signaling pathway , ko05203 Viral carcinogenesis , ko05230 Central carbon metabolism in cancer , ko01200 Carbon metabolism , ko00230 Purine metabolism , ko00010 Glycolysis / Gluconeogenesis , ko05165 Human papillomavirus infection	lcl|NW_018922302.1_cds_XP_021826610.1_4
	5931	pyruvate kinase, cytosolic isozyme	Pav_sc0001030.1_g170.1.mk_103945..104987_-	110767395	GO0003824,GO0000287|GO:0004743|GO:0006096|GO:0030955		lcl|NW_018922302.1_cds_XP_021826610.1_4
	5933	ABC transporter E family member 2 isoform X1	Pav_sc0001364.1_g220.1.mk_86320..92841_-	110767410	GO0005524|GO:0016887		lcl|NW_018922308.1_cds_XP_021826634.1_27
	5940	pyrophosphate-energized vacuolar membrane proton pump	Pav_sc0001369.1_g090.1.mk_13492..20675_-	110767435	GO0004427|GO:0009678|GO:0015992|GO:0016020	ko00190 Oxidative phosphorylation	lcl|NW_018922313.1_cds_XP_021826666.1_1
	5959	putative E3 ubiquitin-protein ligase RF298 isoform X2	Pav_sc0001377.1_g110.1.mk_45254..47599_+	110767483			lcl|NW_018922320.1_cds_XP_021826727.1_14
	5965	RNA-binding protein pno1-like	Pav_sc0001392.1_g570.1.mk_281577..282770_+	110767512	GO0003723,GO0003676		lcl|NW_018922330.1_cds_XP_021826763.1_62
	5969	ubiquitin-conjugating enzyme E2-17 kDa	Pav_sc0001392.1_g400.1.mk_198153..201464_-	110767527		ko04120 Ubiquitin mediated proteolysis , ko04141 Protein processing in endoplasmic reticulum , ko04624 Toll and Imd signaling pathway , ko04013 MAPK signaling pathway - fly	lcl|NW_018922330.1_cds_XP_021826787.1_40
	5977	dnaJ protein ERDJ2A-like	Pav_sc0001405.1_g1670.1.mk_844566..849377_-	110767572	GO0008565|GO:0031204	ko04141 Protein processing in endoplasmic reticulum , ko03060 Protein export	lcl|NW_018922341.1_cds_XP_021826844.1_236
	5978	uncharacterized protein LOC110767574	Pav_sc0001405.1_g1640.1.mk_837063..838055_+	110767574			lcl|NW_018922341.1_cds_XP_021826846.1_233
	5982	ABC transporter C family member 10-like	Pav_sc0001405.1_g2050.1.mk_1033401..1040417_-	110767592	GO0005524|GO:0016887,GO0005524|GO:0006810|GO:0016021|GO:0042626|GO:0055085	ko02010 ABC transporters , ko01524 Platinum drug resistance , ko01523 Antifolate resistance , ko04976 Bile secretion	lcl|NW_018922341.1_cds_XP_021826868.1_281
	5985	cytochrome P450 704C1-like	Pav_sc0000618.1_g180.1.br_123044..123555_+	110767600	GO0005506|GO:0016705|GO:0020037|GO:0055114		lcl|NW_018922341.1_cds_XP_021826876.1_12
	5987	trafficking protein particle complex subunit 1-like	Pav_sc0002756.1_g050.1.br_15086..16838_-	110767615	GO0006810,GO0006810|GO:0030008		lcl|NW_018922341.1_cds_XP_021826889.1_245
	5988	trafficking protein particle complex subunit 1-like	Pav_sc0004357.1_g040.1.br_16957..18728_-	110767615	GO0006810,GO0006810|GO:0030008		lcl|NW_018922341.1_cds_XP_021826889.1_245
	5990	subtilisin-like protease SBT1.3	Pav_sc0001405.1_g150.1.mk_72065..74407_+	110767620	GO0004252|GO:0006508		lcl|NW_018922341.1_cds_XP_021826896.1_15
	5993	cytochrome P450 89A2-like	Pav_sc0001059.1_g240.1.mk_99733..100311_-	110767627	GO0005506|GO:0016705|GO:0020037|GO:0055114,GO0016705|GO:0055114		lcl|NW_018922341.1_cds_XP_021826904.1_161
	6002	low-temperature-induced 65 kDa protein-like isoform X1	Pav_sc0001405.1_g970.1.mk_475829..479154_+	110767647			lcl|NW_018922341.1_cds_XP_021826933.1_132
	6003	heavy metal-associated isoprenylated plant protein 39 isoform X1	Pav_sc0001405.1_g990.1.mk_482847..483942_-	110767650	GO0030001|GO:0046872		lcl|NW_018922341.1_cds_XP_021826938.1_136
	6013	protein phosphatase inhibitor 2 isoform X2	Pav_sc0001405.1_g800.1.mk_397123..399289_-	110767683	GO0004864|GO:0009966|GO:0043666		lcl|NW_018922341.1_cds_XP_021826988.1_107
	6014	ADP-ribosylation factor-related protein 1	Pav_sc0001405.1_g810.1.mk_400463..403308_+	110767684	GO0005525|GO:0005622|GO:0007264,GO0005525		lcl|NW_018922341.1_cds_XP_021826990.1_110
	6018	hevamine-A-like	Pav_sc0001405.1_g1990.1.mk_1005190..1009360_-	110767694	GO0004553|GO:0005975,GO0005975	ko00520 Amino sugar and nucleotide sugar metabolism	lcl|NW_018922341.1_cds_XP_021827005.1_271
	6036	dihydrodipicolinate reductase-like protein CRR1, chloroplastic	Pav_sc0001405.1_g580.1.mk_300649..303110_+	110767744	GO0008839|GO:0009089|GO:0055114		lcl|NW_018922341.1_cds_XP_021827074.1_78
	6042	remorin-like	Pav_sc0001405.1_g930.1.mk_449558..451589_-	110767788			lcl|NW_018922341.1_cds_XP_021827135.1_125
	6058	two pore calcium channel protein 1-like	Pav_sc0001411.1_g450.1.mk_242541..265179_-	110767833	GO0005245,GO0005216|GO:0006811|GO:0016020|GO:0055085,GO0005509		lcl|NW_018922343.1_cds_XP_021827185.1_24
	6059	PREDICTED: Prunus avium uncharacterized ncRNA	Pav_sc0001411.1_g810.1.br_461548..463781_+	110767837			XR_002528365.1
	6060	trithorax group protein osa isoform X1	Pav_sc0001411.1_g540.1.mk_319323..323390_-	110767842			lcl|NW_018922343.1_cds_XP_021827190.1_30
	6064	callose synthase 12	Pav_sc0001411.1_g480.1.mk_298358..306798_-	110767861	GO0000148|GO:0003843|GO:0006075|GO:0016020		lcl|NW_018922343.1_cds_XP_021827219.1_27
	6071	probable carboxylesterase 12	Pav_sc0001413.1_g310.1.br_163137..164264_+	110767902	GO0008152|GO:0016787		lcl|NW_018922345.1_cds_XP_021827260.1_17
	6072	protein ALP1-like	Pav_sc0000361.1_g060.1.br_28335..28667_+	110767905			lcl|NW_018922345.1_cds_XP_021827262.1_3
	6073	protein ALP1-like	Pav_sc0001413.1_g080.1.mk_49560..50618_-	110767905			lcl|XM_021971570.1_cds_XP_021827262.1_1
	6074	polyadenylate-binding protein RBP47 isoform X2	Pav_sc0001413.1_g140.1.mk_79619..85187_+	110767908	GO0003676		lcl|NW_018922345.1_cds_XP_021827265.1_8
	6076	probable carboxylesterase 12	Pav_sc0001413.1_g280.1.br_158194..159108_+	110767917	GO0008152|GO:0016787		lcl|NW_018922345.1_cds_XP_021827273.1_15
	6080	probable indole-3-acetic acid-amido synthetase GH3.1	Pav_sc0001422.1_g120.1.mk_74432..76892_+	110767953		ko04075 Plant hormone signal transduction	lcl|NW_018922351.1_cds_XP_021827312.1_22
	6088	serine hydroxymethyltransferase 3, chloroplastic-like isoform X1	Pav_sc0001423.1_g070.1.mk_33068..35752_-	110767987	GO0003824		lcl|NW_018922352.1_cds_XP_021827360.1_6
	6098	protein TIC 40, chloroplastic isoform X1	Pav_sc0001444.1_g150.1.mk_71024..81834_-	110768056			lcl|NW_018922368.1_cds_XP_021827429.1_13
	6100	CO(2)-response secreted protease-like	Pav_sc0000085.1_g220.1.mk_79665..83062_+	110768059	GO0004252|GO:0006508		lcl|NW_018921314.1_cds_XP_021827437.1_25
	6103	UDP-glycosyltransferase 86A1-like	Pav_sc0001448.1_g130.1.mk_75994..77827_-	110768074	GO0008152|GO:0016758		lcl|NW_018922372.1_cds_XP_021827453.1_15
	6104	UDP-glycosyltransferase 86A1-like	Pav_sc0001448.1_g120.1.mk_71749..73612_-	110768075	GO0008152|GO:0016758		lcl|NW_018922372.1_cds_XP_021827454.1_14
	6105	SKP1-like protein 1B	Pav_sc0000085.1_g230.1.mk_83125..84710_-	110768077	GO0006511	ko05168 Herpes simplex infection , ko04341 Hedgehog signaling pathway - fly , ko04350 TGF-beta signaling pathway , ko04114 Oocyte meiosis , ko04710 Circadian rhythm , ko04111 Cell cycle - yeast , ko04141 Protein processing in endoplasmic reticulum , ko04120 Ubiquitin mediated proteolysis , ko04110 Cell cycle , ko04310 Wnt signaling pathway	lcl|NW_018921314.1_cds_XP_021827458.1_26
	6108	cell division control protein 48 homolog D	Pav_co4061315.1_g010.1.mk_3..1727_+	110768088	GO0005524		lcl|NW_018922372.1_cds_XP_021827467.1_13
	6109	translin	Pav_sc0001448.1_g030.1.mk_10821..13633_-	110768090	GO0043565,GO0003697|GO:0003723|GO:0016070		lcl|NW_018922372.1_cds_XP_021827470.1_3
	6114	calcium-dependent protein kinase 29	Pav_sc0000085.1_g120.1.mk_27780..38986_-	110768115	GO0004672|GO:0006468,GO0005509,GO0045454,GO0005524,GO0004672|GO:0005524|GO:0006468	ko05145 Toxoplasmosis , ko04626 Plant-pathogen interaction	lcl|NW_018921314.1_cds_XP_021827494.1_11
	6123	24-methylenesterol C-methyltransferase 2	Pav_sc0000085.1_g010.1.mk_1136..2218_+	110768162	GO0006694|GO:0008168,GO0008168,GO0008152|GO:0008168	ko00100 Steroid biosynthesis	lcl|NW_018921314.1_cds_XP_021827540.1_1
	6138	beta-glucosidase 42	Pav_sc0001472.1_g130.1.mk_80487..88385_-	110768227	GO0004553|GO:0005975	ko00460 Cyanoamino acid metabolism , ko00500 Starch and sucrose metabolism , ko00940 Phenylpropanoid biosynthesis	lcl|NW_018922390.1_cds_XP_021827621.1_13
	6144	adenine nucleotide transporter BT1, chloroplastic/mitochondrial	Pav_sc0001476.1_g100.1.mk_37289..40742_+	110768250	GO0055085		lcl|NW_018922394.1_cds_XP_021827646.1_9
	6148	protein BUD31 homolog 1-like	Pav_sc0001478.1_g360.1.mk_200505..202848_-	110768273	GO0005634	ko03040 Spliceosome	lcl|NW_018922396.1_cds_XP_021827670.1_22
	6149	protein BUD31 homolog 1-like	Pav_sc0001817.1_g070.1.mk_45016..45882_-	110768273	GO0005634		lcl|NW_018922396.1_cds_XP_021827670.1_22
	6150	acyl-CoA-binding protein	Pav_sc0001478.1_g200.1.mk_119781..121836_-	110768283	GO0000062	ko03320 PPAR signaling pathway	lcl|NW_018922396.1_cds_XP_021827681.1_14
	6151	acyl-CoA-binding protein	Pav_co3989779.1_g010.1.mk_691..1002_+	110768283	GO0000062		lcl|NW_018922396.1_cds_XP_021827681.1_14
	6158	(-)-alpha-pinene synthase-like isoform X2	Pav_sc0001485.1_g060.1.mk_24665..26796_+	110768307	GO0008152|GO:0010333|GO:0016829,GO0000287|GO:0010333|GO:0016829	ko00909 Sesquiterpenoid and triterpenoid biosynthesis	lcl|NW_018922402.1_cds_XP_021827712.1_2
	6163	prostaglandin E synthase 2-like	Pav_sc0000085.1_g320.1.mk_130639..134456_-	110768327	GO0005515,GO0009055|GO:0045454,GO0050220,GO0009055|GO:0015035|GO:0045454	ko00590 Arachidonic acid metabolism	lcl|NW_018921314.1_cds_XP_021827739.1_35
	6171	tyrosine--tRNA ligase 1, cytoplasmic-like	Pav_co4049315.1_g010.1.mk_28..1795_+	110768363			lcl|NW_018922410.1_cds_XP_021827780.1_13
	6174	cationic peroxidase 1-like isoform X1	Pav_sc0001502.1_g370.1.mk_214147..214993_+	110768374	GO0004601|GO:0006979|GO:0020037|GO:0055114,GO0004601|GO:0042744		lcl|NW_018922414.1_cds_XP_021827793.1_21
	6175	cationic peroxidase 1-like isoform X1	Pav_sc0001502.1_g290.1.mk_176577..177374_+	110768374	GO0004601|GO:0006979|GO:0020037|GO:0055114		lcl|NW_018922414.1_cds_XP_021827793.1_21
	6176	cationic peroxidase 1-like isoform X1	Pav_sc0001502.1_g260.1.br_154832..156895_+	110768374	GO0004601|GO:0055114,GO0004601|GO:0006979|GO:0020037|GO:0055114		lcl|NW_018922414.1_cds_XP_021827793.1_21
	6177	uncharacterized protein LOC110768380	Pav_sc0000085.1_g130.1.mk_39526..42006_+	110768380			lcl|NW_018921314.1_cds_XP_021827800.1_14
	6181	protein LURP-one-related 15-like	Pav_sc0001341.1_g740.1.mk_389323..390326_+	110768393			lcl|NW_018922414.1_cds_XP_021827814.1_2
	6188	protein PHLOEM PROTEIN 2-LIKE A1-like	Pav_sc0000086.1_g250.1.mk_124274..124818_-	110768427			lcl|NW_018921315.1_cds_XP_021827849.1_25
	6193	protein PHLOEM PROTEIN 2-LIKE A9	Pav_sc0000086.1_g260.1.mk_126160..127468_-	110768438			lcl|NW_018921315.1_cds_XP_021827861.1_26
	6211	protein DETOXIFICATION 46, chloroplastic-like isoform X2	Pav_sc0001518.1_g800.1.mk_512690..537195_-	110768487			lcl|NW_018922426.1_cds_XP_021827924.1_79
	6215	BEL1-like homeodomain protein 7	Pav_sc0001518.1_g260.1.mk_178089..185060_-	110768495	GO0003677,GO0003677|GO:0006355		lcl|NW_018922426.1_cds_XP_021827937.1_41
	6218	purple acid phosphatase-like	Pav_sc0001518.1_g380.1.mk_263914..265700_-	110768503	GO0003993|GO:0046872		lcl|NW_018922426.1_cds_XP_021827947.1_52
	6228	cysteine protease RD19A	Pav_sc0001518.1_g540.1.mk_340107..343652_+	110768529	GO0008234,GO0006508|GO:0008234	ko04210 Apoptosis , ko04142 Lysosome	lcl|NW_018922426.1_cds_XP_021827976.1_58
	6241	probable galacturonosyltransferase 4	Pav_sc0001529.1_g330.1.mk_173812..177820_+	110768591	GO0016757,GO0047262	ko00520 Amino sugar and nucleotide sugar metabolism	lcl|NW_018922436.1_cds_XP_021828072.1_61
	6254	serine/threonine-protein kinase D6PKL2	Pav_sc0001529.1_g200.1.mk_91603..96444_-	110768640	GO0004672|GO:0006468,GO0004672|GO:0005524|GO:0006468		lcl|NW_018922436.1_cds_XP_021828153.1_35
	6261	homocysteine S-methyltransferase 3-like	Pav_sc0001539.1_g280.1.mk_171457..174979_+	110768664		ko00270 Cysteine and methionine metabolism	lcl|NW_018922441.1_cds_XP_021828180.1_31
	6264	vicilin-like	Pav_sc0001539.1_g450.1.mk_235184..238256_+	110768678	GO0045735		lcl|NW_018922441.1_cds_XP_021828202.1_42
	6265	vicilin-like	Pav_co4056279.1_g010.1.mk_59..490_+	110768678	GO0045735		lcl|NW_018922441.1_cds_XP_021828202.1_42
	6267	uncharacterized protein At4g14100-like	Pav_sc0001540.1_g100.1.mk_66049..82498_+	110768689			lcl|NW_018922442.1_cds_XP_021828213.1_7
	6269	glycine--tRNA ligase, mitochondrial 1-like	Pav_sc0001540.1_g200.1.mk_122200..126365_-	110768695	GO0000166|GO:0004812|GO:0005524|GO:0006418,GO0000166|GO:0004820|GO:0005524|GO:0005737|GO:0006426,GO0004812|GO:0005524|GO:0006418	ko00970 Aminoacyl-tRNA biosynthesis	lcl|NW_018922442.1_cds_XP_021828228.1_22
	6298	uncharacterized protein LOC110768807 isoform X2	Pav_sc0001556.1_g050.1.mk_16718..28097_+	110768807	GO0016209|GO:0016491|GO:0055114,GO0045454		lcl|NW_018922454.1_cds_XP_021828356.1_3
	6299	COP9 signalosome complex subunit 7-like	Pav_sc0001557.1_g180.1.mk_58918..104559_-	110768812	GO0005515		lcl|NW_018922455.1_cds_XP_021828363.1_10
	6302	salicylate carboxymethyltransferase-like	Pav_sc0001575.1_g070.1.mk_37911..39591_+	110768825	GO0008168		lcl|NW_018922464.1_cds_XP_021828375.1_4
	6303	glutamate dehydrogenase 2	Pav_sc0001576.1_g170.1.mk_72851..76227_+	110768827	GO0016639|GO:0055114,GO0004352,GO0006520|GO:0016491|GO:0055114	ko01200 Carbon metabolism , ko00250 Alanine, aspartate and glutamate metabolism , ko00471 D-Glutamine and D-glutamate metabolism , ko04964 Proximal tubule bicarbonate reclamation , ko04217 Necroptosis , ko00910 Nitrogen metabolism , ko00220 Arginine biosynthesis	lcl|NW_018922465.1_cds_XP_021828377.1_27
	6310	linoleate 13S-lipoxygenase 3-1, chloroplastic-like	Pav_sc0001580.1_g270.1.mk_159067..163595_+	110768882	GO0016702|GO:0046872|GO:0055114,GO0016491|GO:0055114,GO0005515	ko00591 Linoleic acid metabolism , ko00592 alpha-Linolenic acid metabolism	lcl|NW_018922468.1_cds_XP_021828445.1_31
	6313	inter alpha-trypsin inhibitor, heavy chain 4	Pav_sc0001580.1_g210.1.mk_111099..116272_-	110768888			lcl|NW_018922468.1_cds_XP_021828452.1_24
	6317	uncharacterized protein LOC110768924	Pav_sc0001582.1_g170.1.mk_85015..87587_+	110768924			lcl|NW_018922470.1_cds_XP_021828491.1_25
	6321	transcription elongation factor TFIIS	Pav_sc0001582.1_g290.1.mk_144181..146900_-	110768937	GO0003676|GO:0005634|GO:0006351|GO:0006355,GO0005634,GO0003676|GO:0006351|GO:0008270,GO0006351		lcl|NW_018922470.1_cds_XP_021828508.1_46
	6327	uncharacterized protein At4g15545 isoform X2	Pav_sc0001583.1_g400.1.mk_275033..281371_+	110768978	GO0016021|GO:0022857		lcl|NW_018922471.1_cds_XP_021828562.1_42
	6328	elongation factor 2	Pav_sc0000791.1_g020.1.br_4570..6870_+	110768980			lcl|NW_018922471.1_cds_XP_021828563.1_50
	6331	elongation factor 2-like	Pav_sc0000791.1_g010.1.mk_1..689_+	110768981			lcl|NW_018922471.1_cds_XP_021828564.1_51
	6351	ACT domain-containing protein ACR12	Pav_sc0001595.1_g100.1.mk_40956..51490_-	110769034			lcl|NW_018922478.1_cds_XP_021828626.1_2
	6383	hydroxyacylglutathione hydrolase 2, mitochondrial-like	Pav_sc0001624.1_g440.1.mk_155535..161553_+	110769134	GO0004416|GO:0019243	ko00620 Pyruvate metabolism	lcl|NW_018922501.1_cds_XP_021828742.1_13
	6384	uncharacterized protein LOC110769141	Pav_sc0001627.1_g220.1.mk_97021..111463_-	110769141	GO0003924|GO:0005525,GO0005525		lcl|NW_018922503.1_cds_XP_021828753.1_7
	6390	glucose-6-phosphate/phosphate translocator 1, chloroplastic-like	Pav_sc0000089.1_g120.1.mk_83241..88283_-	110769163	GO0005215|GO:0006810|GO:0016021		lcl|NW_018921318.1_cds_XP_021828788.1_8
	6394	18.5 kDa class I heat shock protein-like	Pav_sc0001663.1_g310.1.br_128399..128893_+	110769201		ko04141 Protein processing in endoplasmic reticulum	lcl|NW_018922530.1_cds_XP_021828826.1_24
	6395	18.5 kDa class I heat shock protein-like	Pav_sc0001663.1_g370.1.mk_144862..158622_+	110769202		ko04141 Protein processing in endoplasmic reticulum	lcl|NW_018922530.1_cds_XP_021828827.1_26
	6400	18.5 kDa class I heat shock protein-like	Pav_sc0001663.1_g250.1.br_108061..108688_-	110769217			lcl|NW_018922530.1_cds_XP_021828846.1_21
	6408	SPX domain-containing membrane protein At4g22990-like isoform X1	Pav_sc0001673.1_g250.1.mk_128444..135367_+	110769276	GO0016021|GO:0055085		lcl|NW_018922535.1_cds_XP_021828913.1_31
	6409	clathrin interactor EPSIN 2 isoform X2	Pav_sc0001674.1_g020.1.mk_12854..21950_-	110769281		ko04144 Endocytosis	lcl|NW_018922536.1_cds_XP_021828917.1_4
	6412	uncharacterized protein LOC110769286 isoform X3	Pav_sc0001674.1_g010.1.mk_5811..12453_+	110769286	GO0003824		lcl|NW_018922536.1_cds_XP_021828925.1_2
	6416	NEDD8-conjugating enzyme Ubc12-like	Pav_sc0001685.1_g060.1.mk_40660..43890_+	110769294		ko04120 Ubiquitin mediated proteolysis	lcl|NW_018922540.1_cds_XP_021828933.1_5
	6426	putative disease resistance protein At1g50180	Pav_sc0007193.1_g030.1.br_9588..10973_-	110769337			lcl|NW_018922549.1_cds_XP_021828979.1_1
	6427	cysteine-rich repeat secretory protein 3-like	Pav_sc0001695.1_g280.1.mk_115612..117562_-	110769346			lcl|NW_018922549.1_cds_XP_021828987.1_19
	6434	probable leucine-rich repeat receptor-like protein kinase At5g49770	Pav_sc0001699.1_g270.1.br_57847..63760_+	110769362	GO0004672|GO:0005524|GO:0006468,GO0005524,GO0004672|GO:0006468		lcl|NW_018922551.1_cds_XP_021829004.1_4
	6435	probable leucine-rich repeat receptor-like protein kinase At5g49770	Pav_sc0001699.1_g090.1.br_21613..24211_+	110769363	GO0005524,GO0004672|GO:0006468,GO0004672|GO:0005524|GO:0006468		lcl|NW_018922551.1_cds_XP_021829005.1_2
	6442	cell division control protein 2 homolog C	Pav_sc0001699.1_g590.1.mk_172583..175192_+	110769389	GO0004672|GO:0006468,GO0004672|GO:0005524|GO:0006468,GO0005524		lcl|NW_018922551.1_cds_XP_021829036.1_21
	6445	uncharacterized protein LOC110769397	Pav_sc0000091.1_g430.1.mk_224055..230687_-	110769397			lcl|NW_018921320.1_cds_XP_021829058.1_29
	6446	replication factor C subunit 1 isoform X2	Pav_sc0001700.1_g050.1.mk_14055..28476_-	110769398	GO0003677|GO:0006260,GO0005524,GO0003677|GO:0003689|GO:0005524|GO:0005663|GO:0006260|GO:0006281,GO0003689|GO:0005524|GO:0005663|GO:0006260	ko03030 DNA replication , ko03420 Nucleotide excision repair , ko03430 Mismatch repair	lcl|NW_018922552.1_cds_XP_021829048.1_5
	6457	mitochondrial import inner membrane translocase subunit TIM17-2-like	Pav_sc0001709.1_g090.1.br_34265..34864_-	110769436			lcl|NW_018922558.1_cds_XP_021829101.1_3
	6458	heat shock 70 kDa protein 15-like	Pav_sc0001710.1_g390.1.mk_194942..200379_-	110769437		ko04612 Antigen processing and presentation , ko04530 Tight junction	lcl|NW_018922559.1_cds_XP_021829102.1_35
	6462	REF/SRPP-like protein At1g67360	Pav_sc0000091.1_g480.1.mk_260450..263068_-	110769453			lcl|NW_018921320.1_cds_XP_021829126.1_36
	6473	nuclear pore complex protein NUP50A	Pav_sc0001710.1_g190.1.mk_90961..93936_-	110769486	GO0046907	ko05166 HTLV-I infection	lcl|NW_018922559.1_cds_XP_021829160.1_20
	6510	uncharacterized protein LOC110769627	Pav_sc0001740.1_g160.1.mk_45187..47524_+	110769627			lcl|NW_018922578.1_cds_XP_021829344.1_18
	6529	UDP-glucose 4-epimerase GEPI48	Pav_sc0001749.1_g060.1.mk_23737..28020_-	110769686	GO0005975|GO:0016857,GO0003978|GO:0006012	ko00520 Amino sugar and nucleotide sugar metabolism , ko00052 Galactose metabolism	lcl|NW_018922586.1_cds_XP_021829409.1_9
	6542	ATP synthase gamma chain, chloroplastic-like	Pav_sc0001770.1_g140.1.mk_45694..46608_-	110769744	GO0015986|GO:0045261|GO:0046933	ko00190 Oxidative phosphorylation , ko00195 Photosynthesis	lcl|NW_018922600.1_cds_XP_021829462.1_13
	6546	protein HEADING DATE 3A-like	Pav_sc0001774.1_g100.1.mk_80869..81875_-	110769767			lcl|NW_018922602.1_cds_XP_021829492.1_16
	6549	PREDICTED: Prunus avium putative metallophosphoesterase At3g03305, transcript variant X2, misc_RNA	Pav_sc0000358.1_g290.1.mk_136426..139457_-	110769773	GO0005742		XR_002528638.1
	6558	UDP-glycosyltransferase 74F2-like isoform X1	Pav_sc0001781.1_g020.1.mk_5977..8925_+	110769791	GO0008152|GO:0016758		lcl|NW_018922608.1_cds_XP_021829522.1_2
	6569	sulfite oxidase-like	Pav_sc0000091.1_g570.1.mk_319674..322889_+	110769834	GO0042128,GO0016491|GO:0055114,GO0016491|GO:0030151|GO:0055114	ko00920 Sulfur metabolism	lcl|NW_018921320.1_cds_XP_021829569.1_51
	6575	probable proteasome inhibitor isoform X1	Pav_sc0001794.1_g320.1.mk_153144..156203_-	110769848		ko03050 Proteasome	lcl|NW_018922618.1_cds_XP_021829579.1_25
	6580	BEL1-like homeodomain protein 9	Pav_sc0001794.1_g370.1.mk_180669..185385_+	110769856	GO0003677,GO0003677|GO:0006355		lcl|NW_018922618.1_cds_XP_021829586.1_30
	6591	uncharacterized protein LOC110769888	Pav_sc0001797.1_g580.1.mk_336608..338124_-	110769888	GO0000276|GO:0015078|GO:0015986	ko00190 Oxidative phosphorylation	lcl|NW_018922620.1_cds_XP_021829635.1_51
	6592	ubiquitin carboxyl-terminal hydrolase 6-like isoform X2	Pav_sc0001797.1_g560.1.mk_318335..324885_+	110769889	GO0006511|GO:0036459,GO0005856,GO0005515,GO0016579|GO:0036459		lcl|NW_018922620.1_cds_XP_021829637.1_49
	6595	ESCRT-related protein CHMP1B	Pav_sc0001797.1_g460.1.mk_260883..261494_-	110769913	GO0007034	ko04144 Endocytosis , ko04217 Necroptosis	lcl|NW_018922620.1_cds_XP_021829660.1_28
	6597	uncharacterized protein LOC110769931	Pav_sc0001800.1_g020.1.mk_11647..12928_+	110769931	GO0006729|GO:0008124		lcl|NW_018922621.1_cds_XP_021829674.1_2
	6599	ferredoxin, root R-B1	Pav_sc0001801.1_g280.1.mk_147385..150186_+	110769936	GO0009055|GO:0022900|GO:0051537,GO0009055|GO:0051536,GO0051537	ko00195 Photosynthesis	lcl|NW_018922622.1_cds_XP_021829681.1_21
	6600	uncharacterized protein At2g27730, mitochondrial	Pav_sc0001801.1_g690.1.mk_344096..351489_+	110769944			lcl|NW_018922622.1_cds_XP_021829695.1_44
	6614	N-carbamoylputrescine amidase-like	Pav_co4036425.1_g010.1.mk_145..1475_+	110769960	GO0006807|GO:0016810	ko00330 Arginine and proline metabolism	lcl|NW_018922622.1_cds_XP_021829715.1_45
	6615	N-carbamoylputrescine amidase-like	Pav_sc0001801.1_g700.1.mk_354440..358195_+	110769960	GO0006807|GO:0016810	ko00330 Arginine and proline metabolism	lcl|NW_018922622.1_cds_XP_021829715.1_45
	6622	cinnamyl alcohol dehydrogenase 1-like	Pav_sc0001807.1_g100.1.mk_52993..56498_-	110769980	GO0055114	ko00940 Phenylpropanoid biosynthesis	lcl|NW_018922625.1_cds_XP_021829740.1_8
	6634	kinesin-like protein KIN-14B isoform X2	Pav_sc0001817.1_g010.1.mk_7831..16532_+	110770036	GO0008017|GO:0009904,GO0003777|GO:0005524|GO:0007018|GO:0008017		lcl|NW_018922634.1_cds_XP_021829805.1_2
	6650	protein FAM136A-like	Pav_sc0001828.1_g040.1.mk_4478..7219_+	110770108			lcl|NW_018922642.1_cds_XP_021829882.1_1
	6653	uncharacterized protein LOC110770116	Pav_sc0001828.1_g320.1.mk_118166..121492_+	110770116			lcl|NW_018922642.1_cds_XP_021829891.1_6
	6673	frataxin, mitochondrial	Pav_sc0001859.1_g210.1.mk_74947..77823_-	110770178	GO0004322|GO:0005739|GO:0055114,GO0008199|GO:0016226	ko00860 Porphyrin and chlorophyll metabolism	lcl|NW_018922665.1_cds_XP_021829954.1_6
	6674	G-type lectin S-receptor-like serine/threonine-protein kinase At4g03230 isoform X2	Pav_sc0001859.1_g020.1.mk_2651..7129_-	110770181	GO0004674,GO0048544,GO0004672|GO:0006468,GO0004672|GO:0005524|GO:0006468,GO0030247		lcl|NW_018922665.1_cds_XP_021829960.1_1
	6685	probable mediator of RNA polymerase II transcription subunit 26b	Pav_sc0001861.1_g190.1.mk_78112..82469_-	110770195	GO0005634		lcl|NW_018922667.1_cds_XP_021829973.1_2
	6699	fimbrin-5 isoform X1	Pav_sc0001862.1_g320.1.mk_133922..139786_+	110770229	GO0005515		lcl|NW_018922668.1_cds_XP_021830010.1_29
	6703	probable inactive purple acid phosphatase 16 isoform X1	Pav_sc0001869.1_g1090.1.mk_519867..524479_+	110770239	GO0016787		lcl|NW_018922672.1_cds_XP_021830021.1_61
	6706	L-galactono-1,4-lactone dehydrogenase, mitochondrial	Pav_sc0001869.1_g120.1.mk_54053..59162_+	110770247	GO0003824|GO:0050660|GO:0055114,GO0016491|GO:0050660|GO:0055114,GO0003824|GO:0016614|GO:0050660|GO:0055114,GO0050660,GO0003885|GO:0016020|GO:0055114,GO0016899|GO:0055114,GO0016633|GO:0055114	ko00053 Ascorbate and aldarate metabolism	lcl|NW_018922672.1_cds_XP_021830036.1_11
	6707	protein EARLY RESPONSIVE TO DEHYDRATION 15 isoform X1	Pav_sc0001869.1_g780.1.mk_377736..379569_+	110770256			lcl|NW_018922672.1_cds_XP_021830044.1_34
	6715	glyoxylate/succinic semialdehyde reductase 1	Pav_sc0001877.1_g220.1.mk_104141..112732_+	110770310	GO0051287,GO0004616|GO:0055114,GO0016491|GO:0055114,GO0055114	ko00650 Butanoate metabolism , ko00630 Glyoxylate and dicarboxylate metabolism , ko01200 Carbon metabolism	lcl|NW_018922677.1_cds_XP_021830115.1_15
	6717	NAC transcription factor 29-like	Pav_sc0001877.1_g160.1.mk_70970..72822_-	110770315	GO0003677|GO:0006355		lcl|NW_018922677.1_cds_XP_021830120.1_7
	6723	peroxiredoxin-2F, mitochondrial	Pav_sc0001878.1_g060.1.mk_33290..35515_+	110770341	GO0016491,GO0045454		lcl|NW_018922678.1_cds_XP_021830156.1_4
	6725	carbonic anhydrase 2-like	Pav_sc0001882.1_g020.1.mk_4637..8328_+	110770347	GO0004089|GO:0008270|GO:0015976,GO0004089|GO:0008270	ko00910 Nitrogen metabolism	lcl|NW_018922680.1_cds_XP_021830164.1_1
	6730	uncharacterized protein LOC110770368	Pav_sc0001885.1_g060.1.br_30942..31616_-	110770368			lcl|NW_018922683.1_cds_XP_021830187.1_3
	6737	dnaJ homolog subfamily B member 13-like	Pav_sc0001900.1_g050.1.mk_27209..29276_+	110770391	GO0006457|GO:0051082		lcl|NW_018922693.1_cds_XP_021830217.1_6
	6739	auxin response factor 3	Pav_sc0001900.1_g150.1.mk_100979..106809_-	110770398	GO0003677,GO0003677|GO:0005634|GO:0006355|GO:0009725	ko04075 Plant hormone signal transduction	lcl|NW_018922693.1_cds_XP_021830228.1_22
	6750	probable ribosomal protein S11, mitochondrial	Pav_sc0001902.1_g130.1.mk_33967..34916_+	110770437	GO0003735|GO:0005840|GO:0006412	ko03010 Ribosome	lcl|NW_018922695.1_cds_XP_021830272.1_7
	6756	uncharacterized protein LOC110770462	Pav_sc0001925.1_g460.1.mk_228242..231795_-	110770462	GO2001070,GO0030246		lcl|NW_018922707.1_cds_XP_021830293.1_49
	6757	LIMR family protein At5g01460	Pav_sc0001925.1_g240.1.mk_142419..146936_+	110770468		ko04977 Vitamin digestion and absorption	lcl|NW_018922707.1_cds_XP_021830297.1_25
	6766	clathrin light chain 3-like	Pav_sc0001925.1_g440.1.mk_217671..218973_-	110770488	GO0005198|GO:0006886|GO:0016192|GO:0030130|GO:0030132		lcl|NW_018922707.1_cds_XP_021830323.1_47
	6768	uncharacterized protein LOC110770496	Pav_sc0001925.1_g060.1.mk_36592..44662_+	110770496	GO0016021|GO:0016192,GO0005515		lcl|NW_018922707.1_cds_XP_021830333.1_9
	6770	high mobility group B protein 1-like isoform X2	Pav_sc0001925.1_g340.1.mk_188874..191044_-	110770505			lcl|NW_018922707.1_cds_XP_021830345.1_35
	6771	uncharacterized protein LOC110770524	Pav_sc0001932.1_g150.1.mk_53134..55555_+	110770524	GO0003735|GO:0005622|GO:0005840|GO:0006412	ko03010 Ribosome	lcl|NW_018922713.1_cds_XP_021830366.1_15
	6776	succinate-semialdehyde dehydrogenase, mitochondrial-like	Pav_sc0001936.1_g010.1.mk_7..3642_-	110770542	GO0008152|GO:0016491|GO:0055114	ko00250 Alanine, aspartate and glutamate metabolism , ko00650 Butanoate metabolism	lcl|NW_018922716.1_cds_XP_021830382.1_1
	6786	S-adenosylmethionine synthase 2-like	Pav_sc0001938.1_g180.1.mk_72291..74017_+	110770571	GO0004478|GO:0005524|GO:0006556,GO0004478|GO:0006556	ko00270 Cysteine and methionine metabolism , ko01230 Biosynthesis of amino acids	lcl|NW_018922718.1_cds_XP_021830420.1_20
	6787	probable aquaporin PIP2-2	Pav_sc0000094.1_g140.1.mk_77791..79820_+	110770573	GO0005215|GO:0006810|GO:0016020		lcl|NW_018921323.1_cds_XP_021830427.1_10
	6788	phytochrome A	Pav_sc0001938.1_g560.1.mk_279419..290656_-	110770574	GO0006355|GO:0009584,GO0018298,GO0006355,GO0006355|GO:0009585|GO:0009881|GO:0017006|GO:0042803,GO0005515,GO0006355|GO:0009584|GO:0018298,GO0000155|GO:0007165	ko04712 Circadian rhythm - plant	lcl|NW_018922718.1_cds_XP_021830424.1_71
	6791	FACT complex subunit SPT16-like isoform X1	Pav_sc0001938.1_g050.1.mk_22873..26091_+	110770590			lcl|NW_018922718.1_cds_XP_021830451.1_10
	6802	LOW QUALITY PROTEIN: thaumatin-like protein 1	Pav_sc0001488.1_g010.1.br_2992..4359_-	110770639			lcl|XM_021974830.1_cds_XP_021830522.1_1
	6809	glycine-rich cell wall structural protein 1.8	Pav_sc0001963.1_g240.1.mk_114832..118882_+	110770684	GO0003676		lcl|NW_018922732.1_cds_XP_021830576.1_12
	6810	fasciclin-like arabinogalactan protein 12	Pav_sc0000094.1_g350.1.br_228439..229278_+	110770685			lcl|NW_018921323.1_cds_XP_021830581.1_42
	6816	small ubiquitin-related modifier 1-like	Pav_sc0001963.1_g630.1.mk_321542..323206_-	110770699	GO0005515,GO0016925	ko05418 Fluid shear stress and atherosclerosis , ko03013 RNA transport	lcl|NW_018922732.1_cds_XP_021830596.1_59
	6817	alcohol dehydrogenase 1-like	Pav_sc0001963.1_g090.1.mk_40585..41195_-	110770701	GO0055114		lcl|NW_018922732.1_cds_XP_021830598.1_3
	6822	rhodanese-like domain-containing protein 9, chloroplastic	Pav_sc0001974.1_g430.1.mk_258138..260046_+	110770739			lcl|NW_018922739.1_cds_XP_021830633.1_54
	6823	delta(12)-fatty-acid desaturase FAD2 isoform X4	Pav_sc0001974.1_g080.1.mk_57660..58217_-	110770740	GO0006629	ko01212 Fatty acid metabolism , ko01040 Biosynthesis of unsaturated fatty acids	lcl|NW_018922739.1_cds_XP_021830639.1_18
	6825	CDK5RAP3-like protein isoform X1	Pav_sc0001974.1_g400.1.mk_248056..251875_-	110770742			lcl|NW_018922739.1_cds_XP_021830641.1_51
	6846	uncharacterized protein LOC110770827	Pav_sc0001992.1_g010.1.mk_511..3860_-	110770827			lcl|NW_018922753.1_cds_XP_021830743.1_1
	6847	uncharacterized protein LOC110770827	Pav_sc0000166.1_g010.1.mk_395..3826_-	110770827			lcl|NW_018922753.1_cds_XP_021830743.1_1
	6849	xanthoxin dehydrogenase-like	Pav_sc0001992.1_g020.1.mk_4593..6881_-	110770832		ko00906 Carotenoid biosynthesis	lcl|NW_018922753.1_cds_XP_021830748.1_2
	6856	vicilin-like seed storage protein At2g28490	Pav_sc0000094.1_g1090.1.mk_597158..599220_-	110770858	GO0045735		lcl|NW_018921323.1_cds_XP_021830778.1_81
	6863	polyphenol oxidase, chloroplastic	Pav_sc0002009.1_g170.1.mk_88172..89941_+	110770878	GO0004097|GO:0055114,GO0008152|GO:0016491,GO0004097|GO:0046148|GO:0055114	ko00350 Tyrosine metabolism , ko00950 Isoquinoline alkaloid biosynthesis	lcl|NW_018922766.1_cds_XP_021830795.1_12
	6865	polyphenol oxidase, chloroplastic-like	Pav_sc0002009.1_g090.1.mk_47852..48550_+	110770880	GO0004097|GO:0055114	ko00950 Isoquinoline alkaloid biosynthesis , ko00350 Tyrosine metabolism	lcl|NW_018922766.1_cds_XP_021830798.1_6
	6866	polyphenol oxidase, chloroplastic-like	Pav_sc0002009.1_g080.1.mk_45041..45727_+	110770881	GO0004097|GO:0055114		lcl|NW_018922766.1_cds_XP_021830799.1_5
	6867	secretory carrier-associated membrane protein 3	Pav_sc0002009.1_g330.1.mk_204760..209534_+	110770883	GO0015031|GO:0016021		lcl|NW_018922766.1_cds_XP_021830801.1_35
	6869	auxin response factor 4	Pav_sc0000094.1_g590.1.mk_346780..353700_+	110770887	GO0003677,GO0005515,GO0003677|GO:0005634|GO:0006355|GO:0009725		lcl|NW_018921323.1_cds_XP_021830808.1_57
	6875	quinone oxidoreductase PIG3	Pav_sc0000514.1_g130.1.mk_62423..74009_-	110770894	GO0055114		lcl|NW_018922766.1_cds_XP_021830815.1_43
	6877	serine/threonine-protein phosphatase 6 regulatory subunit 3	Pav_sc0000094.1_g010.1.mk_1..8765_-	110770915	GO0005488		lcl|NW_018921323.1_cds_XP_021830843.1_1
	6879	uncharacterized protein LOC110770923 isoform X1	Pav_sc0002019.1_g070.1.br_31575..34362_+	110770923	GO0005524,GO0005515		lcl|NW_018922773.1_cds_XP_021830847.1_9
	6885	tRNA ligase 1	Pav_sc0000094.1_g1140.1.mk_619202..635440_-	110770980	GO0003972|GO:0005524|GO:0006388		lcl|NW_018921323.1_cds_XP_021830897.1_88
	6887	probable O-methyltransferase 3	Pav_sc0002045.1_g020.1.mk_19182..20569_-	110770988	GO0008171,GO0008168,GO0046983	ko00945 Stilbenoid, diarylheptanoid and gingerol biosynthesis	lcl|NW_018922791.1_cds_XP_021830901.1_1
	6891	heat shock cognate 70 kDa protein-like	Pav_sc0002053.1_g100.1.mk_54758..57045_+	110771000		ko05162 Measles , ko05169 Epstein-Barr virus infection , ko04144 Endocytosis , ko04213 Longevity regulating pathway - multiple species , ko04010 MAPK signaling pathway , ko05134 Legionellosis , ko04915 Estrogen signaling pathway , ko04141 Protein processing in endoplasmic reticulum , ko05145 Toxoplasmosis , ko03040 Spliceosome , ko05164 Influenza A , ko04612 Antigen processing and presentation	lcl|NW_018922795.1_cds_XP_021830918.1_9
	6901	uncharacterized protein At1g04910-like	Pav_sc0002057.1_g020.1.mk_7272..10924_-	110771029			lcl|NW_018922799.1_cds_XP_021830959.1_4
	6904	tubulin-folding cofactor B-like	Pav_sc0002057.1_g030.1.mk_17078..20366_+	110771037	GO0005515		lcl|NW_018922799.1_cds_XP_021830970.1_5
	6908	tRNA (adenine(58)-N(1))-methyltransferase non-catalytic subunit trm6	Pav_sc0002080.1_g010.1.mk_2..2984_+	110771076	GO0030488|GO:0031515		lcl|NW_018922814.1_cds_XP_021831008.1_1
	6909	transcription factor RF2a	Pav_sc0002080.1_g260.1.mk_147005..150840_-	110771077	GO0003700|GO:0006355		lcl|NW_018922814.1_cds_XP_021831009.1_35
	6912	auxin response factor 5 isoform X1	Pav_sc0002080.1_g180.1.mk_107790..113992_+	110771084	GO0003677		lcl|NW_018922814.1_cds_XP_021831015.1_25
	6927	universal stress protein PHOS32	Pav_sc0002106.1_g380.1.mk_145398..147441_-	110771133	GO0006950		lcl|NW_018922834.1_cds_XP_021831068.1_24
	6930	ATP-citrate synthase beta chain protein 2	Pav_sc0002106.1_g500.1.mk_213367..218573_+	110771135	GO0003824|GO:0008152,GO0046912	ko00720 Carbon fixation pathways in prokaryotes , ko00020 Citrate cycle (TCA cycle)	lcl|NW_018922834.1_cds_XP_021831070.1_41
	6934	disease resistance protein RLM3-like isoform X1	Pav_sc0008472.1_g010.1.mk_3035..3352_-	110771142			lcl|NW_018922834.1_cds_XP_021831082.1_9
	6937	probable bifunctional TENA-E protein	Pav_sc0002106.1_g330.1.mk_125645..127419_-	110771158		ko00730 Thiamine metabolism	lcl|NW_018922834.1_cds_XP_021831112.1_14
	6953	rac-like GTP-binding protein 5	Pav_sc0002154.1_g180.1.mk_119627..122135_-	110771263	GO0005525|GO:0005622|GO:0007264,GO0005525,GO0003924|GO:0005525	ko04520 Adherens junction , ko04024 cAMP signaling pathway , ko04151 PI3K-Akt signaling pathway , ko05231 Choline metabolism in cancer , ko04013 MAPK signaling pathway - fly , ko04650 Natural killer cell mediated cytotoxicity , ko04933 AGE-RAGE signaling pathway in diabetic complications , ko05203 Viral carcinogenesis , ko05120 Epithelial cell signaling in Helicobacter pylori infection , ko04145 …	lcl|NW_018922867.1_cds_XP_021831223.1_18
	6955	endoplasmin homolog	Pav_sc0002154.1_g060.1.mk_43133..48202_-	110771264	GO0005524|GO:0006457|GO:0006950|GO:0051082	ko05418 Fluid shear stress and atherosclerosis , ko05200 Pathways in cancer , ko04918 Thyroid hormone synthesis , ko04151 PI3K-Akt signaling pathway , ko04657 IL-17 signaling pathway , ko05215 Prostate cancer , ko04626 Plant-pathogen interaction , ko04915 Estrogen signaling pathway , ko04141 Protein processing in endoplasmic reticulum	lcl|NW_018922867.1_cds_XP_021831224.1_7
	6958	peroxisomal fatty acid beta-oxidation multifunctional protein AIM1	Pav_sc0002156.1_g110.1.mk_35461..40809_+	110771278	GO0016491|GO:0055114,GO0055114,GO0003824|GO:0005777|GO:0006635,GO0003824|GO:0008152,GO0003857|GO:0006631|GO:0016491|GO:0055114	ko00071 Fatty acid degradation , ko01212 Fatty acid metabolism , ko00592 alpha-Linolenic acid metabolism	lcl|NW_018922868.1_cds_XP_021831241.1_9
	6959	methylthioribose kinase-like	Pav_sc0002156.1_g130.1.mk_53337..54599_+	110771280	GO0009086|GO:0046522	ko00270 Cysteine and methionine metabolism	lcl|NW_018922868.1_cds_XP_021831243.1_11
	6969	70 kDa peptidyl-prolyl isomerase-like	Pav_sc0002179.1_g120.1.mk_94960..98562_+	110771316	GO0005515	ko04915 Estrogen signaling pathway	lcl|NW_018922877.1_cds_XP_021831287.1_8
	6977	NADH dehydrogenase [ubiquinone] 1 alpha subcomplex subunit 9, mitochondrial	Pav_sc0002181.1_g080.1.mk_55298..59331_+	110771335		ko00190 Oxidative phosphorylation , ko05010 Alzheimer's disease , ko05012 Parkinson's disease , ko04932 Non-alcoholic fatty liver disease (NAFLD) , ko05016 Huntington's disease , ko04723 Retrograde endocannabinoid signaling	lcl|NW_018922879.1_cds_XP_021831314.1_5
	6985	alpha-L-arabinofuranosidase 1-like isoform X2	Pav_sc0002195.1_g080.1.mk_46190..55366_+	110771369	GO0046373|GO:0046556,GO0016798		lcl|NW_018922889.1_cds_XP_021831353.1_5
	6986	aladin isoform X1	Pav_sc0002195.1_g090.1.mk_57295..66268_-	110771370	GO0005515	ko03013 RNA transport	lcl|NW_018922889.1_cds_XP_021831355.1_7
	6990	alpha-L-arabinofuranosidase 1-like	Pav_sc0002195.1_g040.1.mk_26944..29111_+	110771372			lcl|NW_018922889.1_cds_XP_021831359.1_3
	6993	phosphatidate phosphatase PAH1	Pav_sc0002197.1_g070.1.mk_33936..39772_-	110771388		ko00564 Glycerophospholipid metabolism , ko00561 Glycerolipid metabolism	lcl|NW_018922890.1_cds_XP_021831377.1_7
	6999	pleiotropic drug resistance protein 1-like isoform X1	Pav_sc0002198.1_g170.1.mk_70150..86975_+	110771400	GO0016020,GO0005524|GO:0016887		lcl|NW_018922891.1_cds_XP_021831391.1_10
	7002	WD repeat-containing protein 70	Pav_sc0002198.1_g110.1.mk_52388..55806_-	110771412	GO0005515		lcl|NW_018922891.1_cds_XP_021831402.1_8
	7012	uncharacterized protein LOC110771444	Pav_sc0002206.1_g120.1.mk_51548..53845_+	110771444	GO0003735|GO:0006412|GO:0015934	ko03010 Ribosome	lcl|NW_018922896.1_cds_XP_021831434.1_18
	7014	uncharacterized protein LOC110771451	Pav_sc0002206.1_g050.1.mk_17153..18521_+	110771451			lcl|NW_018922896.1_cds_XP_021831447.1_8
	7022	chaperone protein dnaJ 10-like	Pav_sc0002207.1_g410.1.mk_226113..230940_+	110771481			lcl|NW_018922897.1_cds_XP_021831478.1_24
	7025	DNA-binding protein SMUBP-2	Pav_sc0002207.1_g420.1.mk_233951..241127_+	110771490	GO0003677|GO:0005524		lcl|NW_018922897.1_cds_XP_021831490.1_25
	7036	uncharacterized TPR repeat-containing protein At1g05150-like	Pav_sc0002208.1_g090.1.mk_42535..44838_+	110771551	GO0005515		lcl|NW_018922898.1_cds_XP_021831560.1_9
	7041	ornithine carbamoyltransferase, chloroplastic	Pav_sc0002208.1_g850.1.mk_400477..403429_+	110771562	GO0006520|GO:0016743,GO0004585|GO:0006591,GO0006520|GO:0016597|GO:0016743,GO0016743	ko01230 Biosynthesis of amino acids , ko00220 Arginine biosynthesis	lcl|NW_018922898.1_cds_XP_021831574.1_89
	7043	V-type proton ATPase 16 kDa proteolipid subunit	Pav_sc0002208.1_g030.1.mk_15513..16991_+	110771564	GO0015078|GO:0015991|GO:0033179,GO0015078|GO:0015991|GO:0033177	ko05152 Tuberculosis , ko04966 Collecting duct acid secretion , ko00190 Oxidative phosphorylation , ko04721 Synaptic vesicle cycle , ko04142 Lysosome , ko05120 Epithelial cell signaling in Helicobacter pylori infection , ko05110 Vibrio cholerae infection , ko05323 Rheumatoid arthritis , ko04145 Phagosome	lcl|NW_018922898.1_cds_XP_021831576.1_2
	7061	uncharacterized protein LOC110771612	Pav_sc0002230.1_g010.1.br_975..3392_-	110771612	GO0004672|GO:0005524|GO:0006468,GO0005524,GO0004672|GO:0006468		lcl|NW_018922913.1_cds_XP_021831636.1_1
	7064	ctenidin-3-like	Pav_sc0002231.1_g110.1.br_45066..45374_-	110771620			lcl|NW_018922914.1_cds_XP_021831642.1_1
	7068	cold and drought-regulated protein CORA-like	Pav_sc0001031.1_g320.1.br_162352..162567_-	110771621			lcl|NW_018922914.1_cds_XP_021831643.1_2
	7069	cold and drought-regulated protein CORA-like	Pav_sc0000624.1_g2030.1.br_1103533..1103835_-	110771621			lcl|NW_018922914.1_cds_XP_021831643.1_2
	7073	cytochrome b561 and DOMON domain-containing protein At5g47530	Pav_sc0002233.1_g180.1.mk_80637..82959_-	110771637			lcl|NW_018922915.1_cds_XP_021831659.1_22
	7075	inositol monophosphatase 3	Pav_sc0002233.1_g170.1.mk_77170..80426_+	110771639	GO0008934|GO:0046855,GO0046854	ko04070 Phosphatidylinositol signaling system , ko00562 Inositol phosphate metabolism , ko00053 Ascorbate and aldarate metabolism	lcl|NW_018922915.1_cds_XP_021831660.1_21
	7081	uncharacterized protein LOC110771661	Pav_sc0002233.1_g400.1.mk_186684..187725_+	110771661			lcl|NW_018922915.1_cds_XP_021831692.1_54
	7082	uncharacterized protein LOC110771661	Pav_sc0002233.1_g400.1.mk_186684..187725_+	110771661			lcl|NW_018922915.1_cds_XP_021831692.1_54
	7083	uncharacterized protein LOC110771661	Pav_sc0009854.1_g010.1.mk_1967..2269_-	110771661			lcl|NW_018922915.1_cds_XP_021831692.1_54
	7084	uncharacterized protein LOC110771661	Pav_sc0009854.1_g010.1.mk_1967..2269_-	110771661			lcl|NW_018922915.1_cds_XP_021831692.1_54
	7089	54S ribosomal protein L19, mitochondrial-like	Pav_sc0002234.1_g070.1.br_44692..45159_+	110771685	GO0003735|GO:0005840|GO:0006412	ko03010 Ribosome	lcl|NW_018922916.1_cds_XP_021831723.1_6
	7090	methylcrotonoyl-CoA carboxylase beta chain, mitochondrial	Pav_sc0002234.1_g150.1.mk_93072..97436_+	110771687	GO0016874	ko00280 Valine, leucine and isoleucine degradation	lcl|NW_018922916.1_cds_XP_021831724.1_20
	7092	thioredoxin M3, chloroplastic	Pav_sc0002234.1_g160.1.mk_98210..100120_+	110771691	GO0006662|GO:0015035|GO:0045454,GO0045454	ko04621 NOD-like receptor signaling pathway , ko05418 Fluid shear stress and atherosclerosis	lcl|NW_018922916.1_cds_XP_021831729.1_21
	7093	alpha-amylase-like	Pav_sc0002234.1_g010.1.mk_2079..15901_-	110771692	GO0004556|GO:0005509|GO:0005975,GO0003824|GO:0005975,GO0016021	ko04071 Sphingolipid signaling pathway , ko00600 Sphingolipid metabolism	lcl|NW_018922916.1_cds_XP_021831731.1_1
	7094	glycoprotein 3-alpha-L-fucosyltransferase A isoform X2	Pav_sc0002234.1_g080.1.mk_54243..60329_-	110771695	GO0006486|GO:0008417|GO:0016020	ko00513 Various types of N-glycan biosynthesis	lcl|NW_018922916.1_cds_XP_021831734.1_7
	7105	RNA polymerase II transcriptional coactivator KELP-like	Pav_sc0002250.1_g220.1.mk_103965..105826_-	110771739	GO0003677|GO:0003713|GO:0006355,GO0003677|GO:0006355		lcl|NW_018922927.1_cds_XP_021831783.1_25
	7119	ras-related protein RABH1b	Pav_sc0002266.1_g270.1.mk_153099..157406_-	110771800	GO0008942|GO:0055114,GO0003924|GO:0005525,GO0005525		lcl|NW_018922936.1_cds_XP_021831843.1_19
	7123	zinc transporter 11	Pav_sc0002270.1_g020.1.mk_7068..9287_-	110771821	GO0016020|GO:0030001|GO:0046873|GO:0055085		lcl|NW_018922939.1_cds_XP_021831865.1_1
	7125	LOW QUALITY PROTEIN: NADPH-dependent aldehyde reductase-like protein, chloroplastic	Pav_sc0002271.1_g330.1.mk_130163..141440_-	110771825		ko00333 Prodigiosin biosyntheses , ko01040 Biosynthesis of unsaturated fatty acids , ko00780 Biotin metabolism , ko00061 Fatty acid biosynthesis , ko01212 Fatty acid metabolism	lcl|XM_021976176.1_cds_XP_021831868.1_1
	7127	bifunctional riboflavin kinase/FMN phosphatase-like	Pav_sc0002271.1_g020.1.mk_28532..33984_-	110771841	GO0008531|GO:0009231,GO0008152|GO:0016787	ko00740 Riboflavin metabolism	lcl|NW_018922940.1_cds_XP_021831886.1_2
	7128	trans-resveratrol di-O-methyltransferase-like	Pav_sc0000067.1_g750.1.br_413211..416785_+	110771845	GO0046983,GO0008171,GO0008168		lcl|NW_018922943.1_cds_XP_021831889.1_4
	7129	trans-resveratrol di-O-methyltransferase-like	Pav_sc0000067.1_g710.1.mk_392490..394311_+	110771845	GO0008168,GO0046983,GO0008171		lcl|NW_018922943.1_cds_XP_021831889.1_4
	7130	trans-resveratrol di-O-methyltransferase-like	Pav_sc0002280.1_g420.1.br_87815..89543_-	110771845	GO0008168,GO0008171,GO0046983	ko00945 Stilbenoid, diarylheptanoid and gingerol biosynthesis	lcl|NW_018922943.1_cds_XP_021831889.1_4
	7131	trans-resveratrol di-O-methyltransferase-like	Pav_sc0002280.1_g430.1.br_90287..91051_-	110771845	GO0008168,GO0046983,GO0008171		lcl|NW_018922943.1_cds_XP_021831889.1_4
	7133	trans-resveratrol di-O-methyltransferase-like	Pav_sc0002280.1_g410.1.mk_86430..87627_-	110771846	GO0008171,GO0008168		lcl|NW_018922943.1_cds_XP_021831890.1_3
	7137	CBS domain-containing protein CBSX3, mitochondrial	Pav_sc0002286.1_g110.1.mk_29277..30366_+	110771867			lcl|NW_018922949.1_cds_XP_021831917.1_11
	7143	phosphatidylinositol/phosphatidylcholine transfer protein SFH11	Pav_sc0002287.1_g160.1.mk_76922..80930_-	110771895			lcl|NW_018922950.1_cds_XP_021831950.1_14
	7157	ubiquitin-conjugating enzyme E2 28	Pav_sc0002318.1_g360.1.mk_169976..172035_-	110771969		ko04141 Protein processing in endoplasmic reticulum , ko04013 MAPK signaling pathway - fly , ko04624 Toll and Imd signaling pathway , ko04120 Ubiquitin mediated proteolysis	lcl|NW_018922969.1_cds_XP_021832024.1_36
	7158	protein RETICULATA-RELATED 3, chloroplastic	Pav_sc0002318.1_g500.1.mk_253874..254968_-	110771970			lcl|NW_018922969.1_cds_XP_021832025.1_55
	7161	protein FATTY ACID EXPORT 3, chloroplastic isoform X1	Pav_sc0000491.1_g1320.1.mk_683320..686489_+	110771973	GO0016020		lcl|NW_018922969.1_cds_XP_021832028.1_13
	7162	protein FATTY ACID EXPORT 3, chloroplastic isoform X1	Pav_sc0002318.1_g100.1.mk_44303..47401_+	110771973	GO0016020		lcl|NW_018922969.1_cds_XP_021832028.1_13
	7163	acid phosphatase 1	Pav_sc0002318.1_g420.1.mk_206682..210833_+	110771981	GO0015991|GO:0033178|GO:0046961,GO0003993		lcl|NW_018922969.1_cds_XP_021832040.1_48
	7166	serine/threonine-protein kinase STN8, chloroplastic	Pav_sc0002318.1_g240.1.mk_131590..134236_+	110771994	GO0004672|GO:0006468,GO0004672|GO:0005524|GO:0006468		lcl|NW_018922969.1_cds_XP_021832053.1_29
	7183	GTPase LSG1-2	Pav_sc0002327.1_g080.1.mk_46285..49419_+	110772075	GO0005525	ko03008 Ribosome biogenesis in eukaryotes	lcl|NW_018922976.1_cds_XP_021832147.1_8
	7184	glutamyl-tRNA reductase 1, chloroplastic-like	Pav_sc0002327.1_g590.1.mk_420248..423670_-	110772078	GO0008883|GO:0033014|GO:0050661|GO:0055114,GO0008883|GO:0055114	ko00860 Porphyrin and chlorophyll metabolism	lcl|NW_018922976.1_cds_XP_021832149.1_59
	7185	phosphoglycerate mutase-like protein 1	Pav_sc0002327.1_g510.1.mk_346551..353272_-	110772082			lcl|NW_018922976.1_cds_XP_021832156.1_53
	7186	E3 ubiquitin-protein ligase UPL2-like isoform X2	Pav_sc0002327.1_g020.1.mk_2940..19458_+	110772083	GO0005515,GO0004842,GO0005488	ko04120 Ubiquitin mediated proteolysis	lcl|NW_018922976.1_cds_XP_021832158.1_2
	7189	probable rhamnogalacturonate lyase B isoform X2	Pav_sc0002327.1_g180.1.mk_116552..128980_-	110772092	GO0030246		lcl|NW_018922976.1_cds_XP_021832176.1_19
	7194	pentatricopeptide repeat-containing protein At1g09900	Pav_sc0002327.1_g350.1.mk_260412..262253_+	110772102			lcl|NW_018922976.1_cds_XP_021832189.1_39
	7195	protein odr-4 homolog	Pav_sc0002327.1_g490.1.mk_337089..343914_+	110772104			lcl|NW_018922976.1_cds_XP_021832192.1_52
	7202	callose synthase 2-like isoform X2	Pav_sc0002332.1_g030.1.mk_17136..37512_-	110772127	GO0003843		lcl|NW_018922981.1_cds_XP_021832225.1_5
	7207	uncharacterized protein LOC110772141	Pav_sc0002342.1_g130.1.mk_63527..68323_-	110772141			lcl|NW_018922989.1_cds_XP_021832243.1_13
	7231	xanthohumol 4'-O-methyltransferase-like	Pav_co3991315.1_g010.1.br_1..156_-	110772239	GO0046983		lcl|NW_018923001.1_cds_XP_021832356.1_10
	7232	xanthohumol 4'-O-methyltransferase-like	Pav_sc0002360.1_g070.1.mk_37509..46978_+	110772239	GO0008168,GO0008171		lcl|NW_018923001.1_cds_XP_021832356.1_10
	7243	peroxisomal membrane protein 11A	Pav_sc0000174.1_g1270.1.mk_727952..728368_-	110772290			lcl|NW_018923013.1_cds_XP_021832418.1_12
	7245	peroxisomal membrane protein 11A	Pav_sc0002375.1_g140.1.mk_53975..54763_+	110772290	GO0005779|GO:0016559		lcl|NW_018923013.1_cds_XP_021832418.1_12
	7252	uncharacterized protein LOC110772306 isoform X1	Pav_sc0002375.1_g210.1.mk_90902..96914_-	110772306			lcl|NW_018923013.1_cds_XP_021832434.1_25
	7259	9-cis-epoxycarotenoid dioxygenase NCED1, chloroplastic-like	Pav_sc0000095.1_g1080.1.mk_579675..581280_+	110772343	GO0016702|GO:0055114	ko00906 Carotenoid biosynthesis	lcl|NW_018921324.1_cds_XP_021832471.1_92
	7264	L-2-hydroxyglutarate dehydrogenase, mitochondrial isoform X1	Pav_sc0002391.1_g050.1.mk_15308..21980_+	110772356	GO0016491|GO:0055114		lcl|NW_018923024.1_cds_XP_021832482.1_1
	7273	pentatricopeptide repeat-containing protein At1g02060, chloroplastic-like	Pav_sc0002441.1_g060.1.mk_34782..36526_-	110772423	GO0009058|GO:0016747,GO0003824|GO:0008152		lcl|NW_018923052.1_cds_XP_021832545.1_6
	7282	NADH dehydrogenase [ubiquinone] iron-sulfur protein 4, mitochondrial-like	Pav_sc0002445.1_g050.1.mk_27859..32142_-	110772467	GO0016651|GO:0022900	ko05016 Huntington's disease , ko00190 Oxidative phosphorylation , ko05012 Parkinson's disease , ko04723 Retrograde endocannabinoid signaling , ko05010 Alzheimer's disease , ko04932 Non-alcoholic fatty liver disease (NAFLD)	lcl|NW_018923056.1_cds_XP_021832597.1_6
	7283	adenine phosphoribosyltransferase 1-like	Pav_sc0002445.1_g290.1.mk_157478..160033_-	110772472	GO0009116,GO0003999|GO:0005737|GO:0006168	ko00230 Purine metabolism	lcl|NW_018923056.1_cds_XP_021832603.1_32
	7284	interferon-related developmental regulator 1	Pav_sc0002445.1_g260.1.mk_122075..125602_+	110772475	GO0005488		lcl|NW_018923056.1_cds_XP_021832606.1_28
	7299	NADPH--cytochrome P450 reductase	Pav_sc0002456.1_g230.1.mk_142510..149032_+	110772567	GO0010181|GO:0055114,GO0016491|GO:0055114,GO0003958|GO:0055114,GO0010181		lcl|NW_018923062.1_cds_XP_021832693.1_22
	7303	uncharacterized protein LOC110772585	Pav_sc0002456.1_g060.1.mk_71917..72573_+	110772585	GO0005515		lcl|NW_018923062.1_cds_XP_021832721.1_12
	7307	nucleolin	Pav_sc0002465.1_g050.1.mk_18410..25454_-	110772592	GO0003676		lcl|NW_018923066.1_cds_XP_021832729.1_1
	7310	uridine 5'-monophosphate synthase	Pav_sc0002474.1_g110.1.mk_34210..38011_-	110772616	GO0003824,GO0004588|GO:0006221,GO0003824|GO:0008152,GO0004590|GO:0006207,GO0004588,GO0009116,GO0004590|GO:0044205	ko00240 Pyrimidine metabolism , ko00983 Drug metabolism - other enzymes	lcl|NW_018923071.1_cds_XP_021832763.1_2
	7311	uncharacterized protein LOC110772624	Pav_sc0002475.1_g230.1.mk_103044..116105_-	110772624	GO0006890|GO:0016021,GO0004252|GO:0016021,GO0004672|GO:0005524|GO:0006468		lcl|NW_018923072.1_cds_XP_021832770.1_23
	7320	putative ABC transporter C family member 15	Pav_sc0002479.1_g040.1.mk_13450..18841_-	110772677	GO0005524|GO:0016887,GO0005524|GO:0006810|GO:0016021|GO:0042626|GO:0055085	ko04976 Bile secretion , ko01523 Antifolate resistance , ko02010 ABC transporters , ko01524 Platinum drug resistance	lcl|NW_018923075.1_cds_XP_021832822.1_1
	7324	uncharacterized protein LOC110772704	Pav_sc0000095.1_g390.1.mk_156617..159114_+	110772704	GO0006886|GO:0031083		lcl|NW_018921324.1_cds_XP_021832857.1_26
	7329	transmembrane emp24 domain-containing protein p24beta3	Pav_sc0002493.1_g040.1.mk_13328..16907_-	110772717	GO0006810|GO:0016021		lcl|NW_018923086.1_cds_XP_021832868.1_3
	7341	peroxidase 73-like	Pav_sc0002544.1_g080.1.mk_61619..64117_-	110772776	GO0004601|GO:0042744,GO0004601|GO:0006979|GO:0020037|GO:0055114,GO0004601|GO:0055114	ko00940 Phenylpropanoid biosynthesis	lcl|NW_018923117.1_cds_XP_021832934.1_7
	7344	THUMP domain-containing protein 1	Pav_sc0002553.1_g110.1.mk_53012..59251_-	110772790	GO0003723		lcl|NW_018923121.1_cds_XP_021832953.1_8
	7348	probable glutathione S-transferase parC	Pav_sc0000095.1_g770.1.mk_383458..385189_+	110772807	GO0005515	ko00980 Metabolism of xenobiotics by cytochrome P450 , ko00982 Drug metabolism - cytochrome P450 , ko01524 Platinum drug resistance , ko05418 Fluid shear stress and atherosclerosis , ko05204 Chemical carcinogenesis , ko00480 Glutathione metabolism	lcl|NW_018921324.1_cds_XP_021832971.1_54
	7351	pentatricopeptide repeat-containing protein At2g32630	Pav_sc0000013.1_g070.1.mk_64411..67373_-	110772817			lcl|NW_018921251.1_cds_XP_021833018.1_9
	7353	coronatine-insensitive protein 1	Pav_sc0002574.1_g060.1.mk_16533..20256_-	110772832		ko04075 Plant hormone signal transduction	lcl|NW_018923133.1_cds_XP_021832998.1_4
	7354	26S proteasome non-ATPase regulatory subunit 7 homolog A	Pav_sc0002574.1_g140.1.mk_62316..66232_-	110772838	GO0005838,GO0005515	ko05169 Epstein-Barr virus infection , ko03050 Proteasome	lcl|NW_018923133.1_cds_XP_021833009.1_11
	7357	probable glutathione S-transferase	Pav_sc0000095.1_g850.1.br_420977..422001_-	110772857	GO0005515	ko05204 Chemical carcinogenesis , ko00982 Drug metabolism - cytochrome P450 , ko01524 Platinum drug resistance , ko00480 Glutathione metabolism , ko05418 Fluid shear stress and atherosclerosis , ko00980 Metabolism of xenobiotics by cytochrome P450	lcl|NW_018921324.1_cds_XP_021833032.1_59
	7364	uncharacterized protein LOC110772902 isoform X1	Pav_sc0002588.1_g060.1.mk_36958..46198_-	110772902	GO0004392|GO:0006788|GO:0055114,GO0005488		lcl|NW_018923141.1_cds_XP_021833081.1_9
	7366	bystin	Pav_sc0000095.1_g960.1.mk_489015..493757_+	110772910			lcl|NW_018921324.1_cds_XP_021833096.1_78
	7367	mitochondrial uncoupling protein 5-like	Pav_sc0002597.1_g050.1.mk_34432..35418_-	110772916	GO0006839|GO:0031966		lcl|NW_018923144.1_cds_XP_021833100.1_3
	7369	mitochondrial acidic protein MAM33	Pav_sc0002598.1_g090.1.mk_58279..60823_-	110772922	GO0005759	ko05168 Herpes simplex infection	lcl|NW_018923145.1_cds_XP_021833104.1_4
	7371	transmembrane protein 184C-like	Pav_sc0002607.1_g050.1.mk_18093..20969_+	110772933			lcl|NW_018923150.1_cds_XP_021833117.1_4
	7397	COP9 signalosome complex subunit 3	Pav_sc0002681.1_g100.1.mk_41648..45958_+	110773091	GO0005515		lcl|NW_018923195.1_cds_XP_021833282.1_14
	7404	probable calcium-binding protein CML49	Pav_sc0000096.1_g220.1.mk_134145..136377_-	110773110	GO0005509	ko04626 Plant-pathogen interaction	lcl|NW_018921325.1_cds_XP_021833315.1_13
	7409	uncharacterized protein LOC110773124 isoform X2	Pav_sc0000102.1_g190.1.mk_76784..77452_-	110773124			lcl|NW_018923203.1_cds_XP_021833328.1_3
	7411	probable mannitol dehydrogenase	Pav_sc0002697.1_g020.1.mk_9039..10001_-	110773133	GO0055114		lcl|NW_018923207.1_cds_XP_021833334.1_2
	7418	S-formylglutathione hydrolase	Pav_sc0000096.1_g300.1.mk_189461..195208_-	110773146	GO0018738|GO:0046294	ko01200 Carbon metabolism , ko00680 Methane metabolism	lcl|NW_018921325.1_cds_XP_021833349.1_18
	7421	peroxidase 44-like	Pav_sc0002722.1_g030.1.mk_8001..9406_-	110773167	GO0004601|GO:0006979|GO:0020037|GO:0055114,GO0004601|GO:0042744,GO0004601|GO:0055114	ko00940 Phenylpropanoid biosynthesis	lcl|NW_018923225.1_cds_XP_021833360.1_1
	7431	protein-tyrosine-phosphatase PTP1 isoform X1	Pav_sc0002772.1_g040.1.mk_44727..52721_-	110773218	GO0004725|GO:0016311,GO0004725|GO:0006470,GO0016311|GO:0016791		lcl|NW_018923257.1_cds_XP_021833412.1_4
	7439	glycine-rich domain-containing protein 1	Pav_sc0002780.1_g010.1.mk_966..6211_-	110773243			lcl|NW_018923264.1_cds_XP_021833435.1_1
	7443	putative calcium-transporting ATPase 11, plasma membrane-type	Pav_sc0000096.1_g550.1.mk_295039..334686_-	110773272	GO0000166,GO0016021,GO0005516		lcl|NW_018921325.1_cds_XP_021833473.1_32
	7445	UDP-URONIC ACID TRANSPORTER 1	Pav_sc0000096.1_g500.1.mk_276027..280414_+	110773280			lcl|NW_018921325.1_cds_XP_021833480.1_31
	7448	uncharacterized protein LOC110773296	Pav_sc0002828.1_g150.1.mk_103375..104106_-	110773296	GO0003676		lcl|NW_018923296.1_cds_XP_021833490.1_16
	7449	uncharacterized protein LOC110773297	Pav_sc0002828.1_g690.1.mk_456117..460492_+	110773297	GO0003723		lcl|NW_018923296.1_cds_XP_021833491.1_65
	7452	vicilin-like seed storage protein At2g18540	Pav_sc0002828.1_g390.1.mk_217452..221128_-	110773311			lcl|NW_018923296.1_cds_XP_021833508.1_30
	7464	uncharacterized protein LOC110773354	Pav_sc0002828.1_g060.1.mk_31968..34054_+	110773354			lcl|NW_018923296.1_cds_XP_021833558.1_6
	7470	uncharacterized protein LOC110773368 isoform X2	Pav_sc0002835.1_g110.1.mk_52971..58346_+	110773368			lcl|NW_018923300.1_cds_XP_021833573.1_14
	7471	uncharacterized protein LOC110773369	Pav_sc0002835.1_g040.1.mk_11458..16856_+	110773369	GO0003824,GO0004553|GO:0005975		lcl|NW_018923300.1_cds_XP_021833574.1_4
	7473	BTB/POZ domain-containing protein At1g67900	Pav_sc0002835.1_g160.1.mk_81658..85080_+	110773379			lcl|NW_018923300.1_cds_XP_021833584.1_18
	7487	alcohol dehydrogenase 1-like isoform X2	Pav_sc0002842.1_g180.1.mk_101933..103429_-	110773423	GO0055114,GO0008270|GO:0016491|GO:0055114		lcl|NW_018923304.1_cds_XP_021833636.1_19
	7488	alcohol dehydrogenase 1-like isoform X2	Pav_sc0002842.1_g180.1.mk_101933..103429_-	110773423	GO0055114,GO0008270|GO:0016491|GO:0055114		lcl|NW_018923304.1_cds_XP_021833636.1_19
	7489	alcohol dehydrogenase 1-like isoform X1	Pav_sc0002842.1_g170.1.mk_99964..101018_-	110773423			lcl|NW_018923304.1_cds_XP_021833635.1_18
	7490	alcohol dehydrogenase 1-like isoform X1	Pav_sc0002842.1_g170.1.mk_99964..101018_-	110773423			lcl|NW_018923304.1_cds_XP_021833635.1_18
	7493	ABC transporter G family member 29-like	Pav_sc0002842.1_g300.1.mk_169498..170214_+	110773430			lcl|NW_018923304.1_cds_XP_021833646.1_29
	7494	cold shock protein CS66-like	Pav_sc0000099.1_g230.1.mk_81301..88599_-	110773433	GO0006950|GO:0009415		lcl|NW_018921328.1_cds_XP_021833652.1_29
	7495	stearoyl-[acyl-carrier-protein] 9-desaturase 6, chloroplastic isoform X1	Pav_sc0002842.1_g150.1.mk_89992..91779_-	110773437	GO0006631|GO:0045300|GO:0055114,GO0004784|GO:0055114	ko01212 Fatty acid metabolism , ko00061 Fatty acid biosynthesis , ko01040 Biosynthesis of unsaturated fatty acids	lcl|NW_018923304.1_cds_XP_021833654.1_17
	7503	myosin-11	Pav_sc0002858.1_g120.1.mk_59168..63852_+	110773465			lcl|NW_018923313.1_cds_XP_021833678.1_14
	7518	peroxidase 72-like	Pav_sc0000099.1_g130.1.mk_53526..55433_-	110773562	GO0004601|GO:0006979|GO:0020037|GO:0055114,GO0004601|GO:0042744,GO0004601|GO:0055114	ko00940 Phenylpropanoid biosynthesis	lcl|NW_018921328.1_cds_XP_021833782.1_14
	7529	CDK5RAP1-like protein	Pav_sc0000099.1_g040.1.mk_18190..21653_-	110773615	GO0003824|GO:0051536,GO0006400|GO:0016740|GO:0051539,GO0051539,GO0005737|GO:0006400|GO:0016740|GO:0051539		lcl|NW_018921328.1_cds_XP_021833840.1_4
	7530	D-2-hydroxyglutarate dehydrogenase, mitochondrial isoform X1	Pav_sc0000099.1_g050.1.mk_21607..27385_+	110773625	GO0016491|GO:0050660|GO:0055114,GO0003824|GO:0050660,GO0050660,GO0003824|GO:0050660|GO:0055114,GO0003824|GO:0016614|GO:0050660|GO:0055114		lcl|NW_018921328.1_cds_XP_021833847.1_5
	7537	AAA-ATPase At2g18193-like	Pav_sc0000099.1_g330.1.mk_127936..129669_-	110773658	GO0005524		lcl|NW_018921328.1_cds_XP_021833874.1_36
	7546	vacuolar protein-sorting-associated protein 33 homolog	Pav_sc0002968.1_g170.1.mk_83880..91246_-	110773687	GO0006904|GO:0016192,GO0016192	ko04138 Autophagy - yeast	lcl|NW_018923380.1_cds_XP_021833899.1_8
	7554	shikimate O-hydroxycinnamoyltransferase-like	Pav_sc0002984.1_g060.1.mk_35841..36251_+	110773710	GO0016747		lcl|NW_018923395.1_cds_XP_021833926.1_3
	7565	vestitone reductase-like	Pav_sc0002998.1_g060.1.br_29679..31096_+	110773742	GO0003824|GO:0050662		lcl|NW_018923404.1_cds_XP_021833958.1_8
	7568	sm-like protein LSM3B	Pav_sc0003015.1_g030.1.mk_6228..9588_+	110773786	GO0000398|GO:0000956	ko03018 RNA degradation , ko03040 Spliceosome	lcl|NW_018923417.1_cds_XP_021834000.1_2
	7570	non-specific lipid-transfer protein 2	Pav_sc0003015.1_g060.1.br_27263..27556_+	110773787	GO0006869		lcl|NW_018923417.1_cds_XP_021834001.1_5
	7571	methionine aminopeptidase 1A-like isoform X1	Pav_sc0003027.1_g040.1.mk_20909..23590_+	110773790			lcl|NW_018923425.1_cds_XP_021834003.1_4
	7575	iron-sulfur assembly protein IscA, chloroplastic	Pav_sc0003032.1_g020.1.mk_8024..11416_+	110773799	GO0005198|GO:0051536|GO:0097428		lcl|NW_018923428.1_cds_XP_021834013.1_2
	7576	iron-sulfur assembly protein IscA, chloroplastic	Pav_sc0005166.1_g010.1.mk_4..1137_-	110773799			lcl|NW_018923428.1_cds_XP_021834013.1_2
	7577	nucleolar protein 6	Pav_sc0000099.1_g740.1.mk_337345..345310_+	110773801		ko03008 Ribosome biogenesis in eukaryotes	lcl|NW_018921328.1_cds_XP_021834017.1_83
	7583	DCN1-like protein 2	Pav_sc0003043.1_g030.1.mk_10210..15381_+	110773830	GO0005515		lcl|NW_018923436.1_cds_XP_021834043.1_2
	7587	auxin-binding protein T85	Pav_sc0003065.1_g010.1.mk_7..7651_-	110773857	GO0004872		lcl|NW_018923449.1_cds_XP_021834064.1_1
	7588	transcription termination factor MTERF4, chloroplastic	Pav_sc0003065.1_g020.1.mk_8665..10236_+	110773864	GO0003690|GO:0006355		lcl|NW_018923449.1_cds_XP_021834072.1_2
	7598	UDP-glycosyltransferase 74E2-like	Pav_sc0003086.1_g100.1.mk_39654..41611_-	110773895	GO0008152|GO:0016758		lcl|NW_018923462.1_cds_XP_021834102.1_6
	7603	uncharacterized protein LOC110773914	Pav_sc0003094.1_g110.1.br_25580..25966_+	110773914			lcl|NW_018923469.1_cds_XP_021834114.1_3
	7604	uncharacterized protein LOC110773914	Pav_sc0003094.1_g100.1.br_19920..20558_+	110773914			lcl|NW_018923469.1_cds_XP_021834114.1_3
	7605	uncharacterized protein LOC110773917	Pav_sc0003094.1_g030.1.br_7013..7609_+	110773917			lcl|NW_018923469.1_cds_XP_021834115.1_2
	7606	uncharacterized protein LOC110773918	Pav_sc0003094.1_g010.1.br_3273..3854_+	110773918			lcl|NW_018923469.1_cds_XP_021834116.1_1
	7613	protease Do-like 5, chloroplastic	Pav_sc0003135.1_g420.1.mk_208904..211515_-	110773994	GO0004252|GO:0006508		lcl|NW_018923493.1_cds_XP_021834203.1_45
	7614	CSC1-like protein ERD4	Pav_sc0003135.1_g050.1.mk_19908..24247_-	110773995	GO0016020		lcl|NW_018923493.1_cds_XP_021834204.1_5
	7625	auxin response factor 6	Pav_sc0003135.1_g100.1.mk_53506..60467_+	110774025	GO0005515,GO0003677|GO:0005634|GO:0006355|GO:0009725,GO0003677		lcl|NW_018923493.1_cds_XP_021834238.1_10
	7635	ornithine aminotransferase, mitochondrial	Pav_sc0003135.1_g390.1.mk_192390..199090_-	110774051	GO0003824,GO0004587,GO0008483|GO:0030170	ko00330 Arginine and proline metabolism	lcl|NW_018923493.1_cds_XP_021834267.1_41
	7638	protein RER1B	Pav_sc0000099.1_g550.1.mk_242016..244720_+	110774061	GO0016021		lcl|NW_018921328.1_cds_XP_021834291.1_58
	7660	G-type lectin S-receptor-like serine/threonine-protein kinase LECRK1	Pav_sc0003983.1_g030.1.br_18370..21195_-	110774161			lcl|NW_018923511.1_cds_XP_021834393.1_1
	7662	nudix hydrolase 26, chloroplastic	Pav_sc0003182.1_g120.1.mk_18394..24089_-	110774170	GO0016787		lcl|NW_018923520.1_cds_XP_021834406.1_3
	7667	probable mitochondrial saccharopine dehydrogenase-like oxidoreductase At5g39410	Pav_sc0003189.1_g110.1.mk_39258..46038_+	110774184	GO0016491|GO:0055114		lcl|NW_018923525.1_cds_XP_021834420.1_2
	7672	trafficking protein particle complex subunit 8 isoform X2	Pav_sc0003201.1_g040.1.mk_26495..37604_+	110774201			lcl|NW_018923531.1_cds_XP_021834437.1_4
	7682	bifunctional epoxide hydrolase 2-like	Pav_co4006253.1_g010.1.br_1..1146_+	110774228			lcl|NW_018923548.1_cds_XP_021834457.1_1
	7692	pyridine nucleotide-disulfide oxidoreductase domain-containing protein 2	Pav_sc0000099.1_g790.1.mk_358497..363363_+	110774274	GO0016491|GO:0055114		lcl|NW_018921328.1_cds_XP_021834504.1_87
	7709	protein ECERIFERUM 26-like	Pav_sc0000100.1_g580.1.mk_352220..354296_+	110774327	GO0016747		lcl|NW_018921329.1_cds_XP_021834555.1_36
	7710	translation initiation factor eIF-2B subunit beta isoform X1	Pav_sc0003358.1_g010.1.mk_3417..11316_+	110774333	GO0044237	ko03013 RNA transport	lcl|NW_018923620.1_cds_XP_021834557.1_1
	7712	probable LRR receptor-like serine/threonine-protein kinase At1g07650	Pav_sc0003378.1_g070.1.br_18521..18838_+	110774348			lcl|NW_018923629.1_cds_XP_021834568.1_3
	7713	disease resistance protein At4g27190-like	Pav_sc0003385.1_g100.1.mk_32016..38301_+	110774356	GO0043531		lcl|NW_018923635.1_cds_XP_021834583.1_2
	7722	mitochondrial uncoupling protein 1	Pav_sc0003434.1_g230.1.mk_77630..81074_+	110774391	GO0006839|GO:0031966		lcl|NW_018923661.1_cds_XP_021834614.1_20
	7725	gamma-glutamyltranspeptidase 2-like	Pav_sc0003460.1_g020.1.mk_6641..9619_-	110774412	GO0006751|GO:0036374	ko00430 Taurine and hypotaurine metabolism , ko00590 Arachidonic acid metabolism , ko00480 Glutathione metabolism , ko00460 Cyanoamino acid metabolism	lcl|NW_018923675.1_cds_XP_021834635.1_1
	7726	protein ILITYHIA isoform X2	Pav_sc0000030.1_g1430.1.mk_777827..778838_-	110774414			lcl|NW_018923676.1_cds_XP_021834640.1_3
	7727	protein ILITYHIA isoform X2	Pav_co3998123.1_g010.1.br_1..1000_+	110774414	GO0005488,GO0006417|GO:0019887|GO:0019901|GO:0033554|GO:0033674|GO:0043022		lcl|NW_018923676.1_cds_XP_021834640.1_3
	7728	uncharacterized protein LOC110774423	Pav_sc0003470.1_g030.1.mk_12340..14394_+	110774423			lcl|NW_018923680.1_cds_XP_021834646.1_1
	7731	phosphoglycerate mutase-like protein 1	Pav_sc0003478.1_g050.1.mk_26216..31874_+	110774435			lcl|NW_018923684.1_cds_XP_021834665.1_9
	7735	L-type lectin-domain containing receptor kinase IX.1-like	Pav_sc0008597.1_g040.1.br_4452..5933_+	110774458	GO0004672|GO:0006468,GO0004672|GO:0005524|GO:0006468,GO0005524,GO0030246	ko04624 Toll and Imd signaling pathway , ko05152 Tuberculosis , ko04722 Neurotrophin signaling pathway , ko05140 Leishmaniasis , ko04064 NF-kappa B signaling pathway , ko05142 Chagas disease (American trypanosomiasis) , ko04621 NOD-like receptor signaling pathway , ko05145 Toxoplasmosis , ko05162 Measles , ko05164 Influenza A , ko05133 Pertussis , ko04620 Toll-like receptor signaling pathway	lcl|NW_018923689.1_cds_XP_021834688.1_3
	7736	homogentisate 1,2-dioxygenase	Pav_sc0003492.1_g410.1.mk_209935..214047_+	110774461	GO0004411|GO:0006559|GO:0006570|GO:0055114	ko00643 Styrene degradation , ko00350 Tyrosine metabolism	lcl|NW_018923689.1_cds_XP_021834691.1_32
	7755	probable sarcosine oxidase	Pav_sc0003562.1_g460.1.mk_240511..246921_-	110774527	GO0016491|GO:0055114		lcl|NW_018923727.1_cds_XP_021834765.1_61
	7757	mitochondrial-processing peptidase subunit alpha-like	Pav_sc0000015.1_g150.1.mk_99830..105250_+	110774530	GO0004222|GO:0006508,GO0003824|GO:0046872		lcl|NW_018921253.1_cds_XP_021834804.1_10
	7771	alcohol dehydrogenase-like isoform X1	Pav_sc0003582.1_g020.1.mk_9464..13057_-	110774577			lcl|NW_018923741.1_cds_XP_021834826.1_2
	7773	sterol 3-beta-glucosyltransferase UGT80A2-like	Pav_sc0003582.1_g070.1.mk_32366..37304_-	110774579	GO0008152|GO:0016758		lcl|NW_018923741.1_cds_XP_021834828.1_7
	7775	UDP-glucuronate 4-epimerase 6	Pav_sc0000100.1_g490.1.mk_271544..273014_+	110774598	GO0003824|GO:0050662	ko00520 Amino sugar and nucleotide sugar metabolism	lcl|NW_018921329.1_cds_XP_021834849.1_25
	ME1
	ID	Description	ProteinID	GeneID	GO	KEGG_Pathway	Identifier
	6	disease resistance protein RPP4-like	Pav_sc0003684.1_g050.1.br_24806..28623_-	110744267	GO0043531,GO0005515|GO:0007165		lcl|NW_018923791.1_cds_XP_021799923.1_2
	29	pathogenesis-related protein 1-like	Pav_sc0003766.1_g190.1.br_59880..60365_-	110744417	GO0005576	ko04626 Plant-pathogen interaction , ko04016 MAPK signaling pathway - plant , ko04075 Plant hormone signal transduction	lcl|NW_018923845.1_cds_XP_021800077.1_14
	41	V-type proton ATPase subunit D	Pav_co4080209.1_g010.1.mk_36..2211_-	110744481	GO0042626	ko04145 Phagosome , ko04150 mTOR signaling pathway , ko05110 Vibrio cholerae infection , ko05120 Epithelial cell signaling in Helicobacter pylori infection , ko04966 Collecting duct acid secretion , ko00190 Oxidative phosphorylation , ko04721 Synaptic vesicle cycle , ko05323 Rheumatoid arthritis	lcl|NW_018923887.1_cds_XP_021800151.1_10
	53	LOW QUALITY PROTEIN: licodione synthase-like	Pav_sc0003868.1_g100.1.mk_39693..76269_-	110744558	GO0016705|GO:0055114,GO0005506|GO:0016705|GO:0020037|GO:0055114		lcl|XM_021944550.1_cds_XP_021800242.1_1
	54	60S ribosomal protein L35-like	Pav_sc0003868.1_g010.1.mk_4908..7063_-	110744559	GO0003735|GO:0005622|GO:0005840|GO:0006412	ko03010 Ribosome	lcl|NW_018923911.1_cds_XP_021800243.1_1
	57	glucan endo-1,3-beta-glucosidase 4	Pav_sc0003880.1_g040.1.mk_14939..28413_+	110744575	GO0003676,GO0004553|GO:0005975	ko00500 Starch and sucrose metabolism	lcl|NW_018923919.1_cds_XP_021800256.1_5
	76	uncharacterized protein LOC110744661	Pav_sc0003993.1_g010.1.mk_1152..7217_+	110744661			lcl|NW_018923981.1_cds_XP_021800340.1_2
	120	protein ROOT PRIMORDIUM DEFECTIVE 1	Pav_sc0004229.1_g050.1.mk_34942..36168_+	110744792			lcl|NW_018924114.1_cds_XP_021800500.1_3
	124	vacuolar-processing enzyme-like	Pav_sc0004290.1_g170.1.mk_71127..75338_+	110744816	GO0006508|GO:0008233	ko04142 Lysosome , ko04612 Antigen processing and presentation	lcl|NW_018924141.1_cds_XP_021800525.1_30
	142	uncharacterized protein LOC110744921	Pav_sc0004354.1_g210.1.mk_112347..112796_-	110744921			lcl|NW_018924175.1_cds_XP_021800650.1_25
	149	uncharacterized protein LOC110744937 isoform X1	Pav_sc0004354.1_g110.1.mk_51650..55407_-	110744937			lcl|NW_018924175.1_cds_XP_021800669.1_7
	152	proteasome assembly chaperone 2-like	Pav_sc0004356.1_g060.1.mk_46149..49654_-	110744948			lcl|NW_018924177.1_cds_XP_021800681.1_4
	155	uncharacterized protein LOC110744980 isoform X2	Pav_sc0004383.1_g070.1.mk_40632..48275_+	110744980	GO0046872		lcl|NW_018924196.1_cds_XP_021800721.1_5
	163	probable LRR receptor-like serine/threonine-protein kinase At1g29720 isoform X2	Pav_co4006127.1_g010.1.br_1..1144_+	110745001	GO0004672|GO:0006468,GO0004672|GO:0005524|GO:0006468		lcl|NW_018924219.1_cds_XP_021800744.1_6
	179	bifunctional protein FolD 2-like isoform X2	Pav_sc0004467.1_g140.1.mk_83433..87166_+	110745069	GO0003824|GO:0055114,GO0004488|GO:0055114,GO0004488		lcl|NW_018924243.1_cds_XP_021800837.1_21
	203	pyruvate dehydrogenase E1 component subunit beta-1, mitochondrial	Pav_sc0004527.1_g050.1.mk_26756..32206_+	110745104	GO0004739|GO:0006086,GO0003824|GO:0008152	ko00020 Citrate cycle (TCA cycle) , ko00010 Glycolysis / Gluconeogenesis , ko01200 Carbon metabolism , ko05230 Central carbon metabolism in cancer , ko00620 Pyruvate metabolism , ko04922 Glucagon signaling pathway , ko04066 HIF-1 signaling pathway	lcl|NW_018924275.1_cds_XP_021800875.1_5
	223	uncharacterized protein LOC110745216	Pav_sc0004730.1_g080.1.mk_31417..32852_-	110745216	GO0003998	ko00627 Aminobenzoate degradation , ko00620 Pyruvate metabolism	lcl|NW_018924370.1_cds_XP_021800989.1_10
	226	uncharacterized protein LOC110745222 isoform X1	Pav_sc0004730.1_g050.1.mk_19930..21335_+	110745222			lcl|NW_018924370.1_cds_XP_021800995.1_7
	230	tubulin gamma-1 chain	Pav_sc0004766.1_g070.1.mk_33768..38307_-	110745253	GO0000930|GO:0007020|GO:0031122,GO0005525|GO:0005874|GO:0007017,GO0005874|GO:0007017,GO0003924	ko05165 Human papillomavirus infection	lcl|NW_018924386.1_cds_XP_021801032.1_6
	293	dolichyl-diphosphooligosaccharide--protein glycosyltransferase subunit STT3B	Pav_sc0000103.1_g1690.1.mk_864071..864573_-	110745564			lcl|NW_018921332.1_cds_XP_021801368.1_213
	295	glutamate--tRNA ligase, chloroplastic/mitochondrial	Pav_sc0005418.1_g040.1.mk_12005..17336_-	110745577	GO0006424|GO:0008270,GO0005524|GO:0016876|GO:0043039,GO0000049,GO0000166|GO:0004818|GO:0005524|GO:0005737|GO:0006424,GO0000166|GO:0004812|GO:0005524|GO:0006418,GO0000166|GO:0004812|GO:0005524|GO:0005737|GO:0006418,GO0000166|GO:0005524|GO:0005737|GO:0016876|GO:0043039	ko00860 Porphyrin and chlorophyll metabolism , ko00970 Aminoacyl-tRNA biosynthesis	lcl|NW_018924725.1_cds_XP_021801388.1_5
	333	multiple organellar RNA editing factor 2, chloroplastic-like	Pav_sc0005678.1_g140.1.mk_72264..75455_+	110745719			lcl|NW_018924853.1_cds_XP_021801536.1_18
	346	superoxide dismutase [Mn], mitochondrial	Pav_sc0005746.1_g170.1.mk_70835..73866_-	110745764	GO0004784|GO:0006801|GO:0046872|GO:0055114	ko04013 MAPK signaling pathway - fly , ko04213 Longevity regulating pathway - multiple species , ko04146 Peroxisome , ko04211 Longevity regulating pathway - mammal , ko04212 Longevity regulating pathway - worm , ko04068 FoxO signaling pathway , ko05016 Huntington's disease	lcl|NW_018924888.1_cds_XP_021801592.1_20
	347	superoxide dismutase [Mn], mitochondrial	Pav_co4067141.1_g010.1.mk_287..2067_+	110745764	GO0004784|GO:0006801|GO:0046872|GO:0055114		lcl|NW_018924888.1_cds_XP_021801592.1_20
	348	probable chalcone--flavonone isomerase 3	Pav_sc0005746.1_g030.1.mk_9742..11539_+	110745765	GO0016872,GO0009813|GO:0045430		lcl|NW_018924888.1_cds_XP_021801593.1_3
	365	AP-4 complex subunit epsilon	Pav_sc0005784.1_g110.1.mk_33072..34119_+	110745785			lcl|NW_018924912.1_cds_XP_021801615.1_4
	369	FT-interacting protein 1-like	Pav_sc0005842.1_g050.1.mk_31403..33607_+	110745807			lcl|NW_018924937.1_cds_XP_021801646.1_7
	376	endochitinase EP3-like	Pav_sc0005917.1_g050.1.br_15929..17111_-	110745833	GO0004568|GO:0005975,GO0004568|GO:0006032|GO:0016998	ko00520 Amino sugar and nucleotide sugar metabolism	lcl|NW_018924965.1_cds_XP_021801674.1_2
	383	protein argonaute 1-like	Pav_sc0000103.1_g1520.1.mk_777058..795785_+	110745868	GO0005515,GO0003676		lcl|NW_018921332.1_cds_XP_021801711.1_191
	390	small nuclear ribonucleoprotein-associated protein B'-like	Pav_sc0006018.1_g510.1.mk_195156..197444_-	110745891		ko05322 Systemic lupus erythematosus , ko03040 Spliceosome	lcl|NW_018925014.1_cds_XP_021801739.1_49
	395	CCR4-NOT transcription complex subunit 3	Pav_sc0000103.1_g1560.1.mk_812121..820802_+	110745899	GO0006355|GO:0030015,GO0005634|GO:0006355	ko03018 RNA degradation	lcl|NW_018921332.1_cds_XP_021801756.1_198
	423	dynamin-2A-like isoform X1	Pav_co4015173.1_g010.1.mk_930..1235_-	110746015		ko04961 Endocrine and other factor-regulated calcium reabsorption , ko05100 Bacterial invasion of epithelial cells , ko04144 Endocytosis , ko04721 Synaptic vesicle cycle , ko04072 Phospholipase D signaling pathway	lcl|NW_018925083.1_cds_XP_021801902.1_6
	430	LOW QUALITY PROTEIN: protein RETICULATA-RELATED 4, chloroplastic-like	Pav_sc0006231.1_g040.1.mk_14157..18884_+	110746059			lcl|NW_018925119.1_cds_XP_021801949.1_1
	437	dolichyl-diphosphooligosaccharide--protein glycosyltransferase subunit 1B-like	Pav_sc0006266.1_g010.1.mk_307..1686_+	110746084	GO0004579|GO:0005783|GO:0006486|GO:0016021	ko04141 Protein processing in endoplasmic reticulum , ko00513 Various types of N-glycan biosynthesis , ko00510 N-Glycan biosynthesis	lcl|NW_018925140.1_cds_XP_021801987.1_1
	438	angio-associated migratory cell protein isoform X1	Pav_sc0006279.1_g010.1.mk_1629..6294_+	110746094	GO0005515		lcl|NW_018925145.1_cds_XP_021802000.1_2
	439	4-coumarate--CoA ligase 1-like	Pav_sc0006281.1_g050.1.mk_11112..14558_+	110746098	GO0003824|GO:0008152	ko00940 Phenylpropanoid biosynthesis , ko00360 Phenylalanine metabolism , ko00130 Ubiquinone and other terpenoid-quinone biosynthesis	lcl|NW_018925147.1_cds_XP_021802005.1_4
	444	serine/threonine-protein kinase D6PKL1-like	Pav_sc0006365.1_g050.1.mk_23787..31194_-	110746148	GO0004672|GO:0006468,GO0004672|GO:0005524|GO:0006468,GO0004725|GO:0006470		lcl|NW_018925190.1_cds_XP_021802057.1_7
	455	L-ascorbate oxidase-like	Pav_sc0006478.1_g020.1.mk_3511..8105_-	110746201	GO0005507		lcl|NW_018925249.1_cds_XP_021802104.1_1
	460	FAD synthase	Pav_sc0006575.1_g060.1.mk_10270..17910_-	110746237	GO0003824|GO:0008152		lcl|NW_018925298.1_cds_XP_021802138.1_7
	488	nascent polypeptide-associated complex subunit beta-like isoform X2	Pav_sc0001297.1_g080.1.mk_28075..28647_-	110746344			lcl|NW_018921332.1_cds_XP_021802261.1_225
	503	LOW QUALITY PROTEIN: E3 ubiquitin-protein ligase RING1-like	Pav_sc0000103.1_g1650.1.mk_853478..854613_+	110746385	GO0016702|GO:0046872|GO:0055114		lcl|XM_021946602.1_cds_XP_021802294.1_1
	506	cysteine proteinase COT44	Pav_sc0007033.1_g010.1.mk_208..2671_-	110746391	GO0006508|GO:0008234,GO0008234		lcl|NW_018925526.1_cds_XP_021802300.1_1
	539	uncharacterized protein LOC110746549	Pav_sc0007519.1_g020.1.mk_3110..10332_-	110746549			lcl|NW_018925790.1_cds_XP_021802467.1_1
	546	putative 3,4-dihydroxy-2-butanone kinase isoform X1	Pav_sc0000103.1_g1200.1.mk_590337..596498_+	110746575	GO0004371|GO:0006071	ko01200 Carbon metabolism , ko04622 RIG-I-like receptor signaling pathway , ko00680 Methane metabolism , ko00051 Fructose and mannose metabolism , ko00561 Glycerolipid metabolism	lcl|NW_018921332.1_cds_XP_021802493.1_144
	556	4-alpha-glucanotransferase, chloroplastic/amyloplastic	Pav_sc0007709.1_g010.1.mk_565..6562_+	110746607	GO0004134|GO:0005975	ko00500 Starch and sucrose metabolism	lcl|NW_018925865.1_cds_XP_021802530.1_1
	561	tRNA pseudouridine synthase A, mitochondrial-like	Pav_sc0007796.1_g100.1.mk_75458..79731_+	110746632	GO0001522|GO:0003723|GO:0009451|GO:0009982		lcl|NW_018925915.1_cds_XP_021802551.1_26
	571	proline-rich protein 36	Pav_sc0000103.1_g540.1.mk_250682..253903_+	110746655	GO0003677,GO0000786|GO:0003677|GO:0005634|GO:0006334,GO0003677|GO:0005634		lcl|NW_018921332.1_cds_XP_021802589.1_55
	580	uncharacterized protein At5g41620-like	Pav_sc0007929.1_g010.1.mk_10348..15638_+	110746688			lcl|NW_018925974.1_cds_XP_021802619.1_1
	607	uncharacterized protein LOC110746793	Pav_sc0000103.1_g1090.1.mk_528533..530646_+	110746793	GO0005783|GO:0006886|GO:0016021		lcl|NW_018921332.1_cds_XP_021802732.1_125
	609	uncharacterized PKHD-type hydroxylase At1g22950	Pav_sc0000103.1_g150.1.mk_60718..65013_-	110746811	GO0016491|GO:0055114,GO0005506|GO:0016705|GO:0031418|GO:0055114		lcl|NW_018921332.1_cds_XP_021802748.1_10
	614	pleiotropic drug resistance protein 2-like	Pav_sc0008542.1_g030.1.mk_8640..11002_+	110746848	GO0016020		lcl|NW_018926280.1_cds_XP_021802771.1_1
	616	T-complex protein 1 subunit delta	Pav_sc0000103.1_g180.1.mk_71861..73468_-	110746862	GO0005524,GO0005524|GO:0006457|GO:0051082		lcl|NW_018921332.1_cds_XP_021802785.1_13
	627	S-adenosylmethionine carrier 1, chloroplastic/mitochondrial-like	Pav_sc0012137.1_g010.1.br_540..1049_-	110746952			lcl|NW_018926520.1_cds_XP_021802869.1_2
	629	cytochrome P450 84A1-like	Pav_sc0000044.1_g890.1.mk_524831..525559_-	110746968	GO0005506|GO:0016705|GO:0020037|GO:0055114		lcl|NW_018926550.1_cds_XP_021802881.1_1
	630	cytochrome P450 84A1-like	Pav_sc0009120.1_g010.1.mk_13141..15076_+	110746968	GO0016705|GO:0055114,GO0005506|GO:0016705|GO:0020037|GO:0055114	ko00940 Phenylpropanoid biosynthesis	lcl|NW_018926550.1_cds_XP_021802881.1_1
	661	ras-related protein RABH1e	Pav_sc0010060.1_g010.1.mk_1900..4532_+	110747179	GO0005525,GO0003924|GO:0005525		lcl|NW_018927001.1_cds_XP_021803061.1_1
	675	prostaglandin E synthase 2-like	Pav_sc0000103.1_g710.1.mk_350530..354241_-	110747276	GO0050220,GO0009055|GO:0015035|GO:0045454,GO0005515,GO0009055|GO:0045454	ko00590 Arachidonic acid metabolism	lcl|NW_018921332.1_cds_XP_021803169.1_80
	684	DEAD-box ATP-dependent RNA helicase 27-like	Pav_sc0010664.1_g010.1.br_2629..4261_-	110747325			lcl|NW_018927333.1_cds_XP_021803211.1_1
	690	peroxisome biogenesis protein 3-2	Pav_sc0000103.1_g390.1.mk_166813..170489_-	110747362	GO0005779|GO:0007031	ko04146 Peroxisome	lcl|NW_018921332.1_cds_XP_021803245.1_37
	691	peroxisome biogenesis protein 3-2	Pav_sc0000582.1_g740.1.mk_417093..417296_+	110747362			lcl|NW_018921332.1_cds_XP_021803245.1_37
	694	non-specific lipid-transfer protein 3	Pav_sc0010985.1_g010.1.mk_499..1493_-	110747388	GO0006869|GO:0008289		lcl|NW_018927525.1_cds_XP_021803266.1_1
	703	nucleolar GTP-binding protein 1-like	Pav_sc0011257.1_g020.1.mk_4537..5103_+	110747432	GO0005730		lcl|NW_018927666.1_cds_XP_021803301.1_1
	705	nucleolar GTP-binding protein 1-like	Pav_sc0001196.1_g260.1.mk_145754..146317_-	110747432	GO0005730		lcl|NW_018927666.1_cds_XP_021803301.1_1
	745	homeobox protein HD1	Pav_sc0000107.1_g270.1.mk_151952..157452_+	110747685	GO0003677|GO:0005634,GO0003677,GO0003677|GO:0006355		lcl|NW_018921335.1_cds_XP_021803513.1_28
	769	nucleoporin NUP152	Pav_sc0000107.1_g440.1.mk_266468..273418_-	110747863	GO0046907	ko03013 RNA transport	lcl|NW_018921335.1_cds_XP_021803634.1_46
	818	5'-adenylylsulfate reductase 3, chloroplastic-like	Pav_co4031697.1_g010.1.mk_13..1454_-	110748229	GO0045454,GO0016671|GO:0019419|GO:0055114,GO0003824|GO:0008152,GO0004604|GO:0019379|GO:0055114	ko00920 Sulfur metabolism	lcl|XM_021948240.1_cds_XP_021803932.1_1
	823	probable serine/threonine-protein kinase PBL7	Pav_sc0000108.1_g560.1.mk_312438..315726_-	110748268	GO0004672|GO:0005524|GO:0006468,GO0004672|GO:0006468,GO0005524	ko05162 Measles , ko04620 Toll-like receptor signaling pathway , ko05142 Chagas disease (American trypanosomiasis) , ko04624 Toll and Imd signaling pathway , ko05152 Tuberculosis , ko04064 NF-kappa B signaling pathway , ko05140 Leishmaniasis , ko05133 Pertussis , ko05164 Influenza A , ko05145 Toxoplasmosis , ko04621 NOD-like receptor signaling pathway , ko04722 Neurotrophin signaling pathway	lcl|NW_018921336.1_cds_XP_021803963.1_24
	828	protein HOTHEAD-like	Pav_co4036113.1_g010.1.br_1..1530_-	110748291	GO0016491|GO:0055114,GO0016614|GO:0050660|GO:0055114		lcl|NW_018930423.1_cds_XP_021803979.1_1
	829	protein HOTHEAD-like	Pav_co4036113.1_g010.1.br_1..1530_-	110748291	GO0016491|GO:0055114,GO0016614|GO:0050660|GO:0055114		lcl|NW_018930423.1_cds_XP_021803979.1_1
	855	peptide methionine sulfoxide reductase B5-like	Pav_co4047483.1_g010.1.mk_732..1678_+	110748420	GO0033743|GO:0055114,GO0006979|GO:0016671|GO:0030091		lcl|NW_018930737.1_cds_XP_021804093.1_1
	858	1-aminocyclopropane-1-carboxylate oxidase-like	Pav_co4047603.1_g010.1.mk_898..1600_-	110748428	GO0016491|GO:0055114		lcl|NW_018930745.1_cds_XP_021804099.1_1
	862	ABC transporter C family member 2-like	Pav_co4049201.1_g010.1.br_1..1790_+	110748450	GO0005524|GO:0016887		lcl|NW_018930784.1_cds_XP_021804123.1_1
	874	outer envelope protein 80, chloroplastic-like	Pav_co4056605.1_g010.1.br_1..1996_+	110748530	GO0019867		lcl|NW_018930957.1_cds_XP_021804193.1_1
	879	arginase 1, mitochondrial-like	Pav_co4060979.1_g010.1.mk_1114..2104_+	110748573	GO0046872		lcl|NW_018931047.1_cds_XP_021804230.1_2
	892	DNA-directed RNA polymerase I subunit 1-like	Pav_co4067545.1_g010.1.br_214..2011_-	110748642	GO0003899|GO:0005634|GO:0006351|GO:0008270,GO0003677|GO:0003899|GO:0006351		lcl|NW_018931164.1_cds_XP_021804289.1_1
	893	TBCC domain-containing protein 1-like	Pav_co4067641.1_g010.1.mk_75..2424_+	110748644			lcl|NW_018931167.1_cds_XP_021804291.1_1
	895	signal recognition particle receptor subunit beta-like	Pav_sc0000108.1_g810.1.mk_408407..411515_-	110748656	GO0005525|GO:0005622|GO:0007264	ko03060 Protein export	lcl|NW_018921336.1_cds_XP_021804304.1_36
	901	heat shock cognate 70 kDa protein-like	Pav_co4074207.1_g010.1.mk_1038..2787_+	110748695			lcl|NW_018931245.1_cds_XP_021804337.1_1
	908	sorting and assembly machinery component 50 homolog	Pav_co4081677.1_g010.1.br_1..1420_+	110748747	GO0019867		lcl|NW_018931334.1_cds_XP_021804384.1_1
	924	phenylalanine ammonia-lyase	Pav_sc0000711.1_g010.1.mk_3..1544_-	110748782	GO0016841,GO0003824		lcl|AF036948.1_cds_AAC78457.1_1
	943	uncharacterized protein LOC110748837	Pav_sc0000112.1_g100.1.mk_40585..41838_-	110748837	GO0006950		lcl|NW_018921339.1_cds_XP_021804496.1_11
	958	exosome complex exonuclease RRP44 homolog A	Pav_sc0000113.1_g360.1.mk_178092..186519_+	110748912		ko03018 RNA degradation	lcl|NW_018921340.1_cds_XP_021804581.1_40
	989	vesicle-associated membrane protein 727	Pav_sc0000123.1_g050.1.mk_17724..24856_+	110749033	GO0016021|GO:0016192,GO0006810		lcl|NW_018921349.1_cds_XP_021804726.1_2
	993	ubiquitin carboxyl-terminal hydrolase 14	Pav_sc0000124.1_g190.1.mk_137903..146437_+	110749047	GO0005515,GO0006511|GO:0036459,GO0016579|GO:0036459,GO0008270,GO0004843|GO:0016579		lcl|NW_018921350.1_cds_XP_021804749.1_29
	1009	alpha-aminoadipic semialdehyde synthase-like isoform X2	Pav_sc0000129.1_g1990.1.mk_1007739..1008422_+	110749110			lcl|NW_018921354.1_cds_XP_021804822.1_236
	1010	alpha-aminoadipic semialdehyde synthase-like isoform X2	Pav_sc0000129.1_g1980.1.mk_1006691..1007595_+	110749110			lcl|NW_018921354.1_cds_XP_021804822.1_236
	1023	uncharacterized protein LOC110749157 isoform X1	Pav_sc0000129.1_g090.1.mk_39542..42283_-	110749157			lcl|NW_018921354.1_cds_XP_021804880.1_7
	1026	MOB kinase activator-like 1A	Pav_sc0000129.1_g910.1.mk_459500..462004_+	110749161		ko04392 Hippo signaling pathway - multiple species , ko04111 Cell cycle - yeast , ko04390 Hippo signaling pathway , ko04391 Hippo signaling pathway -fly	lcl|NW_018921354.1_cds_XP_021804886.1_126
	1042	probable sucrose-phosphatase 2 isoform X1	Pav_sc0000004.1_g060.1.mk_35413..40976_+	110749204	GO0000287|GO:0005986|GO:0050307,GO0005986|GO:0050307	ko00500 Starch and sucrose metabolism	lcl|NW_018921244.1_cds_XP_021804985.1_9
	1044	casein kinase 1-like protein 1	Pav_sc0000129.1_g240.1.mk_122514..126522_+	110749209	GO0004672|GO:0006468,GO0005524,GO0004672|GO:0005524|GO:0006468	ko04011 MAPK signaling pathway - yeast , ko04392 Hippo signaling pathway - multiple species	lcl|NW_018921354.1_cds_XP_021804956.1_39
	1046	vacuolar protein sorting-associated protein 2 homolog 1	Pav_sc0000129.1_g590.1.mk_306953..309227_+	110749215	GO0007034	ko04144 Endocytosis , ko04217 Necroptosis	lcl|NW_018921354.1_cds_XP_021804965.1_89
	1050	conserved oligomeric Golgi complex subunit 3 isoform X1	Pav_sc0000129.1_g1870.1.mk_949809..957568_-	110749224	GO0005801|GO:0006886|GO:0016020		lcl|NW_018921354.1_cds_XP_021804975.1_228
	1052	uncharacterized protein LOC110749243	Pav_sc0000129.1_g1620.1.mk_809445..810655_+	110749243			lcl|NW_018921354.1_cds_XP_021805003.1_193
	1070	uncharacterized protein At5g01610-like	Pav_sc0000130.1_g930.1.mk_439319..448120_+	110749306			lcl|NW_018921355.1_cds_XP_021805079.1_120
	1071	uncharacterized protein LOC110749309	Pav_sc0000130.1_g130.1.mk_98879..100781_-	110749309	GO0003700|GO:0006355		lcl|NW_018921355.1_cds_XP_021805084.1_7
	1101	U1 small nuclear ribonucleoprotein A	Pav_sc0000130.1_g950.1.mk_454384..457240_+	110749419	GO0003676	ko03040 Spliceosome	lcl|NW_018921355.1_cds_XP_021805224.1_122
	1126	60S ribosomal protein L38	Pav_sc0000137.1_g190.1.mk_98686..100973_-	110749528	GO0003735|GO:0005622|GO:0005840|GO:0006412	ko03010 Ribosome	lcl|NW_018921361.1_cds_XP_021805331.1_5
	1137	rhodanese-like domain-containing protein 14, chloroplastic	Pav_sc0000138.1_g970.1.mk_423434..424936_-	110749569			lcl|NW_018921362.1_cds_XP_021805378.1_128
	1145	protein EXPORTIN 1A	Pav_sc0000138.1_g020.1.mk_4389..16254_+	110749577	GO0006886|GO:0008536,GO0005488	ko05169 Epstein-Barr virus infection , ko04013 MAPK signaling pathway - fly , ko03013 RNA transport , ko05166 HTLV-I infection , ko05164 Influenza A , ko03008 Ribosome biogenesis in eukaryotes	lcl|NW_018921362.1_cds_XP_021805386.1_2
	1165	ATPase family AAA domain-containing protein 1-like isoform X1	Pav_sc0000138.1_g950.1.mk_409853..413268_+	110749620	GO0005524		lcl|NW_018921362.1_cds_XP_021805459.1_125
	1189	GDSL esterase/lipase CPRD49	Pav_sc0000143.1_g620.1.mk_353817..356913_-	110749707			lcl|NW_018921366.1_cds_XP_021805561.1_73
	1193	cytochrome b5	Pav_sc0000022.1_g190.1.mk_110962..115154_+	110749719	GO0020037		lcl|NW_018921259.1_cds_XP_021805579.1_16
	1196	40S ribosomal protein S4-1 isoform X1	Pav_sc0000143.1_g010.1.mk_1676..17084_-	110749722	GO0003735|GO:0005622|GO:0005840|GO:0006412,GO0003723	ko03010 Ribosome	lcl|NW_018921366.1_cds_XP_021805580.1_2
	1206	protein yippee-like	Pav_sc0000143.1_g680.1.mk_400295..403341_+	110749763			lcl|NW_018921366.1_cds_XP_021805637.1_84
	1229	LYR motif-containing protein 4	Pav_sc0000023.1_g590.1.mk_282780..283058_-	110749853			lcl|NW_018921260.1_cds_XP_021805750.1_57
	1234	DNA gyrase subunit A, chloroplastic/mitochondrial isoform X1	Pav_sc0003734.1_g020.1.br_8352..13124_-	110749892	GO0003677|GO:0003918|GO:0005524|GO:0006259|GO:0006265,GO0003677|GO:0003918|GO:0005524|GO:0006265,GO0003918|GO:0005524		lcl|NW_018921371.1_cds_XP_021805785.1_10
	1242	LOW QUALITY PROTEIN: phytochrome C	Pav_sc0000157.1_g660.1.mk_310948..319738_-	110749943	GO0005515,GO0008270,GO0006355,GO0006355|GO:0009584|GO:0018298,GO0006355|GO:0009584,GO0018298	ko04712 Circadian rhythm - plant	lcl|XM_021950160.1_cds_XP_021805852.1_1
	1243	transmembrane protein 256 homolog	Pav_sc0000157.1_g270.1.mk_159147..161484_-	110749945			lcl|NW_018921377.1_cds_XP_021805854.1_46
	1263	nicalin-1	Pav_sc0000159.1_g180.1.mk_70380..80422_-	110750024	GO0009966|GO:0016020,GO0016021|GO:0016485		lcl|NW_018921379.1_cds_XP_021805966.1_11
	1274	uncharacterized RNA-binding protein C17H9.04c	Pav_sc0000162.1_g030.1.mk_15424..17306_+	110750057			lcl|NW_018921382.1_cds_XP_021806009.1_3
	1277	probable ubiquitin conjugation factor E4	Pav_sc0000023.1_g730.1.mk_348430..354846_+	110750073	GO0000151|GO:0006511|GO:0016567|GO:0034450,GO0004842|GO:0016567	ko04120 Ubiquitin mediated proteolysis , ko04141 Protein processing in endoplasmic reticulum	lcl|NW_018921260.1_cds_XP_021806030.1_78
	1281	probable mitochondrial import inner membrane translocase subunit TIM21 isoform X1	Pav_sc0000164.1_g280.1.mk_162084..166622_-	110750083	GO0003735|GO:0005840,GO0005744|GO:0030150		lcl|NW_018921383.1_cds_XP_021806042.1_41
	1309	ras GTPase-activating protein-binding protein 2-like	Pav_sc0000023.1_g160.1.mk_71223..76112_+	110750229	GO0005622|GO:0006810,GO0003676		lcl|NW_018921260.1_cds_XP_021806237.1_12
	1321	probable histone-arginine methyltransferase 1.4 isoform X1	Pav_sc0000174.1_g040.1.mk_16085..22224_+	110750240	GO0006479|GO:0008168	ko01522 Endocrine resistance	lcl|NW_018921392.1_cds_XP_021806230.1_4
	1323	ATP-dependent RNA helicase glh-4	Pav_sc0000174.1_g1240.1.mk_714152..717566_+	110750243	GO0005515		lcl|NW_018921392.1_cds_XP_021806234.1_78
	1349	uncharacterized protein LOC110750305	Pav_sc0000174.1_g1300.1.mk_743839..745804_-	110750305			lcl|NW_018921392.1_cds_XP_021806295.1_84
	1353	protein FMP32, mitochondrial	Pav_sc0000175.1_g530.1.mk_268918..272014_-	110750318			lcl|NW_018921393.1_cds_XP_021806313.1_41
	1367	serine carboxypeptidase-like 25	Pav_sc0000023.1_g230.1.mk_99244..103474_+	110750349	GO0004185|GO:0006508		lcl|NW_018921260.1_cds_XP_021806354.1_18
	1397	ATP-dependent (S)-NAD(P)H-hydrate dehydratase isoform X1	Pav_sc0000184.1_g720.1.mk_433118..437489_-	110750485	GO0052855		lcl|NW_018921401.1_cds_XP_021806522.1_68
	1407	kinesin-like protein KIN-7C, mitochondrial	Pav_sc0000195.1_g440.1.mk_301105..312195_+	110750537	GO0003777|GO:0005524|GO:0007018,GO0003777|GO:0005524|GO:0007018|GO:0008017		lcl|NW_018921409.1_cds_XP_021806567.1_46
	1418	uncharacterized protein LOC110750554	Pav_sc0000195.1_g220.1.mk_178355..180319_+	110750554			lcl|NW_018921409.1_cds_XP_021806582.1_23
	1424	replication factor C subunit 3 isoform X1	Pav_sc0000195.1_g430.1.mk_296210..300086_-	110750574		ko03420 Nucleotide excision repair , ko03430 Mismatch repair , ko03030 DNA replication	lcl|NW_018921409.1_cds_XP_021806609.1_45
	1438	proteasome subunit beta type-3-A	Pav_sc0000348.1_g880.1.mk_477515..478020_+	110750602	GO0019774|GO:0043161,GO0004298|GO:0005839|GO:0051603,GO0004175|GO:0005839|GO:0051603		lcl|NW_018921409.1_cds_XP_021806651.1_39
	1439	keratinocyte-associated protein 2	Pav_sc0000195.1_g090.1.mk_88838..91445_+	110750609			lcl|NW_018921409.1_cds_XP_021806659.1_11
	1451	glycine--tRNA ligase, chloroplastic/mitochondrial 2 isoform X1	Pav_sc0000200.1_g170.1.mk_118170..133815_-	110750647	GO0006952,GO0000166|GO:0004812|GO:0005524|GO:0006418,GO0000166|GO:0004820|GO:0005524|GO:0005737|GO:0006426	ko00970 Aminoacyl-tRNA biosynthesis	lcl|NW_018921413.1_cds_XP_021806698.1_15
	1452	uncharacterized protein LOC110750655	Pav_co4003805.1_g010.1.br_1..1122_-	110750655			lcl|NW_018921413.1_cds_XP_021806708.1_10
	1468	importin subunit alpha-9	Pav_sc0000203.1_g040.1.mk_13356..18223_+	110750711	GO0005634|GO:0005737|GO:0006606|GO:0008565,GO0005515,GO0005488		lcl|NW_018921416.1_cds_XP_021806772.1_4
	1478	12-oxophytodienoate reductase 2-like	Pav_sc0000205.1_g380.1.br_221063..221499_+	110750751	GO0010181|GO:0016491|GO:0055114,GO0003824		lcl|NW_018921418.1_cds_XP_021806805.1_31
	1484	uncharacterized protein LOC110750773	Pav_sc0000206.1_g200.1.mk_128820..130732_+	110750773			lcl|NW_018921419.1_cds_XP_021806827.1_22
	1485	26S proteasome regulatory subunit 6B homolog	Pav_sc0000206.1_g430.1.mk_250029..254465_+	110750779	GO0005524,GO0005737|GO:0016787|GO:0030163	ko03050 Proteasome , ko05169 Epstein-Barr virus infection	lcl|NW_018921419.1_cds_XP_021806830.1_41
	1488	DEAD-box ATP-dependent RNA helicase 20-like isoform X1	Pav_sc0000206.1_g530.1.mk_299832..306377_-	110750785	GO0003676|GO:0005524	ko05205 Proteoglycans in cancer , ko05202 Transcriptional misregulation in cancers , ko03040 Spliceosome	lcl|NW_018921419.1_cds_XP_021806842.1_51
	1489	DEAD-box ATP-dependent RNA helicase 20-like isoform X1	Pav_sc0000206.1_g530.1.mk_299832..306377_-	110750785	GO0003676|GO:0005524	ko05205 Proteoglycans in cancer , ko05202 Transcriptional misregulation in cancers , ko03040 Spliceosome	lcl|NW_018921419.1_cds_XP_021806842.1_51
	1496	nardilysin-like isoform X1	Pav_sc0000206.1_g720.1.mk_385616..402746_+	110750804	GO0003824|GO:0046872,GO0004222|GO:0006508		lcl|NW_018921419.1_cds_XP_021806863.1_73
	1497	nardilysin-like isoform X2	Pav_sc0000375.1_g040.1.mk_6457..11200_+	110750804	GO0003824|GO:0046872		lcl|NW_018921419.1_cds_XP_021806864.1_74
	1506	LOW QUALITY PROTEIN: ABC transporter B family member 25, mitochondrial	Pav_sc0000206.1_g340.1.mk_184769..193626_+	110750832	GO0005524|GO:0006810|GO:0016021|GO:0042626|GO:0055085,GO0005524|GO:0016887	ko02010 ABC transporters	lcl|XM_021951202.1_cds_XP_021806894.1_1
	1511	vesicle-associated protein 1-2-like	Pav_sc0000026.1_g410.1.mk_225058..229247_+	110750869	GO0005789		lcl|NW_018921262.1_cds_XP_021806940.1_35
	1514	haloacid dehalogenase-like hydrolase domain-containing protein At2g33255 isoform X1	Pav_sc0000207.1_g240.1.mk_89094..103538_-	110750874	GO0008152|GO:0016787		lcl|NW_018921420.1_cds_XP_021806943.1_16
	1527	chaperonin CPN60-2, mitochondrial	Pav_sc0000634.1_g030.1.br_7086..8066_+	110750914			lcl|NW_018921420.1_cds_XP_021806999.1_55
	1537	ATP-dependent 6-phosphofructokinase 6-like	Pav_sc0000212.1_g1190.1.mk_626422..632696_+	110750966	GO0016787,GO0003872|GO:0006096		lcl|NW_018921423.1_cds_XP_021807053.1_140
	1539	probable protein arginine N-methyltransferase 1.2	Pav_sc0000212.1_g1500.1.mk_802712..805680_+	110750969	GO0006479|GO:0008168	ko04922 Glucagon signaling pathway , ko04068 FoxO signaling pathway	lcl|NW_018921423.1_cds_XP_021807055.1_182
	1550	dolichyl-diphosphooligosaccharide--protein glycosyltransferase subunit STT3A	Pav_sc0000212.1_g680.1.mk_365551..371953_-	110751012	GO0004576|GO:0006486|GO:0016020	ko00510 N-Glycan biosynthesis , ko00513 Various types of N-glycan biosynthesis , ko04141 Protein processing in endoplasmic reticulum	lcl|NW_018921423.1_cds_XP_021807120.1_80
	1561	casein kinase 1-like protein 3 isoform X1	Pav_sc0000212.1_g450.1.mk_245855..250787_+	110751045	GO0004672|GO:0005524|GO:0006468,GO0005524	ko04391 Hippo signaling pathway -fly , ko04341 Hedgehog signaling pathway - fly , ko04711 Circadian rhythm - fly , ko04710 Circadian rhythm , ko04310 Wnt signaling pathway , ko04068 FoxO signaling pathway , ko04340 Hedgehog signaling pathway , ko04390 Hippo signaling pathway , ko04392 Hippo signaling pathway - multiple species	lcl|NW_018921423.1_cds_XP_021807153.1_54
	1580	trihelix transcription factor ASIL2-like	Pav_sc0000212.1_g030.1.mk_20222..21313_-	110751081			lcl|NW_018921423.1_cds_XP_021807196.1_5
	1581	gamma-glutamyltranspeptidase 3-like	Pav_sc0000212.1_g1210.1.mk_635346..638635_-	110751084	GO0006751|GO:0036374	ko00430 Taurine and hypotaurine metabolism , ko00590 Arachidonic acid metabolism , ko00460 Cyanoamino acid metabolism , ko00480 Glutathione metabolism	lcl|NW_018921423.1_cds_XP_021807199.1_142
	1585	probable lactoylglutathione lyase, chloroplastic	Pav_sc0000212.1_g460.1.mk_251247..260083_-	110751094	GO0004462|GO:0046872,GO0008168	ko00620 Pyruvate metabolism	lcl|NW_018921423.1_cds_XP_021807213.1_57
	1590	glucan endo-1,3-beta-glucosidase 13-like isoform X2	Pav_sc0000212.1_g1090.1.mk_579601..583505_+	110751102	GO0004553|GO:0005975		lcl|NW_018921423.1_cds_XP_021807223.1_126
	1592	meiotic nuclear division protein 1 homolog	Pav_sc0002360.1_g560.1.br_279434..283269_+	110751109			lcl|NW_018921423.1_cds_XP_021807231.1_149
	1613	SAL1 phosphatase	Pav_sc0000216.1_g070.1.mk_42948..46608_+	110751194	GO0006790|GO:0008441,GO0046854	ko04070 Phosphatidylinositol signaling system , ko00920 Sulfur metabolism , ko00562 Inositol phosphate metabolism	lcl|NW_018921427.1_cds_XP_021807321.1_5
	1617	protein disulfide-isomerase 5-3-like isoform X2	Pav_sc0000218.1_g220.1.mk_122740..134640_+	110751215	GO0045454		lcl|NW_018921429.1_cds_XP_021807335.1_10
	1668	MLP-like protein 328	Pav_sc0000221.1_g370.1.mk_134801..135666_+	110751453	GO0006952|GO:0009607		lcl|NW_018921432.1_cds_XP_021807618.1_25
	1688	protein STICHEL-like 2	Pav_sc0000229.1_g080.1.mk_38096..50206_-	110751504	GO0003677|GO:0006260		lcl|NW_018921437.1_cds_XP_021807670.1_13
	1698	ELMO domain-containing protein A isoform X1	Pav_sc0000231.1_g1020.1.mk_350546..355966_-	110751552			lcl|NW_018921439.1_cds_XP_021807730.1_18
	1704	uncharacterized protein LOC110751588	Pav_sc0008856.1_g010.1.br_1..1628_-	110751588			lcl|NW_018921445.1_cds_XP_021807770.1_15
	1705	uncharacterized protein LOC110751588	Pav_sc0000240.1_g220.1.mk_93048..101093_-	110751588	GO0008270|GO:0016567,GO0008270,GO0046872		lcl|NW_018921445.1_cds_XP_021807770.1_15
	1720	factor of DNA methylation 1	Pav_sc0000243.1_g830.1.mk_370615..376919_+	110751636	GO0031047		lcl|NW_018921447.1_cds_XP_021807828.1_37
	1721	factor of DNA methylation 1	Pav_sc0000243.1_g830.1.mk_370615..376919_+	110751636	GO0031047		lcl|NW_018921447.1_cds_XP_021807828.1_37
	1722	factor of DNA methylation 1	Pav_sc0000243.1_g830.1.mk_370615..376919_+	110751636	GO0031047		lcl|NW_018921447.1_cds_XP_021807828.1_37
	1723	DCN1-like protein 4	Pav_sc0000243.1_g620.1.mk_274161..282020_+	110751639			lcl|NW_018921447.1_cds_XP_021807834.1_26
	1733	VHS domain-containing protein At3g16270	Pav_sc0000245.1_g180.1.mk_103907..108373_-	110751679	GO0006886		lcl|NW_018921449.1_cds_XP_021807871.1_15
	1753	C-terminal binding protein AN-like	Pav_sc0000254.1_g1210.1.mk_635069..639980_+	110751767	GO0051287|GO:0055114		lcl|NW_018921457.1_cds_XP_021807964.1_104
	1755	soyasaponin III rhamnosyltransferase-like	Pav_sc0000254.1_g1370.1.br_725718..727181_-	110751773	GO0008152|GO:0016758		lcl|NW_018921457.1_cds_XP_021807973.1_119
	1794	serine/threonine-protein kinase SAPK2-like isoform X2	Pav_sc0000257.1_g130.1.mk_81525..84361_-	110751934	GO0004672|GO:0005524|GO:0006468,GO0004672|GO:0006468,GO0005524		lcl|NW_018921460.1_cds_XP_021808186.1_15
	1808	blue copper protein-like	Pav_sc0000257.1_g280.1.mk_194439..195762_-	110751970	GO0009055		lcl|NW_018921460.1_cds_XP_021808239.1_44
	1817	phosphoribosylformylglycinamidine cyclo-ligase, chloroplastic/mitochondrial	Pav_sc0000257.1_g940.1.mk_564853..567366_-	110752002	GO0004641|GO:0005737|GO:0006189	ko00230 Purine metabolism	lcl|NW_018921460.1_cds_XP_021808268.1_117
	1829	serine/threonine-protein phosphatase PP2A catalytic subunit	Pav_sc0000259.1_g600.1.mk_335028..338433_+	110752059	GO0016787	ko04113 Meiosis - yeast , ko04152 AMPK signaling pathway , ko05160 Hepatitis C , ko04151 PI3K-Akt signaling pathway , ko04728 Dopaminergic synapse , ko04530 Tight junction , ko04140 Autophagy - animal , ko05142 Chagas disease (American trypanosomiasis) , ko04350 TGF-beta signaling pathway , ko04114 Oocyte meiosis , ko04111 Cell cycle - yeast , ko04136 Autophagy - other eukaryotes , ko05165 Human …	lcl|NW_018921462.1_cds_XP_021808340.1_97
	1848	mitochondrial outer membrane protein porin of 36 kDa-like	Pav_sc0000259.1_g230.1.mk_135447..136874_+	110752112	GO0005741|GO:0055085	ko05166 HTLV-I infection , ko04218 Cellular senescence , ko04217 Necroptosis , ko04020 Calcium signaling pathway , ko05016 Huntington's disease , ko04022 cGMP - PKG signaling pathway , ko04216 Ferroptosis , ko05012 Parkinson's disease , ko04621 NOD-like receptor signaling pathway	lcl|NW_018921462.1_cds_XP_021808405.1_32
	1851	uncharacterized protein LOC110752136 isoform X2	Pav_sc0000260.1_g610.1.mk_205005..208002_+	110752136	GO0003735|GO:0006412,GO0003735|GO:0005622|GO:0005840|GO:0006412	ko03010 Ribosome	lcl|NW_018921463.1_cds_XP_021808432.1_14
	1907	uncharacterized protein At1g04910-like	Pav_sc0000293.1_g270.1.mk_143361..147085_+	110752357			lcl|NW_018921486.1_cds_XP_021808682.1_21
	1936	probable prefoldin subunit 3	Pav_sc0000028.1_g160.1.mk_79299..82540_+	110752444	GO0006457|GO:0016272		lcl|NW_018921264.1_cds_XP_021808795.1_16
	1985	LOW QUALITY PROTEIN: triphosphate tunel metalloenzyme 3-like	Pav_sc0000311.1_g690.1.mk_328339..328608_-	110752659	GO0048364|GO:0050355		lcl|NW_018921501.1_cds_XP_021809056.1_75
	2020	adenylyltransferase and sulfurtransferase MOCS3	Pav_sc0000326.1_g080.1.mk_38018..43148_-	110752824	GO0002143|GO:0004792|GO:0005829,GO0008641	ko04122 Sulfur relay system	lcl|NW_018921514.1_cds_XP_021809248.1_7
	2023	imidazole glycerol phosphate synthase hisHF, chloroplastic	Pav_sc0000326.1_g490.1.mk_282592..289587_+	110752842	GO0003824,GO0000105|GO:0000107|GO:0016763|GO:0016833,GO0000105,GO0000105|GO:0000107|GO:0005737,GO0000105|GO:0005737|GO:0016763,GO0003824|GO:0008152	ko00340 Histidine metabolism , ko01230 Biosynthesis of amino acids	lcl|NW_018921514.1_cds_XP_021809282.1_47
	2026	prohibitin-1, mitochondrial-like	Pav_sc0000326.1_g140.1.mk_60201..64206_-	110752856	GO0016020		lcl|NW_018921514.1_cds_XP_021809295.1_15
	2027	threonine--tRNA ligase, mitochondrial 1-like	Pav_co4044705.1_g010.1.mk_18..1682_-	110752869	GO0000166,GO0004829|GO:0005524|GO:0005737|GO:0006435,GO0005524|GO:0016876|GO:0043039		lcl|NW_018921517.1_cds_XP_021809314.1_1
	2037	copper-transporting ATPase PAA1, chloroplastic	Pav_sc0000334.1_g630.1.mk_373829..392102_+	110752909	GO0000166,GO0006812|GO:0016021|GO:0019829,GO0016021		lcl|NW_018921521.1_cds_XP_021809358.1_15
	2046	probable disease resistance protein At5g66900	Pav_sc0000348.1_g030.1.br_9039..11691_-	110752964	GO0043531		lcl|NW_018921531.1_cds_XP_021809439.1_4
	2056	anthocyanidin 3-O-glucosyltransferase 5-like	Pav_sc0000348.1_g1140.1.mk_634613..635637_+	110753004	GO0008152|GO:0016758		lcl|NW_018921531.1_cds_XP_021809488.1_128
	2063	uncharacterized protein LOC110753032	Pav_sc0000348.1_g760.1.mk_406080..406565_-	110753032			lcl|NW_018921531.1_cds_XP_021809519.1_77
	2066	autophagy-related protein 101	Pav_sc0000348.1_g280.1.mk_127968..131478_+	110753042	GO0006914	ko04136 Autophagy - other eukaryotes , ko04140 Autophagy - animal , ko04211 Longevity regulating pathway - mammal	lcl|NW_018921531.1_cds_XP_021809531.1_17
	2073	ribonuclease III domain-containing protein RNC1, chloroplastic	Pav_sc0000349.1_g080.1.mk_52246..56150_+	110753061	GO0004525|GO:0006396		lcl|NW_018921532.1_cds_XP_021809558.1_13
	2075	ras-related protein RIC1-like	Pav_sc0000349.1_g020.1.mk_4676..8689_-	110753070	GO0005525,GO0003924|GO:0005525	ko05134 Legionellosis	lcl|NW_018921532.1_cds_XP_021809570.1_2
	2089	glyceraldehyde-3-phosphate dehydrogenase, cytosolic	Pav_sc0000351.1_g490.1.mk_276398..279496_-	110753145	GO0016620|GO:0055114	ko04066 HIF-1 signaling pathway , ko00010 Glycolysis / Gluconeogenesis , ko01200 Carbon metabolism , ko05010 Alzheimer's disease , ko00710 Carbon fixation in photosynthetic organisms , ko01230 Biosynthesis of amino acids	lcl|NW_018921534.1_cds_XP_021809651.1_34
	2092	protein VTE6, chloroplastic	Pav_sc0000352.1_g050.1.mk_22784..25775_+	110753167	GO0016021		lcl|NW_018921535.1_cds_XP_021809682.1_6
	2093	protein VTE6, chloroplastic	Pav_sc0000352.1_g050.1.mk_22784..25775_+	110753167	GO0016021		lcl|NW_018921535.1_cds_XP_021809682.1_6
	2097	glucan 1,3-beta-glucosidase A-like	Pav_sc0000030.1_g130.1.mk_70512..73618_+	110753178	GO0004553|GO:0005975,GO0007015|GO:0051015		lcl|NW_018921266.1_cds_XP_021809704.1_17
	2117	spermidine synthase	Pav_sc0000354.1_g280.1.mk_170917..175067_-	110753233	GO0006595,GO0003824	ko00330 Arginine and proline metabolism , ko00480 Glutathione metabolism , ko00270 Cysteine and methionine metabolism , ko00410 beta-Alanine metabolism	lcl|NW_018921537.1_cds_XP_021809783.1_36
	2129	protein FAR1-RELATED SEQUENCE 9	Pav_sc0000357.1_g080.1.mk_33052..37051_-	110753301	GO0008270,GO0006355		lcl|NW_018921540.1_cds_XP_021809876.1_9
	2131	AP-1 complex subunit sigma-1	Pav_sc0000357.1_g030.1.mk_14819..16724_-	110753310	GO0006810,GO0006886|GO:0016192|GO:0030117,GO0008565|GO:0015031	ko04142 Lysosome	lcl|NW_018921540.1_cds_XP_021809887.1_4
	2140	UDP-glycosyltransferase 89B2	Pav_sc0000358.1_g930.1.mk_426264..427763_+	110753355	GO0008152|GO:0016758		lcl|NW_018921541.1_cds_XP_021809939.1_96
	2143	pentatricopeptide repeat-containing protein PNM1, mitochondrial	Pav_sc0000358.1_g560.1.mk_250315..257970_+	110753365	GO0005506|GO:0016705|GO:0020037|GO:0055114		lcl|NW_018921541.1_cds_XP_021809952.1_53
	2148	LOW QUALITY PROTEIN: probable beta-D-xylosidase 7	Pav_sc0000030.1_g040.1.mk_18221..21937_+	110753388	GO0004553|GO:0005975		lcl|NW_018921266.1_cds_XP_021809987.1_2
	2149	LOW QUALITY PROTEIN: probable beta-D-xylosidase 7	Pav_sc0000691.1_g010.1.mk_240..662_-	110753388	GO0004553|GO:0005975		lcl|NW_018921266.1_cds_XP_021809987.1_2
	2156	agmatine deiminase	Pav_sc0000358.1_g1060.1.mk_479938..484595_+	110753402	GO0004668|GO:0009446,GO0009446|GO:0047632	ko00330 Arginine and proline metabolism	lcl|NW_018921541.1_cds_XP_021810000.1_108
	2172	mitochondrial outer membrane protein porin 4	Pav_sc0000359.1_g290.1.mk_150287..155716_+	110753443	GO0005741|GO:0055085	ko04217 Necroptosis , ko04020 Calcium signaling pathway , ko04621 NOD-like receptor signaling pathway , ko04216 Ferroptosis , ko04218 Cellular senescence , ko05166 HTLV-I infection , ko05016 Huntington's disease , ko04022 cGMP - PKG signaling pathway , ko05012 Parkinson's disease	lcl|NW_018921542.1_cds_XP_021810045.1_19
	2186	V-type proton ATPase subunit G-like	Pav_sc0000362.1_g060.1.mk_38785..40995_-	110753495	GO0015992|GO:0016471|GO:0016820	ko05120 Epithelial cell signaling in Helicobacter pylori infection , ko00190 Oxidative phosphorylation , ko04721 Synaptic vesicle cycle , ko04150 mTOR signaling pathway , ko05110 Vibrio cholerae infection , ko04145 Phagosome , ko04966 Collecting duct acid secretion , ko05323 Rheumatoid arthritis	lcl|NW_018921544.1_cds_XP_021810091.1_6
	2194	enolase	Pav_sc0000363.1_g160.1.mk_73723..77760_+	110753534	GO0000015|GO:0000287|GO:0004634|GO:0006096		lcl|NW_018921545.1_cds_XP_021810141.1_15
	2253	F-box/kelch-repeat protein At3g23880-like	Pav_sc0000370.1_g1010.1.mk_547063..549693_-	110753699	GO0005515		lcl|NW_018921552.1_cds_XP_021810335.1_82
	2259	(RS)-norcoclaurine 6-O-methyltransferase-like	Pav_sc0000373.1_g1010.1.mk_607037..608653_-	110753722	GO0008168,GO0008171,GO0046983		lcl|NW_018921554.1_cds_XP_021810362.1_122
	2262	WD-40 repeat-containing protein MSI2	Pav_sc0000373.1_g450.1.mk_255350..258262_-	110753728	GO0005515	ko04218 Cellular senescence	lcl|NW_018921554.1_cds_XP_021810366.1_46
	2264	(RS)-norcoclaurine 6-O-methyltransferase-like	Pav_sc0000373.1_g1000.1.br_600581..601962_-	110753740	GO0008168,GO0046983,GO0008171		lcl|NW_018921554.1_cds_XP_021810385.1_121
	2286	synaptotagmin-1	Pav_sc0002154.1_g150.1.mk_99704..104391_-	110753789	GO0008289		lcl|NW_018921554.1_cds_XP_021810454.1_34
	2299	uncharacterized protein LOC110753823	Pav_sc0000373.1_g620.1.mk_351201..353263_+	110753823			lcl|NW_018921554.1_cds_XP_021810492.1_69
	2303	U2 small nuclear ribonucleoprotein B'' 2-like isoform X1	Pav_sc0000375.1_g480.1.mk_248237..251387_-	110753829	GO0003676	ko03040 Spliceosome	lcl|NW_018921555.1_cds_XP_021810496.1_50
	2308	glucan endo-1,3-beta-glucosidase 9	Pav_sc0000375.1_g780.1.mk_428395..436556_-	110753851	GO0004553|GO:0005975,GO0003676		lcl|NW_018921555.1_cds_XP_021810523.1_92
	2322	40S ribosomal protein S26-3-like	Pav_sc0000375.1_g080.1.mk_28879..31140_+	110753907	GO0003735|GO:0005622|GO:0005840|GO:0006412	ko03010 Ribosome	lcl|NW_018921555.1_cds_XP_021810582.1_5
	2330	2-methylene-furan-3-one reductase	Pav_sc0000009.1_g490.1.br_252040..253703_-	110753936	GO0016491,GO0008270|GO:0016491,GO0055114	ko04115 p53 signaling pathway	lcl|NW_018921247.1_cds_XP_021810651.1_59
	2332	2-methylene-furan-3-one reductase	Pav_sc0000009.1_g450.1.br_236201..237495_-	110753936	GO0008270|GO:0016491,GO0016491,GO0055114	ko04115 p53 signaling pathway	lcl|NW_018921247.1_cds_XP_021810651.1_59
	2339	RNA-binding protein Y14A	Pav_sc0000376.1_g550.1.mk_287594..291044_-	110753960	GO0003676,GO0003729	ko03015 mRNA surveillance pathway , ko03013 RNA transport , ko03040 Spliceosome	lcl|NW_018921556.1_cds_XP_021810647.1_23
	2342	DEAD-box ATP-dependent RNA helicase 47A	Pav_sc0000379.1_g080.1.mk_60843..62504_-	110754008	GO0003676|GO:0005524		lcl|NW_018921559.1_cds_XP_021810690.1_6
	2354	leucoanthocyanidin reductase-like isoform X1	Pav_sc0000383.1_g810.1.mk_394536..397468_+	110754077		ko00941 Flavonoid biosynthesis	lcl|NW_018921563.1_cds_XP_021810770.1_105
	2364	40S ribosomal protein S7-1-like	Pav_sc0000383.1_g270.1.mk_134782..137515_-	110754116	GO0003735|GO:0005622|GO:0005840|GO:0006412	ko03010 Ribosome	lcl|NW_018921563.1_cds_XP_021810828.1_37
	2369	uncharacterized protein LOC110754128	Pav_sc0000383.1_g070.1.mk_31022..34822_+	110754128			lcl|NW_018921563.1_cds_XP_021810846.1_7
	2379	geranylgeranyl transferase type-2 subunit alpha 1-like isoform X2	Pav_sc0001196.1_g270.1.mk_155648..162863_+	110754210	GO0005968|GO:0018344,GO0008318|GO:0018342		lcl|NW_018921568.1_cds_XP_021810943.1_7
	2380	geranylgeranyl transferase type-2 subunit alpha 1-like isoform X1	Pav_sc0000389.1_g910.1.mk_322929..327317_+	110754210	GO0008318|GO:0018342,GO0005515,GO0005968|GO:0018344		lcl|NW_018921568.1_cds_XP_021810942.1_8
	2401	peptidyl-prolyl cis-trans isomerase CYP19-3	Pav_sc0000396.1_g670.1.mk_310804..311331_-	110754300	GO0000413|GO:0003755|GO:0006457,GO0003755|GO:0006457		lcl|NW_018921571.1_cds_XP_021811048.1_72
	2402	flowering locus K homology domain	Pav_sc0000396.1_g940.1.mk_416141..421211_-	110754305	GO0003676,GO0003723		lcl|NW_018921571.1_cds_XP_021811055.1_96
	2404	probable inactive ATP-dependent zinc metalloprotease FTSHI 5, chloroplastic	Pav_sc0000396.1_g150.1.mk_56345..65057_-	110754309	GO0005524,GO0004222|GO:0005524|GO:0006508		lcl|NW_018921571.1_cds_XP_021811059.1_17
	2412	small nuclear ribonucleoprotein-associated protein B'-like	Pav_sc0000396.1_g1270.1.mk_567957..568769_-	110754330		ko05322 Systemic lupus erythematosus , ko03040 Spliceosome	lcl|NW_018921571.1_cds_XP_021811080.1_130
	2413	glycerophosphodiester phosphodiesterase GDPDL3-like	Pav_sc0000034.1_g040.1.mk_33786..40349_-	110754336	GO0006629|GO:0008081		lcl|NW_018921270.1_cds_XP_021811089.1_3
	2433	uncharacterized protein LOC110754417	Pav_sc0000403.1_g050.1.mk_19473..26522_-	110754417	GO0004553|GO:0005975	ko00460 Cyanoamino acid metabolism , ko00500 Starch and sucrose metabolism , ko00940 Phenylpropanoid biosynthesis	lcl|NW_018921577.1_cds_XP_021811167.1_3
	2444	histone-lysine N-methyltransferase ATXR2	Pav_sc0000405.1_g110.1.mk_52431..61511_-	110754480	GO0005515		lcl|NW_018921579.1_cds_XP_021811243.1_15
	2451	histone deacetylase 19	Pav_sc0000407.1_g200.1.mk_89119..93260_-	110754510	GO0004407|GO:0016575	ko05202 Transcriptional misregulation in cancers , ko04213 Longevity regulating pathway - multiple species , ko05220 Chronic myeloid leukemia , ko05016 Huntington's disease , ko04919 Thyroid hormone signaling pathway , ko04330 Notch signaling pathway , ko05034 Alcoholism , ko05200 Pathways in cancer , ko05203 Viral carcinogenesis , ko04110 Cell cycle , ko05165 Human papillomavirus infection , ko0…	lcl|NW_018921581.1_cds_XP_021811272.1_19
	2455	superoxide dismutase [Fe] 3, chloroplastic isoform X1	Pav_sc0000410.1_g550.1.mk_376710..380274_+	110754563	GO0004784|GO:0006801|GO:0046872|GO:0055114	ko04211 Longevity regulating pathway - mammal , ko05016 Huntington's disease , ko04213 Longevity regulating pathway - multiple species , ko04068 FoxO signaling pathway , ko04212 Longevity regulating pathway - worm , ko04013 MAPK signaling pathway - fly , ko04146 Peroxisome	lcl|NW_018921584.1_cds_XP_021811322.1_75
	2467	mitochondrial import receptor subunit TOM40-1 isoform X2	Pav_sc0000410.1_g770.1.mk_534761..540870_-	110754608	GO0005741|GO:0055085	ko05014 Amyotrophic lateral sclerosis (ALS)	lcl|NW_018921584.1_cds_XP_021811390.1_120
	2482	TMV resistance protein N-like	Pav_sc0000412.1_g460.1.mk_201414..203935_+	110754665	GO0043531,GO0005515|GO:0007165		lcl|NW_018921586.1_cds_XP_021811459.1_35
	2503	uncharacterized protein LOC110754707	Pav_sc0000412.1_g190.1.mk_85912..86349_+	110754707			lcl|NW_018921586.1_cds_XP_021811499.1_12
	2504	alpha-1,3-mannosyl-glycoprotein 2-beta-N-acetylglucosaminyltransferase	Pav_sc0000412.1_g330.1.mk_137223..142750_-	110754708	GO0006486|GO:0008375	ko00510 N-Glycan biosynthesis , ko00513 Various types of N-glycan biosynthesis	lcl|NW_018921586.1_cds_XP_021811501.1_27
	2516	isocitrate dehydrogenase [NAD] regulatory subunit 1, mitochondrial-like isoform X1	Pav_sc0000414.1_g040.1.mk_13646..16514_-	110754745	GO0016616|GO:0055114,GO0004449|GO:0006099|GO:0055114	ko00020 Citrate cycle (TCA cycle) , ko01210 2-Oxocarboxylic acid metabolism , ko01230 Biosynthesis of amino acids , ko01200 Carbon metabolism	lcl|NW_018921587.1_cds_XP_021811550.1_5
	2517	isocitrate dehydrogenase [NAD] regulatory subunit 1, mitochondrial-like isoform X1	Pav_co4055217.1_g010.1.mk_364..1879_-	110754745	GO0016616|GO:0055114		lcl|NW_018921587.1_cds_XP_021811550.1_5
	2548	callose synthase 7 isoform X1	Pav_sc0000428.1_g280.1.mk_153784..171323_+	110754878	GO0000148|GO:0003843|GO:0006075|GO:0016020		lcl|NW_018921599.1_cds_XP_021811691.1_23
	2554	peroxisomal and mitochondrial division factor 2	Pav_sc0000428.1_g470.1.mk_283447..285299_+	110754888			lcl|NW_018921599.1_cds_XP_021811706.1_51
	2565	protein transport protein Sec61 subunit gamma-like	Pav_sc0000431.1_g010.1.mk_7203..9025_+	110754946	GO0015031|GO:0015450|GO:0016020,GO0006605|GO:0006886|GO:0016020	ko04141 Protein processing in endoplasmic reticulum , ko03060 Protein export , ko05110 Vibrio cholerae infection , ko04145 Phagosome	lcl|NW_018921601.1_cds_XP_021811770.1_2
	2569	pentatricopeptide repeat-containing protein At3g02650, mitochondrial-like	Pav_sc0000431.1_g370.1.mk_212136..212354_+	110754963			lcl|NW_018921601.1_cds_XP_021811791.1_24
	2574	dihydroneopterin aldolase 2-like isoform X1	Pav_sc0000440.1_g280.1.mk_141492..144301_-	110754984	GO0004150|GO:0006760,GO0005515	ko00790 Folate biosynthesis	lcl|NW_018921607.1_cds_XP_021811813.1_24
	2607	AT-hook motif nuclear-localized protein 10	Pav_sc0000454.1_g190.1.mk_76052..79874_+	110755083			lcl|NW_018921617.1_cds_XP_021811934.1_11
	2618	uncharacterized protein LOC110755109	Pav_sc0000464.1_g1210.1.mk_727696..734503_+	110755109	GO0009058|GO:0016742,GO0004479|GO:0071951,GO0003824	ko00670 One carbon pool by folate , ko00970 Aminoacyl-tRNA biosynthesis	lcl|NW_018921624.1_cds_XP_021811966.1_83
	2619	protease Do-like 7 isoform X2	Pav_sc0000464.1_g840.1.mk_489775..507302_-	110755118	GO0005515,GO0003676		lcl|NW_018921624.1_cds_XP_021811976.1_58
	2635	dicarboxylate transporter 1, chloroplastic	Pav_sc0000465.1_g540.1.mk_264766..268637_+	110755197	GO0005215|GO:0006814|GO:0016020|GO:0055085		lcl|NW_018921625.1_cds_XP_021812060.1_14
	2653	chaperonin-like RbcX protein 2, chloroplastic	Pav_sc0000465.1_g1040.1.mk_447515..451021_-	110755247			lcl|NW_018921625.1_cds_XP_021812115.1_36
	2660	protein LIGHT-DEPENDENT SHORT HYPOCOTYLS 10-like	Pav_sc0000037.1_g420.1.mk_217569..218132_+	110755264			lcl|NW_018921273.1_cds_XP_021812136.1_51
	2706	exosome complex component RRP41-like	Pav_sc0000480.1_g100.1.mk_89914..94308_-	110755393			lcl|NW_018921636.1_cds_XP_021812276.1_12
	2714	alpha-L-fucosidase 1	Pav_sc0000480.1_g880.1.mk_604384..607087_+	110755466	GO0004560|GO:0005975	ko00511 Other glycan degradation	lcl|NW_018921636.1_cds_XP_021812368.1_65
	2722	serine/threonine-protein phosphatase 6 regulatory subunit 3 isoform X2	Pav_sc0000481.1_g110.1.mk_75930..87374_+	110755492	GO0005488		lcl|NW_018921637.1_cds_XP_021812400.1_13
	2746	myosin heavy chain, skeletal muscle	Pav_sc0000040.1_g300.1.br_165168..167224_-	110755623			lcl|NW_018921276.1_cds_XP_021812548.1_41
	2759	endoplasmic reticulum-Golgi intermediate compartment protein 3	Pav_sc0000488.1_g640.1.mk_293017..298797_-	110755658			lcl|NW_018921643.1_cds_XP_021812587.1_58
	2761	heterogeneous nuclear ribonucleoprotein 1-like	Pav_sc0000488.1_g010.1.mk_1128..4832_-	110755661	GO0003676	ko03040 Spliceosome	lcl|NW_018921643.1_cds_XP_021812589.1_1
	2762	uncharacterized protein LOC110755662	Pav_sc0000488.1_g510.1.mk_218418..220793_+	110755662			lcl|NW_018921643.1_cds_XP_021812590.1_39
	2772	probable pre-mRNA-splicing factor ATP-dependent RNA helicase DEAH2 isoform X1	Pav_sc0000491.1_g440.1.mk_241734..245405_+	110755719	GO0004386	ko03040 Spliceosome	lcl|NW_018921645.1_cds_XP_021812649.1_43
	2774	probable pre-mRNA-splicing factor ATP-dependent RNA helicase DEAH2 isoform X1	Pav_sc0000491.1_g440.1.mk_241734..245405_+	110755719	GO0004386	ko03040 Spliceosome	lcl|NW_018921645.1_cds_XP_021812649.1_43
	2775	long chain acyl-CoA synthetase 1	Pav_sc0000491.1_g450.1.mk_246078..255641_-	110755728	GO0003824|GO:0008152	ko00061 Fatty acid biosynthesis , ko00071 Fatty acid degradation , ko04216 Ferroptosis , ko03320 PPAR signaling pathway , ko04920 Adipocytokine signaling pathway , ko01212 Fatty acid metabolism , ko02024 Quorum sensing , ko04146 Peroxisome	lcl|NW_018921645.1_cds_XP_021812680.1_54
	2788	nitrogen regulatory protein P-II homolog	Pav_sc0000491.1_g650.1.mk_373945..377815_+	110755760	GO0006808|GO:0030234		lcl|NW_018921645.1_cds_XP_021812724.1_85
	2803	non-functional NADPH-dependent codeinone reductase 2-like	Pav_sc0000493.1_g030.1.mk_29927..32322_-	110755809	GO0016491|GO:0055114		lcl|NW_018921647.1_cds_XP_021812787.1_2
	2821	2-dehydro-3-deoxyphosphooctonate aldolase 1-like	Pav_sc0000497.1_g200.1.mk_58824..64877_+	110755885	GO0009058,GO0005737|GO:0008152|GO:0008676,GO0003824	ko00540 Lipopolysaccharide biosynthesis	lcl|NW_018921650.1_cds_XP_021812879.1_11
	2829	DNA repair RAD52-like protein 1, mitochondrial	Pav_sc0000500.1_g320.1.mk_164036..165823_+	110755913			lcl|NW_018921653.1_cds_XP_021812929.1_27
	2833	DNA topoisomerase 1 beta-like	Pav_sc0000500.1_g160.1.mk_51096..60313_-	110755921	GO0003677,GO0003677|GO:0003917|GO:0006265,GO0003677|GO:0003917|GO:0005694|GO:0006265,GO0003917		lcl|NW_018921653.1_cds_XP_021812936.1_11
	2834	DNA topoisomerase 1 beta-like	Pav_sc0004467.1_g010.1.mk_3933..7688_+	110755921	GO0003677,GO0003677|GO:0003917|GO:0005694|GO:0006265,GO0003917,GO0003677|GO:0003917|GO:0006265		lcl|NW_018921653.1_cds_XP_021812936.1_11
	2860	proteasome subunit beta type-7-B	Pav_sc0000040.1_g800.1.mk_423406..428125_-	110755999	GO0004298,GO0004298|GO:0005839|GO:0051603,GO0004175|GO:0005839|GO:0051603	ko03050 Proteasome	lcl|NW_018921276.1_cds_XP_021813046.1_97
	2874	UTP--glucose-1-phosphate uridylyltransferase-like	Pav_sc0000503.1_g350.1.mk_205502..212998_-	110756058	GO0003735|GO:0005840|GO:0006412,GO0008152|GO:0070569,GO0003735|GO:0005622|GO:0005840|GO:0006412	ko00520 Amino sugar and nucleotide sugar metabolism , ko00052 Galactose metabolism , ko00500 Starch and sucrose metabolism , ko00040 Pentose and glucuronate interconversions	lcl|NW_018921656.1_cds_XP_021813131.1_33
	2875	UTP--glucose-1-phosphate uridylyltransferase-like	Pav_sc0000503.1_g350.1.mk_205502..212998_-	110756058	GO0003735|GO:0005840|GO:0006412,GO0008152|GO:0070569,GO0003735|GO:0005622|GO:0005840|GO:0006412	ko00520 Amino sugar and nucleotide sugar metabolism , ko00052 Galactose metabolism , ko00500 Starch and sucrose metabolism , ko00040 Pentose and glucuronate interconversions	lcl|NW_018921656.1_cds_XP_021813131.1_33
	2888	probable alpha,alpha-trehalose-phosphate synthase [UDP-forming] 7	Pav_sc0000506.1_g250.1.mk_166501..170598_-	110756083	GO0003824|GO:0005992		lcl|NW_018921658.1_cds_XP_021813157.1_26
	2932	regulator of nonsense transcripts 1 homolog isoform X1	Pav_sc0000540.1_g290.1.mk_225749..238916_-	110756272	GO0003677|GO:0005524|GO:0016787,GO0000184|GO:0003677|GO:0004386|GO:0005524|GO:0005737|GO:0008270	ko03015 mRNA surveillance pathway , ko03013 RNA transport	lcl|NW_018921679.1_cds_XP_021813372.1_19
	2947	putative G3BP-like protein	Pav_sc0000545.1_g140.1.mk_100722..106442_-	110756361	GO0003676,GO0005622|GO:0006810		lcl|NW_018921684.1_cds_XP_021813468.1_10
	2953	exportin-4 isoform X1	Pav_sc0000548.1_g060.1.mk_18976..31334_+	110756381	GO0005488		lcl|NW_018921687.1_cds_XP_021813494.1_3
	2964	RGG repeats nuclear RNA binding protein A isoform X1	Pav_sc0000549.1_g800.1.mk_443986..447336_-	110756404			lcl|NW_018921688.1_cds_XP_021813529.1_60
	2982	cullin-1-like	Pav_sc0000549.1_g1220.1.mk_672139..674975_-	110756464	GO0006511|GO:0031461|GO:0031625,GO0006511|GO:0031625	ko04114 Oocyte meiosis , ko04110 Cell cycle , ko04341 Hedgehog signaling pathway - fly , ko04710 Circadian rhythm , ko05168 Herpes simplex infection , ko04111 Cell cycle - yeast , ko04120 Ubiquitin mediated proteolysis , ko04141 Protein processing in endoplasmic reticulum , ko04310 Wnt signaling pathway , ko04350 TGF-beta signaling pathway , ko04340 Hedgehog signaling pathway	lcl|NW_018921688.1_cds_XP_021813596.1_102
	2983	CCR4-NOT transcription complex subunit 11	Pav_co4080665.1_g010.1.mk_1..2230_-	110756465	GO0030014		lcl|XM_021957905.1_cds_XP_021813597.1_1
	2984	CCR4-NOT transcription complex subunit 11	Pav_sc0000549.1_g520.1.mk_268291..274675_-	110756465	GO0030014		lcl|NW_018921688.1_cds_XP_021813597.1_33
	2994	uncharacterized protein LOC110756496	Pav_sc0000551.1_g100.1.mk_168993..189815_+	110756496			lcl|NW_018921690.1_cds_XP_021813627.1_10
	3002	elongation factor Tu, chloroplastic-like	Pav_sc0000040.1_g630.1.br_359303..360643_+	110756518	GO0003924|GO:0005525,GO0003746|GO:0005525|GO:0005622|GO:0006414,GO0005525		lcl|NW_018921276.1_cds_XP_021813650.1_81
	3006	spliceosome-associated protein 130 A	Pav_sc0000554.1_g2070.1.mk_1026427..1031479_+	110756536	GO0005515,GO0003676|GO:0005634	ko03040 Spliceosome	lcl|NW_018921693.1_cds_XP_021813664.1_222
	3011	pumilio homolog 1-like	Pav_sc0000554.1_g510.1.mk_267638..275704_-	110756562	GO0005488,GO0003723		lcl|NW_018921693.1_cds_XP_021813695.1_71
	3025	probable mediator of RNA polymerase II transcription subunit 37c	Pav_sc0000554.1_g1060.1.br_546429..547379_-	110756596			lcl|NW_018921693.1_cds_XP_021813733.1_125
	3031	heat shock cognate 70 kDa protein-like	Pav_sc0000554.1_g1090.1.br_562784..564768_-	110756613		ko04915 Estrogen signaling pathway , ko05162 Measles , ko05134 Legionellosis , ko05169 Epstein-Barr virus infection , ko05145 Toxoplasmosis , ko04144 Endocytosis , ko04141 Protein processing in endoplasmic reticulum , ko04213 Longevity regulating pathway - multiple species , ko05164 Influenza A , ko04010 MAPK signaling pathway , ko04612 Antigen processing and presentation , ko03040 Spliceosome	lcl|NW_018921693.1_cds_XP_021813746.1_127
	3045	beta-hexosaminidase 1	Pav_co4012683.1_g010.1.br_1..1190_+	110756663	GO0004553|GO:0005975		lcl|NW_018921693.1_cds_XP_021813806.1_204
	3073	pentatricopeptide repeat-containing protein At4g35850, mitochondrial	Pav_sc0000040.1_g770.1.mk_406692..417227_+	110756769	GO0005515		lcl|NW_018921276.1_cds_XP_021813921.1_94
	3078	glucose-6-phosphate 1-dehydrogenase 2, chloroplastic	Pav_sc0000555.1_g170.1.mk_105691..109525_-	110756779	GO0004345|GO:0006006|GO:0055114,GO0004345|GO:0006006|GO:0050661|GO:0055114	ko00480 Glutathione metabolism , ko01200 Carbon metabolism , ko00030 Pentose phosphate pathway , ko05230 Central carbon metabolism in cancer	lcl|NW_018921694.1_cds_XP_021813927.1_14
	3080	rho GTPase-activating protein gacV-like	Pav_sc0000555.1_g220.1.mk_130866..131426_-	110756788			lcl|NW_018921694.1_cds_XP_021813938.1_15
	3130	transmembrane 9 superfamily member 10	Pav_sc0000557.1_g930.1.mk_544043..547323_-	110756920	GO0016021		lcl|NW_018921696.1_cds_XP_021814103.1_121
	3136	la-related protein 6B isoform X2	Pav_sc0000557.1_g270.1.mk_204896..211111_+	110756933	GO0003723,GO0003723|GO:0005634|GO:0006396|GO:0030529,GO0003676		lcl|NW_018921696.1_cds_XP_021814120.1_33
	3137	la-related protein 6B isoform X2	Pav_sc0000557.1_g270.1.mk_204896..211111_+	110756933	GO0003723,GO0003723|GO:0005634|GO:0006396|GO:0030529,GO0003676		lcl|NW_018921696.1_cds_XP_021814120.1_33
	3158	FHA domain-containing protein FHA2	Pav_sc0000558.1_g840.1.mk_378296..380929_-	110757007	GO0005515		lcl|NW_018921697.1_cds_XP_021814212.1_72
	3159	dolichol-phosphate mannose synthase subunit 3	Pav_sc0001751.1_g050.1.mk_14358..16373_+	110757009			lcl|NW_018921697.1_cds_XP_021814214.1_73
	3205	coiled-coil domain-containing protein SCD2-like	Pav_sc0000042.1_g410.1.mk_207647..213264_+	110757159			lcl|NW_018921277.1_cds_XP_021814411.1_40
	3221	type III polyketide synthase B isoform X1	Pav_sc0000568.1_g020.1.mk_8123..9633_-	110757210	GO0009058|GO:0016747,GO0003824|GO:0008152		lcl|NW_018921705.1_cds_XP_021814472.1_4
	3227	protein trichome birefringence-like 13	Pav_sc0000568.1_g630.1.mk_252317..258214_+	110757228			lcl|NW_018921705.1_cds_XP_021814490.1_52
	3239	pentatricopeptide repeat-containing protein At5g16640, mitochondrial-like	Pav_sc0000575.1_g250.1.br_116048..116773_-	110757290			lcl|NW_018921710.1_cds_XP_021814560.1_7
	3240	uncharacterized protein LOC110757292	Pav_sc0000575.1_g240.1.mk_112974..114486_+	110757292	GO0004553|GO:0005975		lcl|NW_018921710.1_cds_XP_021814563.1_6
	3264	2-dehydro-3-deoxyphosphooctonate aldolase 1	Pav_sc0000582.1_g300.1.mk_205843..215070_+	110757402	GO0009058,GO0003824,GO0005737|GO:0008152|GO:0008676	ko00540 Lipopolysaccharide biosynthesis	lcl|NW_018921717.1_cds_XP_021814688.1_19
	3270	probable arabinose 5-phosphate isomerase	Pav_sc0000583.1_g790.1.mk_410066..411607_+	110757430	GO0097367|GO:1901135,GO0005975|GO:0016853	ko00540 Lipopolysaccharide biosynthesis	lcl|NW_018921718.1_cds_XP_021814718.1_81
	3274	protein KINESIN LIGHT CHAIN-RELATED 1	Pav_sc0000583.1_g450.1.mk_245772..247511_+	110757461	GO0005515		lcl|NW_018921718.1_cds_XP_021814758.1_42
	3277	dolichyl-diphosphooligosaccharide--protein glycosyltransferase subunit 2	Pav_sc0000583.1_g840.1.mk_442018..450953_-	110757472	GO0006487|GO:0008250|GO:0016021,GO0001522|GO:0030515|GO:0042254	ko00510 N-Glycan biosynthesis , ko00513 Various types of N-glycan biosynthesis , ko04141 Protein processing in endoplasmic reticulum	lcl|NW_018921718.1_cds_XP_021814777.1_97
	3290	mitochondrial import inner membrane translocase subunit TIM44-2-like	Pav_sc0000583.1_g670.1.mk_337904..344113_-	110757523			lcl|NW_018921718.1_cds_XP_021814844.1_67
	3326	heat shock protein 90-5, chloroplastic	Pav_sc0002878.1_g150.1.mk_43840..46022_+	110757706	GO0005524|GO:0006457|GO:0006950|GO:0051082		lcl|NW_018921723.1_cds_XP_021815098.1_5
	3328	GDP-mannose 4,6 dehydratase 1	Pav_sc0000044.1_g710.1.mk_410853..411968_+	110757714	GO0008446|GO:0019673	ko00520 Amino sugar and nucleotide sugar metabolism , ko00051 Fructose and mannose metabolism	lcl|NW_018921278.1_cds_XP_021815109.1_103
	3332	UDP-glycosyltransferase 89A2-like	Pav_sc0000588.1_g030.1.mk_13255..14685_-	110757733	GO0008152|GO:0016758		lcl|NW_018921723.1_cds_XP_021815128.1_3
	3340	probable cinnamyl alcohol dehydrogenase 1	Pav_sc0000589.1_g250.1.mk_120821..122119_+	110757777	GO0055114		lcl|NW_018921724.1_cds_XP_021815185.1_27
	3351	inositol polyphosphate multikinase beta	Pav_sc0001749.1_g120.1.mk_57538..58043_-	110757800	GO0008440		lcl|NW_018921724.1_cds_XP_021815221.1_2
	3357	protein TSS isoform X2	Pav_sc0000591.1_g420.1.mk_200711..212867_+	110757824	GO0005515		lcl|NW_018921726.1_cds_XP_021815250.1_36
	3367	expansin-B3-like	Pav_sc0000592.1_g480.1.mk_184840..198597_+	110757870	GO0005576|GO:0019953,GO0016021,GO0005576		lcl|NW_018921727.1_cds_XP_021815300.1_9
	3389	external alternative NAD(P)H-ubiquinone oxidoreductase B3, mitochondrial	Pav_sc0000598.1_g560.1.mk_255756..264323_+	110757961	GO0016491|GO:0055114,GO0005509		lcl|NW_018921732.1_cds_XP_021815408.1_57
	3394	vacuolar protein sorting-associated protein 28 homolog 1	Pav_sc0000598.1_g410.1.mk_190040..190884_+	110757977		ko04144 Endocytosis	lcl|NW_018921732.1_cds_XP_021815438.1_37
	3396	G-type lectin S-receptor-like serine/threonine-protein kinase At1g61490 isoform X1	Pav_sc0000598.1_g020.1.br_2955..6556_-	110757985	GO0048544,GO0004674,GO0004672|GO:0005524|GO:0006468,GO0004672|GO:0006468		lcl|NW_018921732.1_cds_XP_021815447.1_3
	3402	pre-mRNA-splicing factor SYF1	Pav_sc0001440.1_g100.1.mk_74791..77556_-	110758000	GO0006396,GO0005515	ko03040 Spliceosome	lcl|NW_018921732.1_cds_XP_021815466.1_35
	3403	pre-mRNA-splicing factor SYF1	Pav_sc0001440.1_g100.1.mk_74791..77556_-	110758000	GO0006396,GO0005515	ko03040 Spliceosome	lcl|NW_018921732.1_cds_XP_021815466.1_35
	3404	pre-mRNA-splicing factor SYF1	Pav_sc0000598.1_g400.1.mk_182181..187851_-	110758000	GO0005515,GO0006396	ko03040 Spliceosome	lcl|NW_018921732.1_cds_XP_021815466.1_35
	3405	pre-mRNA-splicing factor SYF1	Pav_sc0000598.1_g400.1.mk_182181..187851_-	110758000	GO0005515,GO0006396	ko03040 Spliceosome	lcl|NW_018921732.1_cds_XP_021815466.1_35
	3411	glutathione S-transferase T1	Pav_sc0000599.1_g130.1.mk_85785..90034_-	110758021	GO0005515	ko01524 Platinum drug resistance , ko05418 Fluid shear stress and atherosclerosis , ko05204 Chemical carcinogenesis , ko00480 Glutathione metabolism , ko00982 Drug metabolism - cytochrome P450 , ko00980 Metabolism of xenobiotics by cytochrome P450	lcl|NW_018921733.1_cds_XP_021815493.1_12
	3414	tubulin beta chain-like	Pav_sc0000599.1_g210.1.mk_159139..161197_-	110758028	GO0005874|GO:0007017,GO0005525|GO:0005874|GO:0007017,GO0003924,GO0005200|GO:0005525|GO:0005874|GO:0007017	ko04145 Phagosome , ko04540 Gap junction , ko05130 Pathogenic Escherichia coli infection	lcl|NW_018921733.1_cds_XP_021815502.1_32
	3416	cellulose synthase-like protein D3	Pav_sc0000600.1_g150.1.mk_91129..95631_-	110758042	GO0016020|GO:0016760|GO:0030244		lcl|NW_018921734.1_cds_XP_021815517.1_11
	3417	cellulose synthase-like protein D3	Pav_sc0000600.1_g130.1.mk_76388..81094_-	110758043	GO0016020|GO:0016760|GO:0030244		lcl|NW_018921734.1_cds_XP_021815518.1_8
	3427	NHP2-like protein 1	Pav_sc0000600.1_g590.1.mk_369485..371451_+	110758072	GO0003723|GO:0005730,GO0030529|GO:0042254	ko03008 Ribosome biogenesis in eukaryotes , ko03040 Spliceosome	lcl|NW_018921734.1_cds_XP_021815556.1_41
	3428	NHP2-like protein 1	Pav_sc0000813.1_g380.1.mk_177496..179542_-	110758072	GO0003723|GO:0005730,GO0030529|GO:0042254	ko03008 Ribosome biogenesis in eukaryotes , ko03040 Spliceosome	lcl|NW_018921734.1_cds_XP_021815556.1_41
	3429	NHP2-like protein 1	Pav_co4073011.1_g010.1.mk_551..2492_-	110758072	GO0030529|GO:0042254,GO0003723|GO:0005730	ko03040 Spliceosome , ko03008 Ribosome biogenesis in eukaryotes	lcl|NW_018921734.1_cds_XP_021815556.1_41
	3440	UDP-glycosyltransferase 74E2-like	Pav_sc0000613.1_g020.1.mk_10398..12312_-	110758102	GO0008152|GO:0016758		lcl|NW_018921740.1_cds_XP_021815584.1_2
	3447	protein LHCP TRANSLOCATION DEFECT	Pav_sc0000616.1_g050.1.mk_15397..17725_-	110758125			lcl|NW_018921743.1_cds_XP_021815604.1_4
	3454	protein FATTY ACID EXPORT 6	Pav_sc0000616.1_g280.1.mk_171193..174355_-	110758164	GO0016020		lcl|NW_018921743.1_cds_XP_021815662.1_31
	3463	protein FMP32, mitochondrial	Pav_sc0000044.1_g910.1.mk_533246..535090_+	110758186			lcl|NW_018921278.1_cds_XP_021815705.1_131
	3468	14-3-3-like protein A	Pav_sc0000618.1_g300.1.mk_167024..167819_+	110758223	GO0019904		lcl|NW_018921745.1_cds_XP_021815720.1_17
	3476	translation initiation factor eIF-2B subunit delta	Pav_sc0000618.1_g420.1.mk_234397..237533_+	110758245	GO0044237	ko03013 RNA transport	lcl|NW_018921745.1_cds_XP_021815740.1_29
	3478	proteasome assembly chaperone 2-like	Pav_sc0000620.1_g040.1.mk_7258..10625_-	110758259			lcl|NW_018921747.1_cds_XP_021815757.1_1
	3525	uncharacterized protein LOC110758438	Pav_sc0000624.1_g1490.1.mk_803152..803421_-	110758438			lcl|NW_018921751.1_cds_XP_021815995.1_105
	3531	putative glucose-6-phosphate 1-epimerase	Pav_sc0000624.1_g2480.1.mk_1338184..1345412_+	110758445	GO0003824|GO:0005975|GO:0030246,GO0030246,GO0005975|GO:0016853	ko00010 Glycolysis / Gluconeogenesis	lcl|NW_018921751.1_cds_XP_021816003.1_175
	3532	putative glucose-6-phosphate 1-epimerase	Pav_sc0000624.1_g2480.1.mk_1338184..1345412_+	110758445	GO0003824|GO:0005975|GO:0030246,GO0030246,GO0005975|GO:0016853	ko00010 Glycolysis / Gluconeogenesis	lcl|NW_018921751.1_cds_XP_021816003.1_175
	3538	mitochondrial outer membrane import complex protein METAXIN	Pav_sc0000624.1_g2080.1.mk_1134390..1139341_-	110758476			lcl|NW_018921751.1_cds_XP_021816042.1_154
	3539	uncharacterized protein LOC110758479	Pav_sc0000625.1_g340.1.mk_173824..174507_-	110758479			lcl|NW_018921752.1_cds_XP_021816044.1_25
	3545	probable carbohydrate esterase At4g34215	Pav_sc0000625.1_g040.1.mk_12120..17919_-	110758487			lcl|NW_018921752.1_cds_XP_021816051.1_5
	3555	probable serine/threonine-protein kinase At4g35230	Pav_sc0000629.1_g120.1.mk_66868..71372_+	110758533			lcl|NW_018921756.1_cds_XP_021816103.1_11
	3560	vesicle-associated protein 1-3-like	Pav_sc0000631.1_g210.1.mk_110389..114361_+	110758550	GO0005789		lcl|NW_018921758.1_cds_XP_021816120.1_11
	3563	4-coumarate--CoA ligase 2-like	Pav_sc0000636.1_g260.1.mk_86494..90216_-	110758567	GO0003824|GO:0008152	ko00130 Ubiquinone and other terpenoid-quinone biosynthesis , ko00360 Phenylalanine metabolism , ko00940 Phenylpropanoid biosynthesis	lcl|NW_018921762.1_cds_XP_021816145.1_15
	3570	probable serine protease EDA2 isoform X1	Pav_sc0000044.1_g820.1.mk_472430..476593_+	110758586	GO0006508|GO:0008236		lcl|NW_018921278.1_cds_XP_021816177.1_120
	3571	methionine aminopeptidase 2B-like	Pav_sc0000636.1_g690.1.mk_300071..315141_+	110758590	GO0005634|GO:0006260,GO0004177|GO:0006508|GO:0008235		lcl|NW_018921762.1_cds_XP_021816180.1_78
	3577	ATPase family AAA domain-containing protein 3-B	Pav_sc0000636.1_g250.1.mk_80830..84944_-	110758607	GO0005524		lcl|NW_018921762.1_cds_XP_021816202.1_14
	3591	clathrin heavy chain 1-like	Pav_sc0000638.1_g720.1.mk_351555..372711_+	110758677	GO0006886|GO:0032051|GO:0048268|GO:0071439,GO0005515,GO0003676,GO0005198|GO:0006886|GO:0016192|GO:0030130|GO:0030132,GO0004672|GO:0006468,GO0003824,GO0006886|GO:0016192,GO0004672|GO:0005524|GO:0006468,GO0005524,GO0005488,GO0043169	ko04721 Synaptic vesicle cycle , ko04961 Endocrine and other factor-regulated calcium reabsorption , ko05100 Bacterial invasion of epithelial cells , ko05016 Huntington's disease , ko04142 Lysosome , ko04144 Endocytosis	lcl|NW_018921764.1_cds_XP_021816280.1_71
	3599	cinnamoyl-CoA reductase 1-like	Pav_sc0000638.1_g1090.1.mk_591214..594315_-	110758697	GO0003824|GO:0050662		lcl|NW_018921764.1_cds_XP_021816303.1_105
	3618	tRNA (cytosine(34)-C(5))-methyltransferase	Pav_co4050961.1_g010.1.br_1..1651_-	110758772			lcl|NW_018921765.1_cds_XP_021816381.1_5
	3619	tRNA (cytosine(34)-C(5))-methyltransferase	Pav_sc0000639.1_g050.1.mk_36266..43448_-	110758772	GO0008168,GO0016428,GO0003723|GO:0008168		lcl|NW_018921765.1_cds_XP_021816381.1_5
	3630	serine carboxypeptidase-like 20	Pav_sc0000648.1_g220.1.mk_104291..114145_+	110758836	GO0004185|GO:0006508		lcl|NW_018921773.1_cds_XP_021816458.1_24
	3635	ATP-dependent Clp protease ATP-binding subunit CLPT1, chloroplastic	Pav_sc0000649.1_g040.1.mk_14715..17227_+	110758855	GO0019538		lcl|NW_018921774.1_cds_XP_021816476.1_4
	3664	dolichol-phosphate mannosyltransferase subunit 1	Pav_sc0000652.1_g1210.1.mk_640975..644743_-	110758964		ko00510 N-Glycan biosynthesis	lcl|NW_018921776.1_cds_XP_021816638.1_146
	3667	nuclear transcription factor Y subunit B-10-like	Pav_sc0000653.1_g090.1.mk_47451..50030_-	110758979			lcl|NW_018921777.1_cds_XP_021816658.1_13
	3674	V-type proton ATPase subunit F-like	Pav_sc0000659.1_g020.1.mk_7300..9589_-	110758986	GO0034220,GO0015991|GO:0033180|GO:0046961	ko05120 Epithelial cell signaling in Helicobacter pylori infection , ko04145 Phagosome , ko05110 Vibrio cholerae infection , ko04966 Collecting duct acid secretion , ko00190 Oxidative phosphorylation , ko04150 mTOR signaling pathway , ko05323 Rheumatoid arthritis , ko04721 Synaptic vesicle cycle	lcl|NW_018921781.1_cds_XP_021816665.1_1
	3685	transcription factor Pur-alpha 1 isoform X1	Pav_sc0000659.1_g560.1.mk_371776..373548_+	110759008			lcl|NW_018921781.1_cds_XP_021816699.1_76
	3696	solute carrier family 25 member 44	Pav_sc0000661.1_g600.1.mk_323872..328712_-	110759042	GO0003677|GO:0015667|GO:0090124,GO0055085		lcl|NW_018921783.1_cds_XP_021816758.1_57
	3698	beta-amyrin 28-oxidase	Pav_sc0000045.1_g430.1.mk_252898..255652_+	110759046	GO0016705|GO:0055114,GO0005506|GO:0016705|GO:0020037|GO:0055114		lcl|NW_018921279.1_cds_XP_021816761.1_36
	3702	auxin transport protein BIG	Pav_sc0000661.1_g260.1.mk_157362..163542_-	110759069			lcl|NW_018921783.1_cds_XP_021816786.1_31
	3708	uncharacterized protein LOC110759107	Pav_sc0000663.1_g360.1.mk_195117..197374_-	110759107	GO0003735|GO:0006412,GO0003735|GO:0005622|GO:0005840|GO:0006412	ko03010 Ribosome	lcl|NW_018921784.1_cds_XP_021816830.1_9
	3712	U4/U6 small nuclear ribonucleoprotein Prp31 homolog isoform X1	Pav_sc0000666.1_g060.1.mk_37397..43051_+	110759126	GO0000244|GO:0000398|GO:0046540		lcl|NW_018921786.1_cds_XP_021816849.1_8
	3716	protein P21-like	Pav_sc0000667.1_g290.1.mk_153216..154290_+	110759139			lcl|NW_018921787.1_cds_XP_021816865.1_24
	3733	26S proteasome regulatory subunit 6A homolog	Pav_co3999837.1_g010.1.mk_74..732_+	110759207			lcl|NW_018921791.1_cds_XP_021816934.1_10
	3734	26S proteasome regulatory subunit 6A homolog	Pav_sc0000671.1_g100.1.mk_36962..40862_-	110759207	GO0005524	ko05169 Epstein-Barr virus infection , ko03050 Proteasome	lcl|NW_018921791.1_cds_XP_021816934.1_10
	3738	serine/arginine-rich splicing factor SR30	Pav_sc0000671.1_g050.1.mk_15659..20649_+	110759213	GO0003676	ko05168 Herpes simplex infection , ko03040 Spliceosome , ko04657 IL-17 signaling pathway	lcl|NW_018921791.1_cds_XP_021816940.1_6
	3739	serine/arginine-rich splicing factor SR30	Pav_sc0000671.1_g050.1.mk_15659..20649_+	110759213	GO0003676	ko05168 Herpes simplex infection , ko03040 Spliceosome , ko04657 IL-17 signaling pathway	lcl|NW_018921791.1_cds_XP_021816940.1_6
	3741	serine/arginine-rich splicing factor SR30	Pav_sc0000671.1_g050.1.mk_15659..20649_+	110759213	GO0003676	ko05168 Herpes simplex infection , ko03040 Spliceosome , ko04657 IL-17 signaling pathway	lcl|NW_018921791.1_cds_XP_021816940.1_6
	3742	serine/arginine-rich splicing factor SR30	Pav_sc0000671.1_g050.1.mk_15659..20649_+	110759213	GO0003676	ko05168 Herpes simplex infection , ko03040 Spliceosome , ko04657 IL-17 signaling pathway	lcl|NW_018921791.1_cds_XP_021816940.1_6
	3753	uncharacterized protein LOC110759260	Pav_sc0000675.1_g750.1.mk_378847..382438_-	110759260			lcl|NW_018921793.1_cds_XP_021817001.1_59
	3756	(+)-neomenthol dehydrogenase-like isoform X1	Pav_sc0000675.1_g550.1.mk_296669..298918_+	110759263		ko00902 Monoterpenoid biosynthesis	lcl|NW_018921793.1_cds_XP_021817004.1_49
	3758	(+)-neomenthol dehydrogenase-like isoform X1	Pav_sc0000675.1_g400.1.br_248477..250417_-	110759265	GO0016491	ko00902 Monoterpenoid biosynthesis	lcl|NW_018921793.1_cds_XP_021817007.1_43
	3766	digalactosyldiacylglycerol synthase 2, chloroplastic isoform X1	Pav_sc0000675.1_g800.1.mk_396681..400991_+	110759292		ko00561 Glycerolipid metabolism	lcl|NW_018921793.1_cds_XP_021817037.1_62
	3770	COP9 signalosome complex subunit 1	Pav_sc0000675.1_g1230.1.mk_650409..654460_-	110759299	GO0005515,GO0000338|GO:0008180		lcl|NW_018921793.1_cds_XP_021817046.1_91
	3771	probable methyltransferase PMT15	Pav_sc0000675.1_g1250.1.mk_662265..666875_-	110759301	GO0008168		lcl|NW_018921793.1_cds_XP_021817048.1_93
	3784	phosphomannomutase	Pav_sc0000675.1_g390.1.mk_244283..247609_-	110759358	GO0004615|GO:0005737|GO:0009298	ko00520 Amino sugar and nucleotide sugar metabolism , ko00051 Fructose and mannose metabolism	lcl|NW_018921793.1_cds_XP_021817099.1_41
	3785	uncharacterized protein LOC110759361	Pav_sc0000675.1_g740.1.mk_375442..378248_-	110759361			lcl|NW_018921793.1_cds_XP_021817102.1_58
	3788	replication factor C subunit 3	Pav_sc0000679.1_g450.1.mk_163745..171160_+	110759394		ko03420 Nucleotide excision repair , ko03030 DNA replication , ko03430 Mismatch repair	lcl|NW_018921797.1_cds_XP_021817136.1_6
	3808	casein kinase 1-like protein 2	Pav_sc0000689.1_g340.1.mk_225348..231024_+	110759455	GO0004672|GO:0006468,GO0004672|GO:0005524|GO:0006468,GO0005524	ko04392 Hippo signaling pathway - multiple species , ko04011 MAPK signaling pathway - yeast	lcl|NW_018921806.1_cds_XP_021817200.1_48
	3812	lisH domain-containing protein ARMC9-like	Pav_sc0004456.1_g010.1.br_8763..9840_+	110759471	GO0003735|GO:0005840|GO:0006412|GO:0019843	ko03010 Ribosome	lcl|NW_018921806.1_cds_XP_021817221.1_19
	3818	uncharacterized protein LOC110759487	Pav_sc0000689.1_g210.1.mk_134547..139111_+	110759487	GO0008252,GO0016787	ko00760 Nicotinate and nicotinamide metabolism , ko00230 Purine metabolism , ko00240 Pyrimidine metabolism	lcl|NW_018921806.1_cds_XP_021817240.1_29
	3833	multifunctional methyltransferase subunit TRM112-like protein At1g22270	Pav_sc0000691.1_g560.1.mk_310562..310930_-	110759552			lcl|NW_018921808.1_cds_XP_021817320.1_53
	3843	protein S-acyltransferase 8	Pav_sc0000697.1_g010.1.mk_1017..7908_-	110759590		ko04391 Hippo signaling pathway -fly	lcl|NW_018921813.1_cds_XP_021817367.1_1
	3863	protein translation factor SUI1 homolog 2-like	Pav_sc0000051.1_g390.1.mk_174370..176541_-	110759654	GO0003743,GO0003743|GO:0006413	ko03013 RNA transport	lcl|NW_018921285.1_cds_XP_021817437.1_30
	3868	PITH domain-containing protein At3g04780	Pav_sc0000700.1_g1860.1.mk_946128..949415_+	110759675			lcl|NW_018921815.1_cds_XP_021817459.1_227
	3874	multisubstrate pseudouridine synthase 7 isoform X2	Pav_sc0000700.1_g1750.1.mk_898607..905416_+	110759695	GO0001522|GO:0003723|GO:0009451|GO:0009982		lcl|NW_018921815.1_cds_XP_021817485.1_216
	3875	ER membrane protein complex subunit 2	Pav_sc0000700.1_g1740.1.mk_894939..898485_-	110759696	GO0005515		lcl|NW_018921815.1_cds_XP_021817486.1_214
	3884	protein HASTY 1	Pav_sc0000700.1_g1300.1.mk_670948..678859_-	110759725	GO0005488	ko03013 RNA transport	lcl|NW_018921815.1_cds_XP_021817525.1_142
	3910	uncharacterized protein LOC110759811	Pav_sc0000700.1_g1830.1.mk_938819..939580_-	110759811			lcl|NW_018921815.1_cds_XP_021817642.1_224
	3951	acyl-protein thioesterase 2	Pav_sc0000704.1_g360.1.mk_159839..164060_+	110759967	GO0016787	ko00564 Glycerophospholipid metabolism	lcl|NW_018921818.1_cds_XP_021817808.1_45
	3954	NHP2-like protein 1	Pav_sc0000704.1_g640.1.mk_289615..292003_+	110759974	GO0030529|GO:0042254,GO0003723|GO:0005730	ko03008 Ribosome biogenesis in eukaryotes , ko03040 Spliceosome	lcl|NW_018921818.1_cds_XP_021817816.1_79
	3962	uncharacterized protein LOC110759999 isoform X2	Pav_sc0000009.1_g980.1.mk_481976..486404_+	110759999	GO0030001|GO:0046872,GO0003676,GO0003676|GO:0004523		lcl|NW_018921247.1_cds_XP_021817946.1_121
	3973	uncharacterized protein LOC110760026	Pav_sc0000713.1_g040.1.mk_12506..15392_-	110760026			lcl|NW_018921825.1_cds_XP_021817891.1_2
	3995	N-terminal acetyltransferase A complex auxiliary subunit NAA15 isoform X1	Pav_sc0000716.1_g110.1.mk_66630..80873_+	110760106	GO0005515		lcl|NW_018921827.1_cds_XP_021817983.1_6
	4002	outer envelope protein 80, chloroplastic-like	Pav_sc0000719.1_g160.1.mk_61891..71011_-	110760131	GO0019867,GO0003676		lcl|NW_018921830.1_cds_XP_021818017.1_12
	4003	protein TIC 20-v, chloroplastic	Pav_sc0000052.1_g670.1.mk_245771..246427_+	110760133			lcl|NW_018921286.1_cds_XP_021818022.1_30
	4026	golgin subfamily A member 6-like protein 22	Pav_sc0000052.1_g870.1.mk_373858..381354_-	110760228			lcl|NW_018921286.1_cds_XP_021818157.1_47
	4034	berberine bridge enzyme-like 8	Pav_sc0000729.1_g200.1.br_63404..64999_+	110760257	GO0050660,GO0003824|GO:0016614|GO:0050660|GO:0055114,GO0003824|GO:0050660|GO:0055114,GO0016491|GO:0050660|GO:0055114		lcl|NW_018921837.1_cds_XP_021818187.1_8
	4047	fasciclin-like arabinogalactan protein 1	Pav_sc0000052.1_g680.1.mk_252980..254212_+	110760318			lcl|NW_018921286.1_cds_XP_021818263.1_31
	4056	UDP-arabinopyranose mutase 1-like	Pav_sc0000740.1_g240.1.mk_118810..119455_+	110760356	GO0016866|GO:0030244		lcl|NW_018921846.1_cds_XP_021818297.1_18
	4057	UDP-arabinopyranose mutase 1-like	Pav_sc0000740.1_g240.1.mk_118810..119455_+	110760356	GO0016866|GO:0030244		lcl|NW_018921846.1_cds_XP_021818297.1_18
	4086	eukaryotic translation initiation factor 3 subunit B-like	Pav_sc0000744.1_g170.1.mk_94083..98119_+	110760463	GO0003723|GO:0003743|GO:0005852|GO:0006413|GO:0031369,GO0003676,GO0005515	ko03013 RNA transport	lcl|NW_018921848.1_cds_XP_021818418.1_20
	4094	pirin-like protein	Pav_sc0000745.1_g430.1.mk_220028..223688_+	110760482			lcl|NW_018921849.1_cds_XP_021818437.1_15
	4097	mitochondrial import receptor subunit TOM40-1-like	Pav_sc0000745.1_g140.1.mk_81789..89264_+	110760488	GO0005741|GO:0055085	ko05014 Amyotrophic lateral sclerosis (ALS)	lcl|NW_018921849.1_cds_XP_021818442.1_6
	4115	uncharacterized protein LOC110760553	Pav_sc0000749.1_g020.1.mk_11580..14144_-	110760553	GO0016021		lcl|NW_018921853.1_cds_XP_021818539.1_2
	4143	probable serine/threonine-protein phosphatase 2A regulatory subunit B'' subunit TON2	Pav_sc0000755.1_g390.1.mk_226863..231663_+	110760691	GO0005509	ko04152 AMPK signaling pathway , ko04261 Adrenergic signaling in cardiomyocytes , ko05165 Human papillomavirus infection , ko03015 mRNA surveillance pathway , ko04071 Sphingolipid signaling pathway , ko04151 PI3K-Akt signaling pathway , ko04728 Dopaminergic synapse	lcl|NW_018921858.1_cds_XP_021818685.1_34
	4144	sucrose nonfermenting 4-like protein isoform X2	Pav_sc0000755.1_g230.1.mk_115567..122101_+	110760698			lcl|NW_018921858.1_cds_XP_021818695.1_17
	4166	protein transport protein SEC13 homolog B-like	Pav_sc0000759.1_g390.1.mk_230798..233324_+	110760766	GO0005515	ko04141 Protein processing in endoplasmic reticulum , ko04150 mTOR signaling pathway , ko03013 RNA transport	lcl|NW_018921862.1_cds_XP_021818779.1_31
	4181	conserved oligomeric Golgi complex subunit 4-like	Pav_sc0000762.1_g200.1.mk_139163..142882_+	110760815			lcl|NW_018921865.1_cds_XP_021818836.1_19
	4204	gibberellin-regulated protein 6-like	Pav_sc0000766.1_g050.1.mk_25518..26673_-	110760879			lcl|NW_018921869.1_cds_XP_021818917.1_5
	4213	ABC transporter B family member 19	Pav_sc0000766.1_g260.1.mk_129176..136611_+	110760902	GO0005524|GO:0016887,GO0005524|GO:0006810|GO:0016021|GO:0042626|GO:0055085	ko04976 Bile secretion , ko02010 ABC transporters , ko05206 MicroRNAs in cancer	lcl|NW_018921869.1_cds_XP_021818947.1_22
	4216	LOW QUALITY PROTEIN: tyrosine--tRNA ligase 1, cytoplasmic-like	Pav_sc0000772.1_g020.1.mk_6846..9525_-	110760913	GO0004831,GO0000166|GO:0004812|GO:0005524|GO:0006418		lcl|XM_021963263.1_cds_XP_021818955.1_1
	4218	glutamate--cysteine ligase, chloroplastic	Pav_sc0000772.1_g200.1.mk_79809..86151_+	110760923	GO0004357|GO:0006750,GO0004357|GO:0042398	ko00480 Glutathione metabolism , ko00270 Cysteine and methionine metabolism	lcl|NW_018921873.1_cds_XP_021818966.1_18
	4236	2-methyl-6-phytyl-1,4-hydroquinone methyltransferase, chloroplastic-like	Pav_sc0000775.1_g200.1.mk_99860..103287_+	110760969	GO0032259,GO0008152|GO:0008168	ko00130 Ubiquinone and other terpenoid-quinone biosynthesis	lcl|NW_018921876.1_cds_XP_021819031.1_24
	4245	uncharacterized protein LOC110761006	Pav_sc0000780.1_g170.1.mk_91957..101480_-	110761006	GO0008080,GO0003676		lcl|NW_018921879.1_cds_XP_021819071.1_18
	4246	ras-related protein RABE1a	Pav_sc0000780.1_g090.1.mk_57438..61461_-	110761007	GO0005525,GO0003924|GO:0005525	ko04972 Pancreatic secretion , ko04530 Tight junction , ko04152 AMPK signaling pathway , ko04144 Endocytosis	lcl|NW_018921879.1_cds_XP_021819073.1_10
	4269	probable adenylate kinase 1, chloroplastic	Pav_sc0000789.1_g290.1.mk_117062..156144_+	110761077	GO0005524|GO:0006139|GO:0019205	ko00230 Purine metabolism , ko00730 Thiamine metabolism	lcl|NW_018921885.1_cds_XP_021819152.1_22
	4277	uncharacterized protein LOC110761102	Pav_sc0000789.1_g170.1.mk_61083..64490_-	110761102			lcl|NW_018921885.1_cds_XP_021819185.1_11
	4294	tryptophan--tRNA ligase, chloroplastic/mitochondrial	Pav_sc0000800.1_g520.1.mk_296689..302394_-	110761157	GO0000166|GO:0004812|GO:0005524|GO:0006418,GO0004830,GO0000166|GO:0004830|GO:0005524|GO:0005737|GO:0006436	ko00970 Aminoacyl-tRNA biosynthesis	lcl|NW_018921893.1_cds_XP_021819256.1_68
	4298	AIG2-like protein D	Pav_sc0000800.1_g1540.1.mk_919772..921624_-	110761165			lcl|NW_018921893.1_cds_XP_021819270.1_201
	4300	far upstream element-binding protein 2-like isoform X2	Pav_sc0000800.1_g200.1.mk_132100..137865_+	110761169	GO0003676,GO0003723		lcl|NW_018921893.1_cds_XP_021819279.1_18
	4325	signal peptide peptidase	Pav_sc0000800.1_g1180.1.mk_692818..698408_-	110761251	GO0004190|GO:0016021		lcl|NW_018921893.1_cds_XP_021819378.1_155
	4338	proteasome subunit beta type-6	Pav_sc0000800.1_g1550.1.mk_921925..924228_-	110761296	GO0004298,GO0004175|GO:0005839|GO:0051603,GO0004298|GO:0005839|GO:0051603	ko03050 Proteasome	lcl|NW_018921893.1_cds_XP_021819435.1_202
	4346	probable lactoylglutathione lyase, chloroplastic	Pav_sc0000800.1_g860.1.mk_533584..537689_+	110761332	GO0004462|GO:0046872	ko00620 Pyruvate metabolism	lcl|NW_018921893.1_cds_XP_021819485.1_113
	4348	BURP domain-containing protein 3-like	Pav_sc0000800.1_g1290.1.br_785161..786174_+	110761333			lcl|NW_018921893.1_cds_XP_021819486.1_168
	4349	tRNA (guanine-N(7)-)-methyltransferase	Pav_sc0000800.1_g1410.1.mk_851532..852290_-	110761334	GO0006400|GO:0008176,GO0008176		lcl|NW_018921893.1_cds_XP_021819487.1_183
	4366	peptidyl-prolyl cis-trans isomerase CYP18-2	Pav_sc0000055.1_g390.1.mk_216536..219293_+	110761427	GO0000413|GO:0003755|GO:0006457,GO0003755|GO:0006457	ko03040 Spliceosome	lcl|NW_018921289.1_cds_XP_021819589.1_41
	4370	protein ROOT HAIR DEFECTIVE 3 homolog 2-like isoform X2	Pav_sc0000823.1_g280.1.br_153567..156292_-	110761457	GO0005525		lcl|NW_018921907.1_cds_XP_021819622.1_24
	4376	uncharacterized protein LOC110761463	Pav_sc0000055.1_g670.1.mk_389347..389550_+	110761463			lcl|NW_018921289.1_cds_XP_021819633.1_79
	4380	protein OSB3, chloroplastic/mitochondrial-like	Pav_sc0000823.1_g650.1.mk_389992..391430_-	110761480	GO0003697		lcl|NW_018921907.1_cds_XP_021819652.1_57
	4384	uncharacterized protein LOC110761493	Pav_sc0000823.1_g570.1.mk_332762..334120_+	110761493			lcl|NW_018921907.1_cds_XP_021819670.1_48
	4408	nuclear cap-binding protein subunit 2	Pav_sc0000832.1_g390.1.mk_225869..232094_-	110761618	GO0003676,GO0000339|GO:0005846|GO:0045292	ko03013 RNA transport , ko03015 mRNA surveillance pathway , ko03040 Spliceosome	lcl|NW_018921916.1_cds_XP_021819832.1_7
	4433	subtilisin-like protease SBT1.5	Pav_sc0000843.1_g240.1.mk_100213..102135_-	110761705	GO0004252|GO:0006508		lcl|NW_018921923.1_cds_XP_021819947.1_18
	4450	BTB/POZ domain-containing protein At1g03010-like isoform X1	Pav_sc0000848.1_g530.1.mk_267888..273538_-	110761763	GO0005515		lcl|NW_018921927.1_cds_XP_021820013.1_73
	4462	auxin response factor 2B-like isoform X1	Pav_sc0000848.1_g300.1.mk_168927..176486_-	110761814	GO0005515,GO0003677|GO:0005634|GO:0006355|GO:0009725		lcl|NW_018921927.1_cds_XP_021820082.1_48
	4463	protease Do-like 2, chloroplastic	Pav_sc0000848.1_g310.1.mk_179368..182235_+	110761816	GO0004252|GO:0006508		lcl|NW_018921927.1_cds_XP_021820086.1_50
	4466	uncharacterized protein LOC110761825	Pav_sc0000848.1_g1010.1.mk_508065..511134_+	110761825			lcl|NW_018921927.1_cds_XP_021820095.1_135
	4468	protein RALF-like 33	Pav_sc0000431.1_g200.1.mk_121890..124565_+	110761831			lcl|NW_018921927.1_cds_XP_021820103.1_110
	4472	DNA mismatch repair protein PMS1 isoform X1	Pav_sc0000848.1_g960.1.mk_472530..483430_+	110761840	GO0009229|GO:0030975,GO0000398|GO:0000956,GO0004788|GO:0006772,GO0005524|GO:0006298,GO0005524|GO:0006298|GO:0030983,GO0004788|GO:0005524|GO:0009229,GO0006298|GO:0032300	ko03460 Fanconi anemia pathway , ko03430 Mismatch repair	lcl|NW_018921927.1_cds_XP_021820113.1_124
	4473	ferritin-3, chloroplastic-like	Pav_sc0000057.1_g110.1.mk_74179..77413_+	110761845	GO0006879|GO:0008199,GO0006826|GO:0006879|GO:0008199	ko04217 Necroptosis , ko04978 Mineral absorption , ko04216 Ferroptosis	lcl|NW_018921291.1_cds_XP_021820122.1_19
	4488	protein WEAK CHLOROPLAST MOVEMENT UNDER BLUE LIGHT 1-like	Pav_sc0000852.1_g950.1.mk_566749..571177_-	110761941			lcl|NW_018921930.1_cds_XP_021820216.1_104
	4489	protein CYPRO4	Pav_co3999333.1_g010.1.mk_103..450_-	110761942	GO0016620|GO:0055114		lcl|NW_018921930.1_cds_XP_021820217.1_99
	4513	mannose-P-dolichol utilization defect 1 protein homolog 2	Pav_sc0000852.1_g430.1.mk_257004..260924_-	110762004			lcl|NW_018921930.1_cds_XP_021820291.1_43
	4518	protein STRICTOSIDINE SYNTHASE-LIKE 3	Pav_sc0000858.1_g100.1.mk_36824..41964_+	110762033	GO0009058|GO:0016844		lcl|NW_018921935.1_cds_XP_021820316.1_2
	4531	actin-depolymerizing factor 2-like	Pav_sc0000862.1_g370.1.mk_197928..201076_+	110762067	GO0015629|GO:0030042,GO0003779|GO:0005622	ko04360 Axon guidance , ko05133 Pertussis , ko04810 Regulation of actin cytoskeleton , ko04666 Fc gamma R-mediated phagocytosis	lcl|NW_018921939.1_cds_XP_021820354.1_37
	4532	small RNA-binding protein 11, chloroplastic	Pav_sc0000862.1_g340.1.br_186093..186841_+	110762068	GO0003676		lcl|NW_018921939.1_cds_XP_021820356.1_36
	4564	ribosomal RNA small subunit methyltransferase nep-1	Pav_sc0000061.1_g180.1.mk_137982..142650_+	110762181	GO0008168	ko03008 Ribosome biogenesis in eukaryotes	lcl|NW_018921295.1_cds_XP_021820478.1_8
	4579	5'-adenylylsulfate reductase 3, chloroplastic-like	Pav_sc0000872.1_g110.1.mk_30689..33229_-	110762244	GO0045454,GO0003824|GO:0008152,GO0016671|GO:0019419|GO:0055114	ko00920 Sulfur metabolism	lcl|NW_018921947.1_cds_XP_021820541.1_3
	4603	malate dehydrogenase, chloroplastic	Pav_sc0000488.1_g140.1.mk_58799..59155_+	110762351	GO0016616|GO:0055114,GO0003824|GO:0005975|GO:0016616|GO:0055114		lcl|NW_018921951.1_cds_XP_021820670.1_61
	4616	HVA22-like protein a	Pav_sc0000877.1_g070.1.mk_38448..40448_-	110762410			lcl|NW_018921951.1_cds_XP_021820741.1_12
	4628	probable polygalacturonase	Pav_sc0000886.1_g550.1.mk_326412..329308_+	110762475	GO0004650|GO:0005975		lcl|NW_018921958.1_cds_XP_021820814.1_54
	4631	cytosolic enolase 3	Pav_sc0000062.1_g350.1.mk_158833..164506_+	110762488	GO0046872,GO0000015|GO:0000287|GO:0004634|GO:0006096	ko01200 Carbon metabolism , ko00010 Glycolysis / Gluconeogenesis , ko03018 RNA degradation , ko01230 Biosynthesis of amino acids , ko04066 HIF-1 signaling pathway , ko00680 Methane metabolism	lcl|NW_018921296.1_cds_XP_021820830.1_35
	4635	short-chain dehydrogenase TIC 32, chloroplastic-like	Pav_sc0000886.1_g120.1.mk_73080..76548_+	110762503			lcl|NW_018921958.1_cds_XP_021820843.1_13
	4637	monodehydroascorbate reductase 5, mitochondrial	Pav_sc0000886.1_g660.1.mk_369148..374652_+	110762513	GO0016491|GO:0050660|GO:0055114,GO0016491|GO:0055114	ko00053 Ascorbate and aldarate metabolism	lcl|NW_018921958.1_cds_XP_021820856.1_59
	4655	serpin-ZX-like	Pav_sc0000890.1_g840.1.mk_436176..437406_-	110762594	GO0005615		lcl|NW_018921961.1_cds_XP_021820930.1_93
	4656	serpin-ZX-like	Pav_sc0000890.1_g850.1.mk_438223..440305_-	110762594	GO0005615	ko05146 Amoebiasis	lcl|NW_018921961.1_cds_XP_021820930.1_93
	4672	protein DA1-like isoform X1	Pav_sc0000890.1_g1500.1.mk_734654..740148_+	110762641			lcl|NW_018921961.1_cds_XP_021820994.1_141
	4691	glucan endo-1,3-beta-glucosidase 3 isoform X1	Pav_sc0000893.1_g110.1.mk_50050..54540_-	110762714	GO0004553|GO:0005975	ko00500 Starch and sucrose metabolism	lcl|NW_018921964.1_cds_XP_021821076.1_9
	4695	adagio protein 3	Pav_sc0000893.1_g420.1.mk_235222..237997_-	110762722	GO0005515	ko04712 Circadian rhythm - plant	lcl|NW_018921964.1_cds_XP_021821087.1_39
	4699	transmembrane 9 superfamily member 2	Pav_sc0000893.1_g1020.1.mk_570816..574291_-	110762726	GO0016021		lcl|NW_018921964.1_cds_XP_021821092.1_99
	4713	uncharacterized protein LOC110762758	Pav_sc0000893.1_g470.1.mk_262399..264811_+	110762758	GO0003942|GO:0005737|GO:0008652|GO:0016620|GO:0046983|GO:0055114,GO0016620|GO:0051287|GO:0055114	ko00260 Glycine, serine and threonine metabolism , ko00300 Lysine biosynthesis , ko01230 Biosynthesis of amino acids , ko00270 Cysteine and methionine metabolism , ko00261 Monobactam biosynthesis , ko01210 2-Oxocarboxylic acid metabolism	lcl|NW_018921964.1_cds_XP_021821132.1_46
	4720	ubiquitin-conjugating enzyme E2 variant 1A	Pav_sc0000893.1_g180.1.mk_94196..97750_-	110762788			lcl|NW_018921964.1_cds_XP_021821167.1_17
	4733	uncharacterized protein LOC110762843	Pav_sc0000907.1_g350.1.mk_186801..188628_-	110762843			lcl|NW_018921973.1_cds_XP_021821232.1_35
	4737	nicotianamine synthase	Pav_sc0000907.1_g340.1.mk_179977..180939_-	110762851	GO0030410|GO:0030418		lcl|NW_018921973.1_cds_XP_021821243.1_34
	4738	single-stranded DNA-binding protein, mitochondrial isoform X1	Pav_sc0000907.1_g770.1.mk_373508..376095_-	110762852	GO0003697		lcl|NW_018921973.1_cds_XP_021821244.1_85
	4746	neutral ceramidase 1-like	Pav_sc0000062.1_g340.1.mk_152004..158305_+	110762865		ko04071 Sphingolipid signaling pathway , ko00600 Sphingolipid metabolism	lcl|NW_018921296.1_cds_XP_021821275.1_34
	4747	importin subunit alpha-4-like	Pav_sc0000907.1_g030.1.br_13304..13943_-	110762870	GO0005515,GO0005488		lcl|NW_018921973.1_cds_XP_021821272.1_2
	4756	GTP-binding protein SAR1A-like	Pav_sc0004023.1_g150.1.mk_70850..72232_-	110762910	GO0005525		lcl|NW_018921973.1_cds_XP_021821323.1_51
	4758	syntaxin-41-like	Pav_sc0000907.1_g700.1.mk_340739..344011_-	110762916	GO0016020|GO:0016192,GO0005484|GO:0006886|GO:0016020,GO0016020	ko04130 SNARE interactions in vesicular transport	lcl|NW_018921973.1_cds_XP_021821332.1_73
	4760	polyribonucleotide nucleotidyltransferase 2, mitochondrial	Pav_sc0000009.1_g080.1.mk_42262..49748_-	110762927	GO0000175|GO:0003723|GO:0006396,GO0003676,GO0003723|GO:0004654|GO:0006402	ko00230 Purine metabolism , ko00240 Pyrimidine metabolism , ko03018 RNA degradation	lcl|NW_018921247.1_cds_XP_021821379.1_13
	4770	peptidyl-prolyl cis-trans isomerase CYP40	Pav_sc0000908.1_g060.1.mk_25533..31476_-	110762952	GO0000413|GO:0003755|GO:0006457,GO0003755|GO:0006457,GO0005515	ko04218 Cellular senescence , ko04217 Necroptosis	lcl|NW_018921974.1_cds_XP_021821370.1_5
	4775	dirigent protein 22-like	Pav_sc0000909.1_g490.1.mk_325951..328483_-	110762965	GO0016853		lcl|NW_018921975.1_cds_XP_021821387.1_50
	4779	serine/threonine-protein phosphatase PP2A-2 catalytic subunit	Pav_sc0000909.1_g640.1.mk_400012..406348_+	110762974	GO0016787	ko04113 Meiosis - yeast , ko04261 Adrenergic signaling in cardiomyocytes , ko04111 Cell cycle - yeast , ko04530 Tight junction , ko04151 PI3K-Akt signaling pathway , ko04728 Dopaminergic synapse , ko04730 Long-term depression , ko04140 Autophagy - animal , ko04114 Oocyte meiosis , ko04152 AMPK signaling pathway , ko04138 Autophagy - yeast , ko04391 Hippo signaling pathway -fly , ko04390 Hippo sig…	lcl|NW_018921975.1_cds_XP_021821396.1_66
	4788	callose synthase 3	Pav_sc0000909.1_g140.1.mk_73612..96225_-	110763002	GO0000148|GO:0003843|GO:0006075|GO:0016020		lcl|NW_018921975.1_cds_XP_021821429.1_10
	4790	uncharacterized protein LOC110763010	Pav_sc0000909.1_g550.1.mk_360281..363544_+	110763010			lcl|NW_018921975.1_cds_XP_021821434.1_57
	4793	LOW QUALITY PROTEIN: nucleolar complex protein 2 homolog	Pav_sc0000909.1_g030.1.mk_9975..14961_-	110763017			lcl|NW_018921975.1_cds_XP_021821441.1_3
	4803	adenosine deaminase-like protein	Pav_sc0000910.1_g650.1.mk_325996..329167_-	110763065	GO0019239	ko00230 Purine metabolism , ko05340 Primary immunodeficiency	lcl|NW_018921976.1_cds_XP_021821500.1_71
	4809	chaperone protein dnaJ 50	Pav_sc0000910.1_g840.1.mk_411518..420625_-	110763075	GO0005515,GO0005634|GO:0006281|GO:0008081		lcl|NW_018921976.1_cds_XP_021821511.1_99
	4825	SNF1-related protein kinase regulatory subunit gamma-1	Pav_sc0000063.1_g050.1.mk_22577..25521_-	110763113			lcl|NW_018921297.1_cds_XP_021821564.1_7
	4828	autophagy-related protein 8C-like	Pav_sc0000910.1_g250.1.mk_116892..119133_-	110763129		ko04621 NOD-like receptor signaling pathway , ko04727 GABAergic synapse , ko04139 Mitophagy - yeast , ko04068 FoxO signaling pathway , ko04137 Mitophagy - animal , ko05167 Kaposi's sarcoma-associated herpesvirus infection , ko04136 Autophagy - other eukaryotes , ko04140 Autophagy - animal , ko04212 Longevity regulating pathway - worm , ko04371 Apelin signaling pathway , ko04138 Autophagy - yeast	lcl|NW_018921976.1_cds_XP_021821580.1_25
	4890	probable small nuclear ribonucleoprotein Sm D2	Pav_sc0000983.1_g100.1.mk_41759..44231_+	110763428	GO0008380|GO:0030532	ko03040 Spliceosome	lcl|NW_018922020.1_cds_XP_021821908.1_9
	4892	signal recognition particle 9 kDa protein	Pav_sc0000983.1_g160.1.mk_70517..73223_-	110763434	GO0006614|GO:0008312|GO:0045900|GO:0048500,GO0006614|GO:0008312|GO:0048500	ko03060 Protein export	lcl|NW_018922020.1_cds_XP_021821914.1_14
	4898	F-box/LRR-repeat protein 17	Pav_sc0000983.1_g250.1.mk_126282..134147_+	110763454	GO0005524|GO:0008152|GO:0016301		lcl|NW_018922020.1_cds_XP_021821935.1_24
	4908	probable leucine-rich repeat receptor-like serine/threonine-protein kinase At3g14840	Pav_sc0012501.1_g010.1.br_1..1834_+	110763501	GO0005515		lcl|NW_018922021.1_cds_XP_021821993.1_1
	4909	probable leucine-rich repeat receptor-like serine/threonine-protein kinase At3g14840	Pav_sc0000984.1_g010.1.mk_3011..5536_+	110763501	GO0005515		lcl|NW_018922021.1_cds_XP_021821993.1_1
	4911	protein trichome birefringence-like 41	Pav_sc0003958.1_g050.1.br_27508..32187_-	110763506			lcl|NW_018922021.1_cds_XP_021821998.1_4
	4949	14 kDa zinc-binding protein	Pav_sc0001006.1_g280.1.mk_127422..132680_+	110763665	GO0003824		lcl|NW_018922037.1_cds_XP_021822188.1_9
	4955	serine carboxypeptidase-like 2	Pav_sc0001009.1_g490.1.mk_315453..318969_-	110763697	GO0004185|GO:0006508		lcl|NW_018922038.1_cds_XP_021822233.1_56
	4988	probable sugar phosphate/phosphate translocator At3g17430	Pav_sc0000065.1_g110.1.mk_101064..106014_+	110763823			lcl|NW_018921299.1_cds_XP_021822402.1_17
	5019	uncharacterized protein LOC110763896	Pav_sc0001030.1_g230.1.mk_141134..145403_-	110763896			lcl|NW_018922057.1_cds_XP_021822474.1_26
	5070	pto-interacting protein 1 isoform X3	Pav_sc0000065.1_g090.1.mk_66655..78198_+	110764077	GO0004672|GO:0006468,GO0004672|GO:0005524|GO:0006468,GO0005524	ko04626 Plant-pathogen interaction	lcl|NW_018921299.1_cds_XP_021822707.1_12
	5085	ATP phosphoribosyltransferase 2, chloroplastic-like	Pav_sc0000765.1_g060.1.mk_28166..30272_-	110764119	GO0003879,GO0000105|GO:0003879,GO0000105|GO:0003879|GO:0005737		lcl|NW_018922072.1_cds_XP_021822732.1_53
	5087	IST1 homolog	Pav_sc0001051.1_g140.1.mk_69776..72506_-	110764125	GO0015031	ko04144 Endocytosis	lcl|NW_018922072.1_cds_XP_021822740.1_14
	5093	dynamin-related protein 4C-like	Pav_sc0001057.1_g140.1.br_51830..52729_+	110764142	GO0003924|GO:0005525,GO0005525		lcl|NW_018922075.1_cds_XP_021822755.1_3
	5104	26S proteasome non-ATPase regulatory subunit 12 homolog A-like	Pav_sc0005518.1_g190.1.mk_67036..67413_+	110764158			lcl|NW_018922076.1_cds_XP_021822765.1_2
	5105	26S proteasome non-ATPase regulatory subunit 12 homolog A-like	Pav_sc0001059.1_g020.1.mk_6423..11919_+	110764158	GO0005515	ko03050 Proteasome , ko05169 Epstein-Barr virus infection	lcl|NW_018922076.1_cds_XP_021822765.1_2
	5110	60S ribosomal protein L37a	Pav_sc0000409.1_g100.1.br_54286..55537_-	110764188	GO0003735|GO:0005622|GO:0005840|GO:0006412,GO0006412	ko03010 Ribosome	lcl|NW_018922076.1_cds_XP_021822793.1_20
	5124	2-alkenal reductase (NADP(+)-dependent)-like	Pav_sc0001077.1_g080.1.mk_57322..65705_+	110764261	GO0055114		lcl|NW_018922091.1_cds_XP_021822881.1_11
	5131	uncharacterized protein LOC110764281	Pav_sc0001077.1_g310.1.mk_185010..188484_-	110764281	GO0016787	ko00364 Fluorobenzoate degradation , ko00623 Toluene degradation , ko00361 Chlorocyclohexane and chlorobenzene degradation	lcl|NW_018922091.1_cds_XP_021822900.1_33
	5138	CSC1-like protein At3g21620 isoform X1	Pav_sc0001077.1_g430.1.mk_243867..250739_-	110764309	GO0016020		lcl|NW_018922091.1_cds_XP_021822928.1_45
	5140	acetyl-coenzyme A synthetase, chloroplastic/glyoxysomal isoform X1	Pav_sc0001080.1_g050.1.mk_99265..107435_-	110764325	GO0003987|GO:0016208|GO:0019427,GO0003824|GO:0008152	ko00620 Pyruvate metabolism , ko01200 Carbon metabolism , ko00680 Methane metabolism , ko00640 Propanoate metabolism , ko00720 Carbon fixation pathways in prokaryotes , ko00010 Glycolysis / Gluconeogenesis	lcl|NW_018922093.1_cds_XP_021822954.1_14
	5142	ATPase family AAA domain-containing protein FIGL1	Pav_sc0001080.1_g1090.1.mk_616250..620287_-	110764336	GO0005524,GO0003677		lcl|NW_018922093.1_cds_XP_021822974.1_168
	5157	ribonucleoside-diphosphate reductase small chain	Pav_sc0001080.1_g990.1.mk_570271..574176_-	110764370	GO0009263,GO0055114		lcl|NW_018922093.1_cds_XP_021823019.1_155
	5158	ribonucleoside-diphosphate reductase small chain	Pav_co4001001.1_g010.1.mk_486..1040_-	110764370	GO0055114,GO0009263	ko00480 Glutathione metabolism , ko00240 Pyrimidine metabolism , ko04115 p53 signaling pathway , ko00230 Purine metabolism	lcl|NW_018922093.1_cds_XP_021823019.1_155
	5163	uncharacterized protein LOC110764409	Pav_sc0001080.1_g680.1.mk_430136..431346_-	110764409			lcl|NW_018922093.1_cds_XP_021823078.1_108
	5167	eukaryotic peptide chain release factor subunit 1-3	Pav_sc0001080.1_g040.1.mk_93582..94895_-	110764427	GO0005737|GO:0006415|GO:0016149	ko03015 mRNA surveillance pathway	lcl|NW_018922093.1_cds_XP_021823095.1_11
	5170	mavicyanin-like	Pav_sc0001080.1_g1200.1.mk_658986..660000_-	110764433	GO0009055		lcl|NW_018922093.1_cds_XP_021823101.1_179
	5214	F-box protein SKIP22-like	Pav_sc0001090.1_g160.1.mk_63543..65021_-	110764605	GO0005515		lcl|NW_018922102.1_cds_XP_021823304.1_11
	5218	uncharacterized protein LOC110764614	Pav_sc0000069.1_g460.1.mk_206983..220302_+	110764614	GO0006950,GO0017119,GO0004672|GO:0005524|GO:0006468,GO0004672|GO:0006468		lcl|NW_018921303.1_cds_XP_021823322.1_59
	5224	leucine--tRNA ligase, cytoplasmic-like	Pav_sc0001098.1_g040.1.mk_20734..22743_+	110764640	GO0000166|GO:0004823|GO:0005524|GO:0005737|GO:0006429,GO0002161|GO:0006418,GO0000166|GO:0004812|GO:0005524|GO:0006418		lcl|NW_018922108.1_cds_XP_021823339.1_7
	5257	enolase	Pav_sc0001102.1_g1150.1.mk_573191..577172_-	110764720	GO0000015|GO:0000287|GO:0004634|GO:0006096		lcl|NW_018922112.1_cds_XP_021823427.1_121
	5276	calcium-dependent protein kinase SK5-like	Pav_sc0001105.1_g220.1.mk_110025..111533_-	110764797	GO0004672|GO:0006468,GO0004672|GO:0005524|GO:0006468,GO0005515,GO0005524,GO0005509	ko04626 Plant-pathogen interaction , ko05145 Toxoplasmosis	lcl|NW_018922114.1_cds_XP_021823513.1_26
	5295	cysteine desulfurase 1, chloroplastic-like	Pav_sc0001106.1_g120.1.mk_64002..70041_+	110764864	GO0003824,GO0006534|GO:0030170|GO:0031071	ko00450 Selenocompound metabolism	lcl|NW_018922115.1_cds_XP_021823598.1_10
	5298	basic blue protein-like	Pav_sc0001106.1_g580.1.mk_331813..332933_+	110764869	GO0009055		lcl|NW_018922115.1_cds_XP_021823602.1_47
	5301	aspartokinase 2, chloroplastic	Pav_sc0001107.1_g150.1.mk_60903..68098_+	110764886	GO0004072|GO:0008652	ko00260 Glycine, serine and threonine metabolism , ko01210 2-Oxocarboxylic acid metabolism , ko00261 Monobactam biosynthesis , ko00300 Lysine biosynthesis , ko01230 Biosynthesis of amino acids , ko00270 Cysteine and methionine metabolism	lcl|NW_018922116.1_cds_XP_021823620.1_13
	5327	ATP-dependent zinc metalloprotease FTSH 4, mitochondrial	Pav_sc0000069.1_g670.1.mk_315733..323996_+	110764978	GO0004222|GO:0005524|GO:0006508,GO0005524	ko04139 Mitophagy - yeast	lcl|NW_018921303.1_cds_XP_021823730.1_86
	5356	beta-catenin-like protein 1	Pav_sc0001124.1_g500.1.mk_358012..364296_-	110765096	GO0005488	ko03040 Spliceosome	lcl|NW_018922130.1_cds_XP_021823841.1_51
	5364	probable protein phosphatase 2C 6	Pav_sc0000069.1_g410.1.mk_182875..186401_-	110765112	GO0043169,GO0003824,GO0004722|GO:0006470	ko04016 MAPK signaling pathway - plant , ko04931 Insulin resistance , ko04075 Plant hormone signal transduction	lcl|NW_018921303.1_cds_XP_021823891.1_47
	5391	uncharacterized protein LOC110765189	Pav_sc0000069.1_g870.1.mk_407933..410108_-	110765189			lcl|NW_018921303.1_cds_XP_021823958.1_112
	5424	ras-related protein Rab7	Pav_sc0001171.1_g400.1.mk_168813..172956_+	110765316	GO0005525,GO0003924|GO:0005525	ko04145 Phagosome , ko04140 Autophagy - animal , ko04137 Mitophagy - animal , ko05146 Amoebiasis , ko04138 Autophagy - yeast , ko04144 Endocytosis , ko05132 Salmonella infection , ko05152 Tuberculosis	lcl|NW_018922162.1_cds_XP_021824096.1_19
	5427	acidic leucine-rich nuclear phosphoprotein 32-related protein	Pav_sc0001175.1_g060.1.mk_12291..15746_-	110765332	GO0005515		lcl|NW_018922165.1_cds_XP_021824120.1_5
	5430	pentatricopeptide repeat-containing protein At4g36680, mitochondrial-like	Pav_sc0001175.1_g170.1.mk_47018..48235_-	110765345	GO0005515		lcl|NW_018922165.1_cds_XP_021824143.1_17
	5451	uncharacterized protein LOC110765444	Pav_sc0001181.1_g1080.1.mk_500574..501689_-	110765444			lcl|NW_018922169.1_cds_XP_021824269.1_100
	5452	uncharacterized protein LOC110765447	Pav_sc0001181.1_g1070.1.mk_497466..500507_+	110765447			lcl|NW_018922169.1_cds_XP_021824271.1_99
	5494	cytochrome P450 98A2-like	Pav_sc0001196.1_g1090.1.mk_711420..728292_-	110765628	GO0005506|GO:0016705|GO:0020037|GO:0055114		lcl|NW_018922178.1_cds_XP_021824487.1_123
	5495	leucine--tRNA ligase, cytoplasmic-like	Pav_sc0001196.1_g1450.1.br_881388..884922_+	110765638	GO0000166|GO:0004812|GO:0005524|GO:0006418,GO0000166|GO:0006418,GO0000166|GO:0004823|GO:0005524|GO:0005737|GO:0006429,GO0002161|GO:0006418	ko00970 Aminoacyl-tRNA biosynthesis	lcl|NW_018922178.1_cds_XP_021824495.1_155
	5508	LOW QUALITY PROTEIN: uncharacterized protein At5g49945-like	Pav_sc0009788.1_g010.1.mk_2..789_-	110765674			lcl|NW_018922178.1_cds_XP_021824555.1_85
	5511	non-lysosomal glucosylceramidase	Pav_sc0001196.1_g1520.1.mk_918767..928265_+	110765676	GO0004348|GO:0006680|GO:0016020,GO0003824,GO0004553	ko00511 Other glycan degradation , ko00600 Sphingolipid metabolism	lcl|NW_018922178.1_cds_XP_021824557.1_166
	5514	PHD finger protein ALFIN-LIKE 7 isoform X3	Pav_sc0001196.1_g2080.1.mk_1262622..1272181_-	110765683	GO0006457|GO:0015031,GO0006355|GO:0042393		lcl|NW_018922178.1_cds_XP_021824575.1_239
	5515	PHD finger protein ALFIN-LIKE 7 isoform X3	Pav_sc0001196.1_g2080.1.mk_1262622..1272181_-	110765683	GO0006457|GO:0015031,GO0006355|GO:0042393		lcl|NW_018922178.1_cds_XP_021824575.1_239
	5522	ras-related protein RABA2a	Pav_sc0001196.1_g1320.1.mk_834777..837893_+	110765694	GO0003924|GO:0005525,GO0005525	ko04961 Endocrine and other factor-regulated calcium reabsorption , ko04962 Vasopressin-regulated water reabsorption , ko04972 Pancreatic secretion , ko04144 Endocytosis	lcl|NW_018922178.1_cds_XP_021824588.1_149
	5523	multiple organellar RNA editing factor 1, mitochondrial	Pav_sc0000431.1_g420.1.mk_238915..241352_+	110765703			lcl|NW_018922178.1_cds_XP_021824603.1_45
	5524	multiple organellar RNA editing factor 1, mitochondrial	Pav_sc0001196.1_g430.1.mk_283057..286419_+	110765703			lcl|NW_018922178.1_cds_XP_021824603.1_45
	5527	protein RALF-like 34	Pav_sc0000071.1_g530.1.mk_235881..236288_-	110765718			lcl|NW_018921305.1_cds_XP_021824619.1_32
	5549	transmembrane 9 superfamily member 1	Pav_sc0001196.1_g370.1.mk_237875..243583_+	110765808	GO0016021		lcl|NW_018922178.1_cds_XP_021824739.1_29
	5552	DNA mismatch repair protein MSH1, mitochondrial isoform X1	Pav_sc0001197.1_g040.1.mk_30705..43635_+	110765818	GO0005524|GO:0006298|GO:0030983		lcl|NW_018922179.1_cds_XP_021824749.1_2
	5571	ribosome biogenesis protein NOP53	Pav_sc0001205.1_g210.1.mk_91507..95191_-	110765889		ko05168 Herpes simplex infection	lcl|NW_018922186.1_cds_XP_021824826.1_25
	5572	peroxidase 4-like	Pav_sc0012654.1_g010.1.mk_778..2723_+	110765890	GO0004601|GO:0042744,GO0004601|GO:0055114,GO0004601|GO:0006979|GO:0020037|GO:0055114	ko00940 Phenylpropanoid biosynthesis	lcl|NW_018922186.1_cds_XP_021824828.1_32
	5586	4-hydroxyphenylpyruvate dioxygenase	Pav_sc0001215.1_g350.1.mk_178882..191919_+	110765934	GO0003868|GO:0009072|GO:0016701|GO:0055114	ko00360 Phenylalanine metabolism , ko00350 Tyrosine metabolism , ko00130 Ubiquinone and other terpenoid-quinone biosynthesis	lcl|NW_018922193.1_cds_XP_021824872.1_34
	5594	uncharacterized protein LOC110765967	Pav_sc0001217.1_g070.1.mk_27630..32100_-	110765967			lcl|NW_018922195.1_cds_XP_021824909.1_10
	5600	nicotinate phosphoribosyltransferase 2-like	Pav_sc0000071.1_g450.1.mk_181090..190668_+	110766013	GO0046983,GO0004514|GO:0009435,GO0004516|GO:0019358,GO0005515	ko00760 Nicotinate and nicotinamide metabolism	lcl|NW_018921305.1_cds_XP_021824966.1_24
	5616	cytochrome c1-2, heme protein, mitochondrial	Pav_sc0001240.1_g140.1.mk_74327..77974_-	110766094	GO0009055|GO:0020037	ko04932 Non-alcoholic fatty liver disease (NAFLD) , ko05012 Parkinson's disease , ko04260 Cardiac muscle contraction , ko05010 Alzheimer's disease , ko05016 Huntington's disease , ko00190 Oxidative phosphorylation , ko02020 Two-component system	lcl|NW_018922212.1_cds_XP_021825049.1_23
	5629	cytochrome P450 CYP749A22-like isoform X1	Pav_sc0001243.1_g150.1.br_46150..48247_+	110766148	GO0016705|GO:0055114,GO0005506|GO:0016705|GO:0020037|GO:0055114		lcl|NW_018922215.1_cds_XP_021825112.1_9
	5637	U3 small nucleolar RNA-associated protein 21 homolog	Pav_sc0001248.1_g460.1.mk_263030..273653_+	110766191	GO0006364|GO:0032040,GO0005515	ko03008 Ribosome biogenesis in eukaryotes	lcl|NW_018922218.1_cds_XP_021825163.1_37
	5655	protein AE7-like isoform X1	Pav_sc0001251.1_g260.1.mk_135333..138429_-	110766242			lcl|NW_018922221.1_cds_XP_021825228.1_12
	5668	acetylglutamate kinase, chloroplastic	Pav_sc0001258.1_g720.1.mk_378028..379014_-	110766316	GO0003991|GO:0005737|GO:0006526	ko01230 Biosynthesis of amino acids , ko01210 2-Oxocarboxylic acid metabolism , ko00220 Arginine biosynthesis	lcl|NW_018922227.1_cds_XP_021825311.1_57
	5675	dolichyl-diphosphooligosaccharide--protein glycosyltransferase subunit 1A	Pav_sc0001265.1_g150.1.mk_73385..77848_+	110766332	GO0004579|GO:0005783|GO:0006486|GO:0016021	ko00513 Various types of N-glycan biosynthesis , ko00510 N-Glycan biosynthesis , ko04141 Protein processing in endoplasmic reticulum	lcl|NW_018922231.1_cds_XP_021825332.1_15
	5694	40S ribosomal protein S11	Pav_sc0001275.1_g640.1.mk_344245..346198_-	110766423	GO0003735|GO:0005622|GO:0005840|GO:0006412	ko03010 Ribosome	lcl|NW_018922239.1_cds_XP_021825446.1_55
	5708	ATP-dependent zinc metalloprotease FTSH 10, mitochondrial-like	Pav_sc0001215.1_g220.1.mk_107405..117020_+	110766500			lcl|NW_018922244.1_cds_XP_021825534.1_47
	5710	uncharacterized protein LOC110766521	Pav_sc0001280.1_g260.1.mk_146417..149488_-	110766521	GO0005515		lcl|NW_018922244.1_cds_XP_021825549.1_25
	5713	expansin-A6-like	Pav_sc0001280.1_g510.1.mk_295007..297011_+	110766527	GO0009664,GO0005576		lcl|NW_018922244.1_cds_XP_021825556.1_65
	5721	60S ribosomal protein L44	Pav_sc0001289.1_g150.1.mk_101193..102808_+	110766558	GO0006412,GO0003735|GO:0005622|GO:0005840|GO:0006412	ko03010 Ribosome	lcl|NW_018922251.1_cds_XP_021825591.1_30
	5724	polygalacturonate 4-alpha-galacturonosyltransferase isoform X2	Pav_sc0000072.1_g650.1.mk_391827..398606_-	110766567	GO0016757,GO0047262	ko00520 Amino sugar and nucleotide sugar metabolism	lcl|NW_018921306.1_cds_XP_021825613.1_62
	5725	uncharacterized protein LOC110766574 isoform X1	Pav_sc0001289.1_g450.1.mk_255825..264923_+	110766574	GO0016020|GO:0030001|GO:0046873|GO:0055085,GO0006729|GO:0008124		lcl|NW_018922251.1_cds_XP_021825611.1_66
	5734	uncharacterized protein LOC110766614	Pav_sc0001289.1_g470.1.mk_267243..268898_-	110766614			lcl|NW_018922251.1_cds_XP_021825669.1_72
	5739	DNA-binding protein DDB_G0278111	Pav_sc0001289.1_g480.1.mk_270539..273566_+	110766629	GO0003677		lcl|NW_018922251.1_cds_XP_021825687.1_73
	5750	uncharacterized protein LOC110766678	Pav_sc0000652.1_g150.1.mk_68103..68345_-	110766678			lcl|NW_018922256.1_cds_XP_021825737.1_9
	5751	uncharacterized protein LOC110766678	Pav_sc0001296.1_g150.1.mk_66299..70960_+	110766678			lcl|NW_018922256.1_cds_XP_021825737.1_9
	5752	uncharacterized protein LOC110766678	Pav_sc0001296.1_g280.1.mk_146253..146811_-	110766678			lcl|NW_018922256.1_cds_XP_021825737.1_9
	5772	splicing factor 3B subunit 2	Pav_sc0001305.1_g040.1.mk_14965..20928_-	110766778	GO0005634	ko03040 Spliceosome	lcl|NW_018922262.1_cds_XP_021825840.1_4
	5775	squamosa promoter-binding-like protein 3	Pav_sc0001305.1_g910.1.mk_493437..495283_+	110766782	GO0003677|GO:0005634		lcl|NW_018922262.1_cds_XP_021825845.1_107
	5781	4-hydroxy-tetrahydrodipicolinate synthase, chloroplastic-like	Pav_sc0000072.1_g220.1.mk_135676..138391_+	110766808	GO0003824,GO0008840|GO:0009089,GO0008152|GO:0016829	ko00261 Monobactam biosynthesis , ko01230 Biosynthesis of amino acids , ko00300 Lysine biosynthesis	lcl|NW_018921306.1_cds_XP_021825890.1_24
	5801	uncharacterized protein LOC110766870	Pav_sc0001309.1_g980.1.mk_484795..485376_+	110766870	GO0003735|GO:0005622|GO:0005840|GO:0006412,GO0003735|GO:0006412	ko03010 Ribosome	lcl|NW_018922265.1_cds_XP_021825961.1_97
	5808	probable alpha,alpha-trehalose-phosphate synthase [UDP-forming] 9	Pav_sc0001309.1_g580.1.mk_246891..250136_-	110766882	GO0003824|GO:0005992		lcl|NW_018922265.1_cds_XP_021825976.1_57
	5824	U3 small nucleolar ribonucleoprotein protein MPP10	Pav_sc0001309.1_g1180.1.mk_586163..590087_+	110766930	GO0005634|GO:0005732|GO:0006364|GO:0034457	ko03008 Ribosome biogenesis in eukaryotes	lcl|NW_018922265.1_cds_XP_021826044.1_115
	5841	BRASSINOSTEROID INSENSITIVE 1-associated receptor kinase 1-like isoform X3	Pav_sc0001323.1_g900.1.mk_524935..528491_-	110767047	GO0005515	ko04016 MAPK signaling pathway - plant , ko04626 Plant-pathogen interaction , ko04075 Plant hormone signal transduction	lcl|NW_018922275.1_cds_XP_021826162.1_76
	5850	FT-interacting protein 1	Pav_sc0001323.1_g020.1.mk_9823..13201_-	110767064			lcl|NW_018922275.1_cds_XP_021826187.1_2
	5852	beta-xylosidase/alpha-L-arabinofuranosidase 2-like	Pav_sc0001323.1_g910.1.mk_525152..525400_+	110767071	GO0004553|GO:0005975		lcl|NW_018922275.1_cds_XP_021826193.1_79
	5857	uncharacterized protein LOC110767077 isoform X2	Pav_sc0001323.1_g440.1.mk_261370..271255_+	110767077	GO0051287|GO:0055114,GO0008152|GO:0016616|GO:0051287|GO:0055114		lcl|NW_018922275.1_cds_XP_021826200.1_46
	5864	cytochrome b-c1 complex subunit 6	Pav_sc0001323.1_g1120.1.mk_693710..695058_-	110767101	GO0006122|GO:0008121	ko04932 Non-alcoholic fatty liver disease (NAFLD) , ko05010 Alzheimer's disease , ko05016 Huntington's disease , ko05012 Parkinson's disease , ko00190 Oxidative phosphorylation , ko04260 Cardiac muscle contraction	lcl|NW_018922275.1_cds_XP_021826235.1_100
	5869	uncharacterized protein LOC110767120	Pav_sc0001333.1_g020.1.mk_11915..12412_+	110767120	GO0003735|GO:0005622|GO:0005840|GO:0006412,GO0003735|GO:0005840|GO:0006412	ko03010 Ribosome	lcl|NW_018922282.1_cds_XP_021826256.1_2
	5886	tryptophan--tRNA ligase, cytoplasmic	Pav_sc0004456.1_g230.1.mk_121924..126785_-	110767207		ko00970 Aminoacyl-tRNA biosynthesis	lcl|NW_018922287.1_cds_XP_021826376.1_16
	5898	glucose-6-phosphate isomerase, cytosolic	Pav_sc0001196.1_g060.1.br_33739..35195_-	110767254	GO0004347|GO:0006094|GO:0006096		lcl|NW_018921310.1_cds_XP_021826438.1_2
	5901	protein TIC 56, chloroplastic	Pav_sc0001341.1_g180.1.mk_95260..98633_+	110767274			lcl|NW_018922290.1_cds_XP_021826463.1_20
	5912	uncharacterized protein At5g01610-like	Pav_sc0001341.1_g230.1.mk_110376..112551_-	110767309			lcl|NW_018922290.1_cds_XP_021826508.1_25
	5936	BRISC and BRCA1-A complex member 2	Pav_sc0001364.1_g040.1.mk_13465..16858_+	110767420	GO0070531|GO:0070552	ko03440 Homologous recombination	lcl|NW_018922308.1_cds_XP_021826648.1_3
	5945	uncharacterized protein LOC110767445	Pav_sc0001369.1_g680.1.mk_299691..307946_-	110767445	GO0031072|GO:0051082,GO0006457|GO:0051082,GO0005524|GO:0006457|GO:0009408|GO:0051082		lcl|NW_018922313.1_cds_XP_021826680.1_35
	5968	uncharacterized protein LOC110767522 isoform X1	Pav_sc0000084.1_g410.1.mk_225810..231683_-	110767522	GO0005975|GO:0016868,GO0016868|GO:0071704,GO0005975		lcl|NW_018921313.1_cds_XP_021826783.1_46
	5972	oleosin S1-2	Pav_sc0001392.1_g550.1.mk_271170..271571_-	110767543	GO0012511|GO:0016021		lcl|NW_018922330.1_cds_XP_021826811.1_59
	5997	dolichyl-diphosphooligosaccharide--protein glycosyltransferase subunit 1B	Pav_co4004519.1_g010.1.mk_85..848_-	110767639	GO0004579|GO:0005783|GO:0006486|GO:0016021		lcl|NW_018921313.1_cds_XP_021826928.1_54
	5998	dolichyl-diphosphooligosaccharide--protein glycosyltransferase subunit 1B	Pav_sc0000084.1_g470.1.mk_291287..294449_-	110767639	GO0004579|GO:0005783|GO:0006486|GO:0016021		lcl|NW_018921313.1_cds_XP_021826928.1_54
	6035	serine/arginine-rich splicing factor RS40 isoform X2	Pav_sc0001405.1_g550.1.mk_273812..277960_+	110767742	GO0003676	ko03040 Spliceosome , ko05168 Herpes simplex infection	lcl|NW_018922341.1_cds_XP_021827068.1_71
	6044	serine carboxypeptidase-like 27	Pav_sc0000084.1_g090.1.mk_56497..66000_+	110767805	GO0004185|GO:0006508		lcl|NW_018921313.1_cds_XP_021827149.1_19
	6049	DEAD-box ATP-dependent RNA helicase 20 isoform X1	Pav_sc0001406.1_g210.1.mk_132036..137357_+	110767818	GO0003676|GO:0005524	ko05205 Proteoglycans in cancer , ko05202 Transcriptional misregulation in cancers , ko03040 Spliceosome	lcl|NW_018922342.1_cds_XP_021827164.1_15
	6055	uncharacterized protein LOC110767822 isoform X1	Pav_sc0001406.1_g200.1.mk_125653..129736_-	110767822	GO0004525|GO:0006396		lcl|NW_018922342.1_cds_XP_021827170.1_14
	6056	O-acyltransferase WSD1-like	Pav_sc0001411.1_g080.1.mk_64065..68975_-	110767831	GO0004144|GO:0045017,GO0004144		lcl|NW_018922343.1_cds_XP_021827181.1_5
	6061	O-acyltransferase WSD1-like	Pav_sc0001411.1_g020.1.mk_21794..23474_-	110767843	GO0004144		lcl|NW_018922343.1_cds_XP_021827194.1_1
	6062	ADP,ATP carrier protein 3, mitochondrial	Pav_sc0001411.1_g200.1.mk_133789..140909_-	110767845	GO0005215|GO:0005743|GO:0006810|GO:0055085,GO0055085,GO0005515	ko04217 Necroptosis , ko05016 Huntington's disease , ko05012 Parkinson's disease , ko04022 cGMP - PKG signaling pathway , ko05166 HTLV-I infection , ko04020 Calcium signaling pathway , ko04218 Cellular senescence	lcl|NW_018922343.1_cds_XP_021827199.1_19
	6082	alpha-L-fucosidase 2	Pav_sc0001422.1_g060.1.mk_30872..35599_+	110767975	GO0004560,GO0003824	ko00511 Other glycan degradation	lcl|NW_018922351.1_cds_XP_021827346.1_13
	6083	ATPase ASNA1 homolog	Pav_sc0000084.1_g730.1.mk_408270..416230_+	110767977	GO0005524|GO:0016887		lcl|NW_018921313.1_cds_XP_021827351.1_76
	6084	thioredoxin domain-containing protein 9 homolog	Pav_sc0001422.1_g190.1.mk_101517..103590_-	110767978	GO0045454		lcl|NW_018922351.1_cds_XP_021827348.1_26
	6089	LOW QUALITY PROTEIN: ferredoxin-5, chloroplastic	Pav_sc0001428.1_g080.1.mk_42322..44723_-	110767996	GO0009055|GO:0051536	ko00195 Photosynthesis	lcl|XM_021971676.1_cds_XP_021827368.1_1
	6099	3-oxoacyl-[acyl-carrier-protein] reductase 4-like isoform X2	Pav_sc0001444.1_g170.1.mk_82724..84682_+	110768057	GO0004316|GO:0006633|GO:0051287|GO:0055114,GO0016491	ko00780 Biotin metabolism , ko00061 Fatty acid biosynthesis , ko01212 Fatty acid metabolism , ko01040 Biosynthesis of unsaturated fatty acids , ko00333 Prodigiosin biosyntheses	lcl|NW_018922368.1_cds_XP_021827432.1_15
	6120	vacuolar protein sorting-associated protein 51 homolog	Pav_sc0001461.1_g050.1.mk_41648..50800_+	110768143			lcl|NW_018922381.1_cds_XP_021827523.1_6
	6128	uncharacterized protein LOC110768178	Pav_sc0001461.1_g020.1.mk_6642..11326_-	110768178	GO0003824,GO0003937|GO:0004643|GO:0006164	ko00670 One carbon pool by folate , ko01523 Antifolate resistance , ko00230 Purine metabolism	lcl|NW_018922381.1_cds_XP_021827557.1_2
	6133	dihydropyrimidinase-like	Pav_sc0001467.1_g100.1.mk_39840..48813_-	110768207	GO0016810,GO0016787		lcl|NW_018922385.1_cds_XP_021827601.1_3
	6139	2-alkenal reductase (NADP(+)-dependent)	Pav_sc0001472.1_g110.1.mk_59621..61962_+	110768230			lcl|NW_018922390.1_cds_XP_021827624.1_10
	6143	uncharacterized protein LOC110768248	Pav_sc0001476.1_g150.1.mk_62185..64966_+	110768248			lcl|NW_018922394.1_cds_XP_021827643.1_15
	6166	GDSL esterase/lipase EXL3-like	Pav_sc0000085.1_g290.1.mk_108564..110805_-	110768335	GO0016788,GO0006629|GO:0016298		lcl|NW_018921314.1_cds_XP_021827751.1_31
	6169	tyrosine--tRNA ligase 1, cytoplasmic-like	Pav_sc0001498.1_g230.1.br_100109..102401_-	110768363	GO0000166|GO:0004812|GO:0005524|GO:0006418,GO0004831	ko00970 Aminoacyl-tRNA biosynthesis	lcl|NW_018922410.1_cds_XP_021827780.1_13
	6172	putative rRNA methyltransferase	Pav_sc0000010.1_g090.1.mk_64534..70492_-	110768366	GO0008649|GO:0031167,GO0005634|GO:0006364|GO:0008168,GO0008168|GO:0032259,GO0001510|GO:0008168		lcl|NW_018921248.1_cds_XP_021827881.1_8
	6189	LOW QUALITY PROTEIN: ERBB-3 BINDING PROTEIN 1	Pav_sc0001503.1_g130.1.mk_71395..75993_-	110768430			lcl|NW_018922415.1_cds_XP_021827848.1_11
	6199	uncharacterized protein LOC110768456 isoform X1	Pav_sc0001510.1_g270.1.mk_95874..98274_+	110768456			lcl|NW_018922420.1_cds_XP_021827877.1_5
	6208	bifunctional phosphatase IMPL2, chloroplastic	Pav_sc0001518.1_g170.1.mk_127737..131846_+	110768479	GO0046854,GO0004401	ko04070 Phosphatidylinositol signaling system , ko00562 Inositol phosphate metabolism , ko00053 Ascorbate and aldarate metabolism , ko01230 Biosynthesis of amino acids , ko00340 Histidine metabolism	lcl|NW_018922426.1_cds_XP_021827916.1_28
[truncated: 3,758 more rows]
