# Supplementary material for: Could Causal Discovery in Proteogenomics Assist in Understanding Gene–Protein Relations? A Perennial Fruit Tree Case Study Using Sweet Cherry as a Model
Source: Cells. 2021 Dec 29;11(1):92. doi: 10.3390/cells11010092 (PMC8750600; doi:10.3390/cells11010092)
Supplement: Supplementary file 1 [file cells-11-00092-s001.zip › Supplementary Table S3.xlsx]

## Sheet: S. Table S3
	Supplementary Table S3. Information related to modules with causal relations identified by weighted gene co-expression network analysis (WGCNA) across fruits and stems.
	ME1
	ID	Description	ProteinID	GeneID	GO	KEGG_Pathway	Identifier
	1	protein Mpv17	Pav_sc0012229.1_g010.1.br_774..1034_+	110744246	GO0016021		lcl|NW_018923788.1_cds_XP_021799903.1_8
	2	protein Mpv17	Pav_sc0003681.1_g070.1.mk_32143..34635_-	110744246	GO0016021	ko04146 Peroxisome	lcl|NW_018923788.1_cds_XP_021799903.1_8
	12	uncharacterized protein LOC110744319	Pav_sc0003705.1_g020.1.mk_14947..17329_-	110744319			lcl|NW_018923805.1_cds_XP_021799988.1_2
	14	thylakoid lumenal 19 kDa protein, chloroplastic	Pav_sc0003708.1_g100.1.mk_45609..46980_-	110744331	GO0005509|GO:0009523|GO:0009654|GO:0015979|GO:0019898		lcl|NW_018923808.1_cds_XP_021800001.1_8
	26	outer envelope protein 61	Pav_sc0003759.1_g060.1.mk_29690..36478_-	110744400	GO0005515		lcl|NW_018923840.1_cds_XP_021800059.1_2
	27	probable xyloglucan galactosyltransferase GT14	Pav_sc0000100.1_g240.1.br_95531..97000_-	110744403			lcl|NW_018921329.1_cds_XP_021800063.1_7
	28	probable xyloglucan endotransglucosylase/hydrolase protein 10	Pav_sc0003766.1_g160.1.mk_49541..50782_+	110744416	GO0010411|GO:0016762|GO:0042546,GO0005618|GO:0006073|GO:0016762|GO:0048046,GO0004553|GO:0005975		lcl|NW_018923845.1_cds_XP_021800076.1_11
	34	plastid-lipid-associated protein 6, chloroplastic	Pav_sc0003800.1_g010.1.mk_4354..6512_-	110744438			lcl|NW_018923865.1_cds_XP_021800102.1_1
	42	serine/threonine-protein kinase HT1 isoform X1	Pav_sc0003835.1_g160.1.mk_116631..122296_+	110744493	GO0004672|GO:0005524|GO:0006468,GO0005515,GO0004672|GO:0006468		lcl|NW_018923887.1_cds_XP_021800176.1_16
	43	HVA22-like protein f	Pav_sc0003835.1_g200.1.mk_143543..145179_-	110744494			lcl|NW_018923887.1_cds_XP_021800178.1_20
	51	chloroplast processing peptidase-like	Pav_sc0003895.1_g010.1.br_1..2356_-	110744546	GO0008236|GO:0016021,GO0006508|GO:0008236|GO:0016020	ko03060 Protein export , ko02024 Quorum sensing	lcl|NW_018923910.1_cds_XP_021800232.1_10
	70	probable beta-D-xylosidase 6	Pav_sc0003952.1_g020.1.mk_8129..11863_-	110744642	GO0004553|GO:0005975		lcl|NW_018923960.1_cds_XP_021800325.1_1
	82	uncharacterized protein LOC110744691	Pav_co4033707.1_g010.1.mk_1250..1471_-	110744691	GO0006662|GO:0015035|GO:0045454,GO0045454		lcl|NW_018924007.1_cds_XP_021800372.1_5
	83	uncharacterized protein LOC110744691	Pav_sc0004043.1_g100.1.mk_25988..27442_+	110744691	GO0045454,GO0006662|GO:0015035|GO:0045454	ko05418 Fluid shear stress and atherosclerosis , ko04621 NOD-like receptor signaling pathway	lcl|NW_018924007.1_cds_XP_021800372.1_5
	85	probable glycerol-3-phosphate acyltransferase 8	Pav_sc0000102.1_g300.1.mk_151936..154986_-	110744707	GO0008152|GO:0016746	ko00564 Glycerophospholipid metabolism , ko00561 Glycerolipid metabolism	lcl|NW_018921331.1_cds_XP_021800388.1_27
	96	uncharacterized protein LOC110744724	Pav_sc0000378.1_g170.1.br_76635..77463_+	110744724			lcl|NW_018921331.1_cds_XP_021800406.1_17
	105	probable inactive purple acid phosphatase 1	Pav_sc0000740.1_g610.1.mk_289211..289609_+	110744757			lcl|NW_018924083.1_cds_XP_021800454.1_16
	106	probable inactive purple acid phosphatase 1	Pav_sc0011828.1_g010.1.mk_1528..2704_+	110744757			lcl|NW_018924083.1_cds_XP_021800454.1_16
	112	probable mediator of RNA polymerase II transcription subunit 37c isoform X1	Pav_sc0004208.1_g030.1.br_11920..13638_+	110744779	GO0006629|GO:0008081	ko05134 Legionellosis , ko04010 MAPK signaling pathway , ko05169 Epstein-Barr virus infection , ko04213 Longevity regulating pathway - multiple species , ko05164 Influenza A , ko05162 Measles , ko03040 Spliceosome , ko05145 Toxoplasmosis , ko04141 Protein processing in endoplasmic reticulum , ko04915 Estrogen signaling pathway , ko04144 Endocytosis , ko04612 Antigen processing and presentation	lcl|NW_018924099.1_cds_XP_021800484.1_3
	118	polyol transporter 5-like	Pav_sc0004226.1_g050.1.mk_34449..37294_+	110744790	GO0016021|GO:0022857|GO:0055085,GO0016020|GO:0022891|GO:0055085,GO0005215|GO:0016021|GO:0055085		lcl|NW_018924112.1_cds_XP_021800498.1_2
	126	exosome component 10	Pav_sc0004290.1_g230.1.mk_113118..116828_+	110744824	GO0003676,GO0003676|GO:0006139|GO:0008408,GO0003723		lcl|NW_018924141.1_cds_XP_021800536.1_39
	133	auxin-binding protein ABP19a-like	Pav_sc0004305.1_g250.1.mk_140779..141417_+	110744858	GO0030145,GO0045735		lcl|NW_018924152.1_cds_XP_021800576.1_31
	140	ATP synthase subunit O, mitochondrial	Pav_sc0004348.1_g050.1.mk_17088..21549_+	110744901	GO0015986|GO:0046933	ko00190 Oxidative phosphorylation , ko05016 Huntington's disease , ko05010 Alzheimer's disease , ko05012 Parkinson's disease	lcl|NW_018924170.1_cds_XP_021800628.1_3
	142	uncharacterized protein LOC110744921	Pav_sc0004354.1_g210.1.mk_112347..112796_-	110744921			lcl|NW_018924175.1_cds_XP_021800650.1_25
	144	signal recognition particle 14 kDa protein	Pav_sc0004354.1_g100.1.mk_47438..50108_+	110744928	GO0006614|GO:0008312|GO:0048500,GO0005786|GO:0006614|GO:0008312|GO:0030942	ko03060 Protein export	lcl|NW_018924175.1_cds_XP_021800655.1_6
	151	leucine-rich repeat extensin-like protein 2	Pav_sc0004354.1_g240.1.mk_131754..138847_+	110744939			lcl|NW_018924175.1_cds_XP_021800672.1_29
	172	violaxanthin de-epoxidase, chloroplastic isoform X1	Pav_sc0004456.1_g190.1.mk_104617..108112_+	110745041	GO0009507|GO:0046422|GO:0055114	ko00906 Carotenoid biosynthesis	lcl|NW_018924236.1_cds_XP_021800797.1_28
	184	AT-hook motif nuclear-localized protein 9	Pav_sc0000102.1_g780.1.mk_468989..474410_+	110745088	GO0003677		lcl|NW_018921331.1_cds_XP_021800859.1_82
	211	serine hydroxymethyltransferase, mitochondrial	Pav_sc0004578.1_g090.1.mk_39967..46968_+	110745136	GO0030170,GO0004372|GO:0006545|GO:0035999,GO0003824	ko01200 Carbon metabolism , ko00670 One carbon pool by folate , ko00680 Methane metabolism , ko00630 Glyoxylate and dicarboxylate metabolism , ko00260 Glycine, serine and threonine metabolism , ko01523 Antifolate resistance , ko01230 Biosynthesis of amino acids , ko00460 Cyanoamino acid metabolism	lcl|NW_018924301.1_cds_XP_021800910.1_5
	224	thylakoid lumenal 15.0 kDa protein 2, chloroplastic	Pav_sc0004730.1_g060.1.mk_22001..23662_+	110745218			lcl|NW_018924370.1_cds_XP_021800991.1_8
	225	uncharacterized protein LOC110745219 isoform X1	Pav_sc0000103.1_g270.1.mk_114243..116080_-	110745219			lcl|NW_018921332.1_cds_XP_021800996.1_22
	233	malate dehydrogenase, glyoxysomal-like	Pav_sc0004779.1_g020.1.mk_11887..15036_+	110745262	GO0006099|GO:0030060,GO0006108|GO:0016615|GO:0055114,GO0016616|GO:0019752|GO:0055114,GO0016616|GO:0055114,GO0003824|GO:0005975|GO:0016616|GO:0055114,GO0016491|GO:0055114	ko00710 Carbon fixation in photosynthetic organisms , ko00620 Pyruvate metabolism , ko01200 Carbon metabolism , ko00020 Citrate cycle (TCA cycle) , ko00270 Cysteine and methionine metabolism , ko00630 Glyoxylate and dicarboxylate metabolism	lcl|NW_018924392.1_cds_XP_021801038.1_1
	263	ras-related protein RABA6a-like	Pav_sc0000103.1_g570.1.mk_279113..281150_-	110745420	GO0005525,GO0003924|GO:0005525		lcl|NW_018921332.1_cds_XP_021801197.1_64
	264	heat shock cognate 70 kDa protein-like	Pav_sc0005078.1_g070.1.mk_33251..33926_+	110745449			lcl|NW_018924554.1_cds_XP_021801226.1_7
	273	plant UBX domain-containing protein 1 isoform X2	Pav_sc0005156.1_g010.1.mk_206..2321_+	110745474	GO0005515	ko05202 Transcriptional misregulation in cancers	lcl|NW_018924590.1_cds_XP_021801257.1_2
	295	glutamate--tRNA ligase, chloroplastic/mitochondrial	Pav_sc0005418.1_g040.1.mk_12005..17336_-	110745577	GO0006424|GO:0008270,GO0005524|GO:0016876|GO:0043039,GO0000049,GO0000166|GO:0004818|GO:0005524|GO:0005737|GO:0006424,GO0000166|GO:0004812|GO:0005524|GO:0006418,GO0000166|GO:0004812|GO:0005524|GO:0005737|GO:0006418,GO0000166|GO:0005524|GO:0005737|GO:0016876|GO:0043039	ko00860 Porphyrin and chlorophyll metabolism , ko00970 Aminoacyl-tRNA biosynthesis	lcl|NW_018924725.1_cds_XP_021801388.1_5
	297	receptor-like protein kinase HERK 1	Pav_sc0005462.1_g070.1.br_37387..39914_-	110745594	GO0005524,GO0004672|GO:0005524|GO:0006468,GO0004672|GO:0006468		lcl|NW_018924748.1_cds_XP_021801411.1_3
	306	plastidic glucose transporter 4	Pav_sc0005527.1_g060.1.mk_13737..20757_-	110745636	GO0016020|GO:0022891|GO:0055085,GO0016021|GO:0022857|GO:0055085,GO0005215|GO:0016021|GO:0055085		lcl|NW_018924783.1_cds_XP_021801452.1_4
	308	actin-interacting protein 1-2	Pav_sc0000103.1_g460.1.mk_198983..202509_-	110745641	GO0005515		lcl|NW_018921332.1_cds_XP_021801459.1_44
	323	DNA-directed RNA polymerases II and IV subunit 5A-like	Pav_sc0005664.1_g050.1.mk_31299..35757_+	110745705	GO0003677|GO:0003899|GO:0006351,GO0003677|GO:0003899|GO:0005634|GO:0006351	ko00240 Pyrimidine metabolism , ko03020 RNA polymerase , ko00230 Purine metabolism , ko05169 Epstein-Barr virus infection , ko05016 Huntington's disease , ko04623 Cytosolic DNA-sensing pathway	lcl|NW_018924848.1_cds_XP_021801521.1_6
	330	50S ribosomal protein L28, chloroplastic	Pav_sc0000557.1_g1250.1.mk_727529..728145_+	110745716	GO0003735,GO0003735|GO:0005622|GO:0005840|GO:0006412	ko03010 Ribosome	lcl|NW_018924853.1_cds_XP_021801533.1_20
	331	50S ribosomal protein L28, chloroplastic	Pav_co4032649.1_g010.1.mk_2..1156_-	110745716	GO0003735		lcl|NW_018924853.1_cds_XP_021801533.1_20
	332	50S ribosomal protein L28, chloroplastic	Pav_sc0005678.1_g180.1.mk_94972..97032_+	110745716	GO0003735|GO:0005622|GO:0005840|GO:0006412,GO0003735	ko03010 Ribosome	lcl|NW_018924853.1_cds_XP_021801533.1_20
	354	eukaryotic translation initiation factor 3 subunit M-like	Pav_sc0005755.1_g020.1.br_14039..14767_+	110745776	GO0005515		lcl|NW_018924894.1_cds_XP_021801605.1_1
	355	eukaryotic translation initiation factor 3 subunit M-like	Pav_sc0005755.1_g010.1.mk_10242..11051_+	110745776			lcl|NW_018924894.1_cds_XP_021801605.1_1
	360	AP-4 complex subunit epsilon	Pav_sc0005784.1_g100.1.mk_30919..32864_+	110745785	GO0015031|GO:0030124,GO0006886|GO:0016192|GO:0030117,GO0005488	ko04142 Lysosome	lcl|NW_018924912.1_cds_XP_021801615.1_4
	368	uncharacterized protein LOC110745805	Pav_sc0005842.1_g040.1.mk_22525..27965_+	110745805			lcl|NW_018924937.1_cds_XP_021801641.1_4
	384	elongation factor Tu, chloroplastic	Pav_sc0006018.1_g140.1.mk_51829..53283_+	110745873	GO0005525,GO0003746|GO:0005525|GO:0005622|GO:0006414,GO0003924|GO:0005525		lcl|NW_018925014.1_cds_XP_021801718.1_13
	385	serine/threonine-protein kinase HT1-like	Pav_sc0006018.1_g220.1.mk_74816..78581_-	110745882	GO0004672|GO:0005524|GO:0006468,GO0004672|GO:0006468,GO0005524		lcl|NW_018925014.1_cds_XP_021801728.1_20
	386	DEAD-box ATP-dependent RNA helicase 30 isoform X2	Pav_sc0006018.1_g300.1.mk_114866..119152_+	110745883	GO0003676|GO:0005524	ko05205 Proteoglycans in cancer , ko03040 Spliceosome , ko05202 Transcriptional misregulation in cancers	lcl|NW_018925014.1_cds_XP_021801730.1_33
	389	sucrose synthase 6-like isoform X2	Pav_sc0000103.1_g1530.1.mk_795957..800271_+	110745885	GO0005985|GO:0016157	ko00500 Starch and sucrose metabolism	lcl|NW_018921332.1_cds_XP_021801743.1_194
	411	serine hydroxymethyltransferase 3, chloroplastic-like	Pav_sc0006091.1_g010.1.mk_11715..16347_+	110745973	GO0030170,GO0003824,GO0004372|GO:0006545|GO:0035999	ko00670 One carbon pool by folate , ko00680 Methane metabolism , ko00260 Glycine, serine and threonine metabolism , ko01230 Biosynthesis of amino acids , ko00460 Cyanoamino acid metabolism , ko01523 Antifolate resistance , ko00630 Glyoxylate and dicarboxylate metabolism , ko01200 Carbon metabolism	lcl|NW_018925053.1_cds_XP_021801850.1_1
	423	dynamin-2A-like isoform X1	Pav_co4015173.1_g010.1.mk_930..1235_-	110746015		ko04961 Endocrine and other factor-regulated calcium reabsorption , ko05100 Bacterial invasion of epithelial cells , ko04144 Endocytosis , ko04721 Synaptic vesicle cycle , ko04072 Phospholipase D signaling pathway	lcl|NW_018925083.1_cds_XP_021801902.1_6
	432	probable aldo-keto reductase 2	Pav_sc0000017.1_g980.1.mk_586821..595738_-	110746067			lcl|NW_018921255.1_cds_XP_021801995.1_60
	441	malignant T-cell-amplified sequence 1-A isoform X2	Pav_sc0006359.1_g050.1.mk_22923..27157_+	110746132	GO0003723		lcl|NW_018925187.1_cds_XP_021802043.1_5
	442	malignant T-cell-amplified sequence 1-A isoform X1	Pav_sc0007755.1_g050.1.mk_7128..9100_+	110746132	GO0005622|GO:0008270,GO0003723		lcl|NW_018925187.1_cds_XP_021802042.1_4
	448	peptidyl-prolyl cis-trans isomerase CYP71	Pav_sc0006365.1_g070.1.mk_48733..57138_+	110746153	GO0005515,GO0000413|GO:0003755|GO:0006457,GO0003755|GO:0006457		lcl|NW_018925190.1_cds_XP_021802062.1_9
	453	protein P21-like	Pav_sc0006450.1_g010.1.br_6681..7358_-	110746189			lcl|NW_018925233.1_cds_XP_021802092.1_1
	468	soluble inorganic pyrophosphatase 6, chloroplastic-like	Pav_sc0006661.1_g020.1.mk_5010..7967_+	110746275	GO0000287|GO:0004427|GO:0005737|GO:0006796	ko00190 Oxidative phosphorylation	lcl|NW_018925338.1_cds_XP_021802173.1_2
	469	soluble inorganic pyrophosphatase 6, chloroplastic-like	Pav_sc0010219.1_g020.1.mk_1909..7595_-	110746275	GO0000287|GO:0004427|GO:0005737|GO:0006796	ko00190 Oxidative phosphorylation	lcl|NW_018925338.1_cds_XP_021802173.1_2
	472	uncharacterized protein LOC110746301 isoform X1	Pav_sc0006734.1_g030.1.mk_4380..24764_+	110746301			lcl|NW_018925373.1_cds_XP_021802201.1_1
	473	eukaryotic translation initiation factor 6-2	Pav_sc0006132.1_g010.1.br_972..5109_+	110746309	GO0042256|GO:0043022	ko03008 Ribosome biogenesis in eukaryotes	lcl|XM_021946520.1_cds_XP_021802212.1_1
	474	nudix hydrolase 3-like	Pav_sc0006780.1_g020.1.mk_1948..4762_+	110746311			lcl|NW_018925396.1_cds_XP_021802214.1_1
	475	uncharacterized protein LOC110746312 isoform X2	Pav_sc0006780.1_g090.1.mk_30640..35518_-	110746312			lcl|NW_018925396.1_cds_XP_021802216.1_3
	476	uncharacterized protein LOC110746312 isoform X2	Pav_sc0002389.1_g010.1.mk_1577..5686_-	110746312			lcl|NW_018925396.1_cds_XP_021802216.1_3
	480	subtilisin-like protease SBT4.14	Pav_sc0006781.1_g030.1.mk_16814..26741_+	110746317			lcl|NW_018925397.1_cds_XP_021802223.1_1
	491	ATP-dependent zinc metalloprotease FTSH 12, chloroplastic isoform X1	Pav_sc0006892.1_g040.1.mk_30597..39987_+	110746350	GO0004222|GO:0005524|GO:0006508,GO0005524		lcl|NW_018925453.1_cds_XP_021802257.1_7
	492	ATP-dependent zinc metalloprotease FTSH 12, chloroplastic isoform X3	Pav_sc0010177.1_g010.1.br_1..3061_-	110746350	GO0005524,GO0004222|GO:0005524|GO:0006508		lcl|NW_018925453.1_cds_XP_021802259.1_8
	496	eukaryotic peptide chain release factor GTP-binding subunit ERF3A	Pav_sc0000103.1_g340.1.mk_145405..153223_-	110746358	GO0005525,GO0003924|GO:0005525	ko03015 mRNA surveillance pathway	lcl|NW_018921332.1_cds_XP_021802269.1_34
	501	ATP synthase subunit beta, mitochondrial	Pav_sc0000103.1_g280.1.mk_118707..122190_+	110746376	GO0005524,GO0000275|GO:0005524|GO:0006754|GO:0016887,GO0015986|GO:0045261|GO:0046933,GO0015992|GO:0046034	ko05016 Huntington's disease , ko00190 Oxidative phosphorylation , ko05012 Parkinson's disease , ko05010 Alzheimer's disease	lcl|NW_018921332.1_cds_XP_021802286.1_24
	502	ATP synthase subunit beta, mitochondrial	Pav_sc0005405.1_g020.1.mk_2334..2510_-	110746376			lcl|NW_018921332.1_cds_XP_021802286.1_24
	513	probable mediator of RNA polymerase II transcription subunit 37c	Pav_sc0007152.1_g010.1.br_95..664_+	110746419			lcl|NW_018925592.1_cds_XP_021802331.1_1
	521	nuclear-pore anchor isoform X1	Pav_sc0007253.1_g130.1.mk_85884..108586_-	110746470		ko03013 RNA transport , ko05200 Pathways in cancer , ko05216 Thyroid cancer	lcl|NW_018925649.1_cds_XP_021802386.1_24
	534	protein mago nashi homolog	Pav_sc0007323.1_g030.1.mk_10165..13480_-	110746501	GO0005634	ko03013 RNA transport , ko03015 mRNA surveillance pathway , ko03040 Spliceosome	lcl|NW_018925684.1_cds_XP_021802423.1_2
	543	carotenoid 9,10(9',10')-cleavage dioxygenase 1-like	Pav_sc0007611.1_g010.1.mk_1702..3344_-	110746566	GO0016702|GO:0055114		lcl|NW_018925821.1_cds_XP_021802483.1_1
	557	uncharacterized protein LOC110746609	Pav_sc0007709.1_g020.1.mk_6935..10911_-	110746609			lcl|NW_018925865.1_cds_XP_021802532.1_2
	562	prolyl endopeptidase isoform X1	Pav_sc0007796.1_g070.1.mk_49641..55601_-	110746638	GO0004252|GO:0006508,GO0004252|GO:0070008,GO0006508|GO:0008236	ko04614 Renin-angiotensin system	lcl|NW_018925915.1_cds_XP_021802558.1_22
	564	plastocyanin	Pav_sc0007796.1_g170.1.mk_114356..114856_+	110746643	GO0005507|GO:0009055	ko00195 Photosynthesis	lcl|NW_018925915.1_cds_XP_021802562.1_39
	593	transketolase-1, chloroplastic-like	Pav_co4022365.1_g010.1.br_1..1326_+	110746737			lcl|NW_018926076.1_cds_XP_021802667.1_1
	625	beta-glucosidase 44-like	Pav_sc0000103.1_g440.1.mk_190928..193839_-	110746917	GO0004553|GO:0005975,GO0005515	ko00940 Phenylpropanoid biosynthesis , ko00460 Cyanoamino acid metabolism , ko00500 Starch and sucrose metabolism	lcl|NW_018921332.1_cds_XP_021802839.1_42
	627	S-adenosylmethionine carrier 1, chloroplastic/mitochondrial-like	Pav_sc0012137.1_g010.1.br_540..1049_-	110746952			lcl|NW_018926520.1_cds_XP_021802869.1_2
	628	S-adenosylmethionine carrier 1, chloroplastic/mitochondrial-like	Pav_sc0009055.1_g020.1.mk_4000..6680_-	110746952			lcl|NW_018926520.1_cds_XP_021802869.1_2
	636	cyclin-dependent kinase D-3	Pav_sc0000103.1_g240.1.mk_106527..111143_-	110747017	GO0004672|GO:0006468,GO0005524,GO0004672|GO:0005524|GO:0006468	ko03420 Nucleotide excision repair , ko04110 Cell cycle , ko03022 Basal transcription factors	lcl|NW_018921332.1_cds_XP_021802929.1_19
	637	cyclin-dependent kinase D-3	Pav_sc0000103.1_g240.1.mk_106527..111143_-	110747017	GO0004672|GO:0006468,GO0005524,GO0004672|GO:0005524|GO:0006468	ko03420 Nucleotide excision repair , ko04110 Cell cycle , ko03022 Basal transcription factors	lcl|NW_018921332.1_cds_XP_021802929.1_19
	670	psbP domain-containing protein 6, chloroplastic isoform X2	Pav_sc0009857.1_g030.1.mk_3964..4671_-	110747241	GO0005509|GO:0009523|GO:0009654|GO:0015979|GO:0019898		lcl|NW_018927141.1_cds_XP_021803140.1_1
	671	psbP domain-containing protein 6, chloroplastic isoform X2	Pav_sc0010327.1_g020.1.mk_5419..8973_-	110747241	GO0005509|GO:0009523|GO:0009654|GO:0015979|GO:0019898		lcl|NW_018927141.1_cds_XP_021803140.1_1
	684	DEAD-box ATP-dependent RNA helicase 27-like	Pav_sc0010664.1_g010.1.br_2629..4261_-	110747325			lcl|NW_018927333.1_cds_XP_021803211.1_1
	709	carotene epsilon-monooxygenase, chloroplastic	Pav_sc0011351.1_g010.1.mk_3..4873_+	110747444	GO0005506|GO:0016705|GO:0020037|GO:0055114,GO0016705|GO:0055114	ko00906 Carotenoid biosynthesis	lcl|NW_018927706.1_cds_XP_021803311.1_1
	710	apoptosis inhibitor 5-like protein API5	Pav_sc0011838.1_g020.1.mk_3751..8764_+	110747449	GO0005488		lcl|NW_018927717.1_cds_XP_021803313.1_1
	711	apoptosis inhibitor 5-like protein API5	Pav_sc0011993.1_g010.1.mk_1066..2776_+	110747449	GO0005488		lcl|NW_018927717.1_cds_XP_021803313.1_1
	718	G-type lectin S-receptor-like serine/threonine-protein kinase SD1-13 isoform X1	Pav_sc0011731.1_g010.1.mk_23..1781_+	110747508	GO0004672|GO:0006468,GO0004672|GO:0005524|GO:0006468	ko05145 Toxoplasmosis , ko05152 Tuberculosis , ko05140 Leishmaniasis , ko05164 Influenza A , ko04064 NF-kappa B signaling pathway , ko04722 Neurotrophin signaling pathway , ko05133 Pertussis , ko04621 NOD-like receptor signaling pathway , ko05162 Measles , ko04624 Toll and Imd signaling pathway , ko04620 Toll-like receptor signaling pathway , ko05142 Chagas disease (American trypanosomiasis)	lcl|NW_018927910.1_cds_XP_021803361.1_1
	729	uncharacterized protein LOC110747602	Pav_sc0002106.1_g110.1.br_33505..33831_-	110747602			lcl|NW_018928235.1_cds_XP_021803444.1_1
	745	homeobox protein HD1	Pav_sc0000107.1_g270.1.mk_151952..157452_+	110747685	GO0003677|GO:0005634,GO0003677,GO0003677|GO:0006355		lcl|NW_018921335.1_cds_XP_021803513.1_28
	752	dihydroflavonol 4-reductase-like	Pav_co3996337.1_g010.1.mk_49..427_-	110747751	GO0003824|GO:0050662		lcl|NW_018928773.1_cds_XP_021803554.1_1
	753	50S ribosomal protein L27, chloroplastic	Pav_co3996561.1_g010.1.mk_315..711_+	110747752	GO0003735|GO:0005622|GO:0005840|GO:0006412	ko03010 Ribosome	lcl|NW_018928787.1_cds_XP_021803556.1_1
	779	14-3-3-like protein	Pav_sc0003218.1_g040.1.mk_19938..22785_-	110747936	GO0019904		lcl|NW_018929437.1_cds_XP_021803683.1_1
	789	peroxidase 12-like	Pav_co4017443.1_g010.1.mk_213..833_+	110748020	GO0004601|GO:0006979|GO:0020037|GO:0055114	ko00940 Phenylpropanoid biosynthesis	lcl|NW_018929715.1_cds_XP_021803755.1_1
	802	serine hydroxymethyltransferase 2, mitochondrial-like	Pav_co4023041.1_g010.1.mk_142..1086_-	110748104	GO0003824	ko00670 One carbon pool by folate , ko00680 Methane metabolism , ko01230 Biosynthesis of amino acids , ko01523 Antifolate resistance , ko01200 Carbon metabolism , ko00460 Cyanoamino acid metabolism , ko00630 Glyoxylate and dicarboxylate metabolism , ko00260 Glycine, serine and threonine metabolism	lcl|NW_018929955.1_cds_XP_021803825.1_1
	809	methyl-CpG-binding domain-containing protein 11-like	Pav_co4026675.1_g010.1.mk_160..969_+	110748155	GO0003677,GO0003677|GO:0005634		lcl|NW_018930096.1_cds_XP_021803875.1_1
	810	methyl-CpG-binding domain-containing protein 11-like	Pav_sc0000111.1_g190.1.mk_109449..111294_-	110748155	GO0003677,GO0003677|GO:0005634		lcl|NW_018930096.1_cds_XP_021803875.1_1
	816	haloacid dehalogenase-like hydrolase domain-containing protein At2g33255	Pav_co4029331.1_g010.1.mk_208..1371_-	110748200			lcl|NW_018930198.1_cds_XP_021803909.1_1
	824	GDSL esterase/lipase At4g28780-like	Pav_sc0004456.1_g050.1.mk_19025..30243_+	110748269			lcl|NW_018930360.1_cds_XP_021803960.1_1
	825	GDSL esterase/lipase At4g28780-like	Pav_co4034071.1_g010.1.mk_807..1494_+	110748269			lcl|NW_018930360.1_cds_XP_021803960.1_1
	840	transketolase, chloroplastic-like	Pav_co4040131.1_g010.1.br_890..1561_-	110748344	GO0003824|GO:0008152		lcl|NW_018930546.1_cds_XP_021804028.1_1
	857	plastoglobulin-1, chloroplastic	Pav_sc0000108.1_g420.1.mk_257421..260940_+	110748426			lcl|NW_018921336.1_cds_XP_021804100.1_15
	864	uncharacterized protein LOC110748457	Pav_co4050305.1_g010.1.mk_108..758_-	110748457			lcl|NW_018930808.1_cds_XP_021804128.1_1
	890	cucumisin-like	Pav_sc0000108.1_g380.1.br_225157..228803_-	110748634	GO0004252|GO:0006508		lcl|NW_018921336.1_cds_XP_021804287.1_13
	896	threonine--tRNA ligase, mitochondrial 1-like	Pav_co4069929.1_g020.1.br_1676..2548_-	110748659	GO0004829|GO:0005524|GO:0005737|GO:0006435		lcl|XM_021948611.1_cds_XP_021804303.1_1
	931	chaperone protein dnaJ A6, chloroplastic-like	Pav_sc0011027.1_g010.1.br_1..257_+	110748809	GO0006457|GO:0051082		lcl|NW_018921338.1_cds_XP_021804460.1_5
	932	chaperone protein dnaJ A6, chloroplastic-like	Pav_sc0000111.1_g050.1.mk_24176..25505_+	110748809	GO0006457|GO:0051082		lcl|NW_018921338.1_cds_XP_021804460.1_5
	942	rhomboid-like protein 15 isoform X2	Pav_sc0000112.1_g090.1.mk_35344..40481_+	110748836	GO0004252|GO:0016021,GO0005515		lcl|NW_018921339.1_cds_XP_021804494.1_8
	955	uncharacterized protein LOC110748908	Pav_sc0000113.1_g580.1.mk_334024..334712_+	110748908			lcl|NW_018921340.1_cds_XP_021804575.1_70
	956	HMG1/2-like protein isoform X2	Pav_sc0000113.1_g100.1.mk_39197..41454_+	110748911			lcl|NW_018921340.1_cds_XP_021804579.1_5
	962	2-oxoglutarate-dependent dioxygenase DAO-like	Pav_sc0000113.1_g730.1.mk_394529..396399_-	110748924	GO0016491|GO:0055114		lcl|NW_018921340.1_cds_XP_021804598.1_86
	970	probable inorganic phosphate transporter 1-3	Pav_sc0000119.1_g310.1.mk_169347..178314_+	110748961	GO0016021|GO:0022857|GO:0055085		lcl|NW_018921345.1_cds_XP_021804637.1_19
	975	glycolipid transfer protein 1	Pav_sc0000119.1_g660.1.mk_375593..379286_+	110748976	GO0005737|GO:0017089|GO:0046836|GO:0051861		lcl|NW_018921345.1_cds_XP_021804658.1_60
	981	probable glutathione S-transferase	Pav_sc0000119.1_g430.1.mk_231807..233921_+	110748995	GO0005515	ko00980 Metabolism of xenobiotics by cytochrome P450 , ko00480 Glutathione metabolism , ko00982 Drug metabolism - cytochrome P450 , ko01524 Platinum drug resistance , ko05418 Fluid shear stress and atherosclerosis , ko05204 Chemical carcinogenesis	lcl|NW_018921345.1_cds_XP_021804683.1_33
	991	universal stress protein PHOS32-like isoform X2	Pav_sc0000124.1_g150.1.mk_107688..111434_-	110749039	GO0006950		lcl|NW_018921350.1_cds_XP_021804736.1_18
	992	LOW QUALITY PROTEIN: uncharacterized protein LOC110749042	Pav_sc0000124.1_g090.1.br_31174..34564_-	110749042	GO0004672|GO:0005524|GO:0006468,GO0048544,GO0004674,GO0004672|GO:0006468		lcl|NW_018921350.1_cds_XP_021804739.1_4
	994	G-type lectin S-receptor-like serine/threonine-protein kinase At4g27290 isoform X2	Pav_sc0000124.1_g060.1.mk_11969..16682_-	110749048	GO0048544,GO0004672|GO:0006468,GO0004674,GO0004672|GO:0005524|GO:0006468		lcl|NW_018921350.1_cds_XP_021804751.1_2
	1019	uncharacterized protein LOC110749144	Pav_sc0000129.1_g820.1.mk_404963..410492_-	110749144	GO0003677|GO:0003899|GO:0005666|GO:0006383,GO0001104|GO:0006357|GO:0016592		lcl|NW_018921354.1_cds_XP_021804861.1_109
	1026	MOB kinase activator-like 1A	Pav_sc0000129.1_g910.1.mk_459500..462004_+	110749161		ko04392 Hippo signaling pathway - multiple species , ko04111 Cell cycle - yeast , ko04390 Hippo signaling pathway , ko04391 Hippo signaling pathway -fly	lcl|NW_018921354.1_cds_XP_021804886.1_126
	1028	eukaryotic initiation factor 4A-2-like	Pav_sc0000129.1_g260.1.mk_137063..144826_-	110749166	GO0003676|GO:0005524,GO0005515	ko03013 RNA transport	lcl|NW_018921354.1_cds_XP_021804893.1_42
	1029	30S ribosomal protein S16-2, chloroplastic/mitochondrial	Pav_sc0000129.1_g160.1.mk_87713..89652_-	110749180	GO0003735|GO:0005622|GO:0005840|GO:0006412	ko03010 Ribosome	lcl|NW_018921354.1_cds_XP_021804905.1_28
	1047	3-oxoacyl-[acyl-carrier-protein] synthase II, chloroplastic-like	Pav_sc0000129.1_g1510.1.mk_759575..765552_+	110749217	GO0006633|GO:0016747,GO0003824|GO:0008152	ko01212 Fatty acid metabolism , ko00061 Fatty acid biosynthesis , ko00780 Biotin metabolism	lcl|NW_018921354.1_cds_XP_021804967.1_184
	1056	auxin response factor 7 isoform X2	Pav_sc0000129.1_g1480.1.mk_733173..740220_-	110749255	GO0003677|GO:0005634|GO:0006355|GO:0009725,GO0005515	ko04075 Plant hormone signal transduction	lcl|NW_018921354.1_cds_XP_021805018.1_180
	1057	20 kDa chaperonin, chloroplastic	Pav_sc0000129.1_g1470.1.mk_730812..733064_+	110749257	GO0005737|GO:0006457,GO0006457|GO:0046914|GO:1901671,GO0005524|GO:0006457		lcl|NW_018921354.1_cds_XP_021805019.1_178
	1065	UDP-glycosyltransferase 91C1-like	Pav_sc0000129.1_g300.1.mk_159284..162782_+	110749287	GO0008152|GO:0016758		lcl|NW_018921354.1_cds_XP_021805050.1_49
	1066	DNA repair protein recA homolog 3, mitochondrial isoform X1	Pav_sc0000129.1_g150.1.mk_75617..84229_-	110749288	GO0005634|GO:0006334,GO0003677|GO:0005524|GO:0006259|GO:0008094,GO0003697|GO:0005524|GO:0006281,GO0003677|GO:0005524|GO:0006281|GO:0008094	ko03440 Homologous recombination	lcl|NW_018921354.1_cds_XP_021805051.1_24
	1078	pectinesterase-like	Pav_sc0000130.1_g870.1.mk_413561..416951_-	110749337	GO0005618|GO:0030599|GO:0042545,GO0004857	ko00040 Pentose and glucuronate interconversions	lcl|NW_018921355.1_cds_XP_021805116.1_109
	1083	uncharacterized protein LOC110749363	Pav_sc0000130.1_g640.1.mk_298441..301021_+	110749363			lcl|NW_018921355.1_cds_XP_021805145.1_69
	1085	protein HOMOLOG OF MAMMALIAN LYST-INTERACTING PROTEIN 5	Pav_sc0000130.1_g610.1.mk_286831..289863_-	110749370		ko04144 Endocytosis	lcl|NW_018921355.1_cds_XP_021805157.1_63
	1108	3-ketoacyl-CoA synthase 10	Pav_sc0000131.1_g390.1.mk_215832..219785_+	110749450	GO0003824|GO:0008152,GO0006633|GO:0016020|GO:0016747	ko00062 Fatty acid elongation	lcl|NW_018921356.1_cds_XP_021805258.1_34
	1112	copper transporter 5.1	Pav_sc0000131.1_g280.1.mk_163408..163857_-	110749478	GO0005375|GO:0016021|GO:0035434	ko01524 Platinum drug resistance , ko04978 Mineral absorption	lcl|NW_018921356.1_cds_XP_021805282.1_26
	1115	uncharacterized protein At1g32220, chloroplastic	Pav_sc0000131.1_g810.1.mk_417670..423433_-	110749487	GO0005634|GO:0006352		lcl|NW_018921356.1_cds_XP_021805291.1_62
	1116	splicing factor 3B subunit 6-like protein	Pav_sc0000131.1_g480.1.mk_271479..271853_-	110749491	GO0003676	ko03040 Spliceosome	lcl|NW_018921356.1_cds_XP_021805294.1_46
	1121	phosphatidylinositol 3,4,5-trisphosphate 3-phosphatase and protein-tyrosine-phosphatase PTEN2A	Pav_sc0000136.1_g040.1.mk_18930..25684_+	110749516	GO0004725|GO:0016311	ko05222 Small cell lung cancer , ko05206 MicroRNAs in cancer , ko04071 Sphingolipid signaling pathway , ko04115 p53 signaling pathway , ko04510 Focal adhesion , ko05224 Breast cancer , ko05213 Endometrial cancer , ko05214 Glioma , ko04070 Phosphatidylinositol signaling system , ko04150 mTOR signaling pathway , ko04218 Cellular senescence , ko05230 Central carbon metabolism in cancer , ko04140 Aut…	lcl|NW_018921360.1_cds_XP_021805318.1_4
	1125	leucine-rich repeat extensin-like protein 3	Pav_sc0000136.1_g020.1.br_4269..6414_-	110749527			lcl|NW_018921360.1_cds_XP_021805330.1_2
	1128	tetrapyrrole-binding protein, chloroplastic	Pav_sc0000137.1_g370.1.mk_153911..154714_+	110749529			lcl|NW_018921361.1_cds_XP_021805332.1_7
	1133	uncharacterized protein LOC110749559	Pav_sc0000138.1_g160.1.mk_85195..87404_-	110749559	GO0005515		lcl|NW_018921362.1_cds_XP_021805369.1_22
	1135	protein DOWNY MILDEW RESISTANCE 6	Pav_sc0000138.1_g540.1.mk_246284..250856_-	110749563			lcl|NW_018921362.1_cds_XP_021805373.1_70
	1193	cytochrome b5	Pav_sc0000022.1_g190.1.mk_110962..115154_+	110749719	GO0020037		lcl|NW_018921259.1_cds_XP_021805579.1_16
	1215	cucumisin-like	Pav_sc0000144.1_g290.1.br_132648..136250_+	110749792	GO0004252|GO:0006508		lcl|NW_018921367.1_cds_XP_021805669.1_12
	1217	phenolic glucoside malonyltransferase 1-like	Pav_sc0000023.1_g070.1.br_31117..32496_+	110749799	GO0016747		lcl|NW_018921260.1_cds_XP_021805680.1_3
	1218	fatty-acid-binding protein 1	Pav_sc0000146.1_g570.1.mk_291824..294273_-	110749800	GO0016872,GO0009813|GO:0045430		lcl|NW_018921369.1_cds_XP_021805677.1_66
	1224	chloroplast stem-loop binding protein of 41 kDa a, chloroplastic	Pav_sc0000146.1_g470.1.mk_246018..248084_+	110749827	GO0003824|GO:0050662		lcl|NW_018921369.1_cds_XP_021805715.1_56
	1248	vacuolar protein-sorting-associated protein 11 homolog	Pav_sc0000157.1_g250.1.mk_144322..149074_-	110749958	GO0006886|GO:0016192,GO0005515	ko04138 Autophagy - yeast	lcl|NW_018921377.1_cds_XP_021805874.1_35
	1250	chaperone protein ClpB3, chloroplastic isoform X1	Pav_sc0000023.1_g640.1.mk_304319..309824_+	110749974	GO0005737|GO:0009408|GO:0016485,GO0019538,GO0005524	ko04213 Longevity regulating pathway - multiple species	lcl|NW_018921260.1_cds_XP_021805898.1_65
	1254	UDP-glucose 6-dehydrogenase 1-like	Pav_sc0000023.1_g530.1.mk_254585..256033_+	110749988	GO0003979,GO0016616|GO:0055114,GO0055114,GO0016616|GO:0051287|GO:0055114	ko00040 Pentose and glucuronate interconversions , ko00053 Ascorbate and aldarate metabolism , ko00520 Amino sugar and nucleotide sugar metabolism	lcl|NW_018921260.1_cds_XP_021805925.1_50
	1257	uncharacterized protein LOC110750004	Pav_sc0000023.1_g680.1.mk_322882..329223_-	110750004			lcl|NW_018921260.1_cds_XP_021805935.1_72
	1285	photosystem I reaction center subunit IV B, chloroplastic	Pav_sc0000164.1_g160.1.mk_88299..89667_+	110750099	GO0009522|GO:0009538|GO:0015979	ko00195 Photosynthesis	lcl|NW_018921383.1_cds_XP_021806064.1_22
	1289	tetraspanin-18-like	Pav_sc0000164.1_g130.1.mk_70358..73195_+	110750125			lcl|NW_018921383.1_cds_XP_021806090.1_18
	1301	probable acyl-CoA dehydrogenase IBR3 isoform X2	Pav_sc0000174.1_g940.1.mk_564488..570529_-	110750204	GO0016627|GO:0050660|GO:0055114,GO0008152|GO:0016627|GO:0055114,GO0016627|GO:0055114	ko01212 Fatty acid metabolism , ko03320 PPAR signaling pathway , ko00640 Propanoate metabolism , ko00410 beta-Alanine metabolism , ko01200 Carbon metabolism , ko00280 Valine, leucine and isoleucine degradation , ko00071 Fatty acid degradation	lcl|NW_018921392.1_cds_XP_021806183.1_72
	1317	translationally-controlled tumor protein homolog	Pav_sc0000174.1_g220.1.mk_146411..148458_-	110750235			lcl|NW_018921392.1_cds_XP_021806224.1_22
	1318	major allergen Pru ar 1-like	Pav_sc0000174.1_g1620.1.br_863831..864422_+	110750236	GO0006952|GO:0009607		lcl|NW_018921392.1_cds_XP_021806225.1_108
	1328	major allergen Pru ar 1-like	Pav_sc0000174.1_g1830.1.br_943184..943599_-	110750253	GO0006952|GO:0009607		lcl|NW_018921392.1_cds_XP_021806244.1_118
	1330	major allergen Pru ar 1-like	Pav_sc0000174.1_g1840.1.br_953195..955183_-	110750255	GO0006952|GO:0009607		lcl|NW_018921392.1_cds_XP_021806246.1_115
	1331	major allergen Pru ar 1-like	Pav_sc0000174.1_g1800.1.br_936452..937042_-	110750255	GO0006952|GO:0009607		lcl|NW_018921392.1_cds_XP_021806246.1_115
	1340	uncharacterized protein LOC110750277	Pav_sc0000174.1_g1650.1.mk_890380..891343_+	110750277	GO0016491|GO:0051537|GO:0055114		lcl|NW_018921392.1_cds_XP_021806271.1_109
	1352	epimerase family protein SDR39U1 homolog, chloroplastic isoform X1	Pav_sc0000175.1_g140.1.mk_88243..94551_-	110750317	GO0003824|GO:0050662		lcl|NW_018921393.1_cds_XP_021806309.1_18
	1361	fructose-bisphosphate aldolase 1, chloroplastic	Pav_sc0000175.1_g270.1.mk_147641..150341_-	110750332	GO0004332|GO:0006096,GO0003824	ko01200 Carbon metabolism , ko01230 Biosynthesis of amino acids , ko00680 Methane metabolism , ko00010 Glycolysis / Gluconeogenesis , ko00051 Fructose and mannose metabolism , ko00030 Pentose phosphate pathway , ko00710 Carbon fixation in photosynthetic organisms	lcl|NW_018921393.1_cds_XP_021806333.1_29
	1367	serine carboxypeptidase-like 25	Pav_sc0000023.1_g230.1.mk_99244..103474_+	110750349	GO0004185|GO:0006508		lcl|NW_018921260.1_cds_XP_021806354.1_18
	1369	ubiquinone biosynthesis protein COQ4 homolog, mitochondrial	Pav_sc0000176.1_g170.1.mk_113449..115714_+	110750355	GO0006744,GO0005743|GO:0006744		lcl|NW_018921394.1_cds_XP_021806361.1_26
	1374	alpha-1,4-glucan-protein synthase [UDP-forming]-like	Pav_sc0011272.1_g010.1.mk_45..859_+	110750369	GO0016866|GO:0030244		lcl|NW_018921394.1_cds_XP_021806381.1_14
	1385	stem-specific protein TSJT1	Pav_sc0000184.1_g680.1.mk_414276..417433_+	110750434			lcl|NW_018921401.1_cds_XP_021806463.1_64
	1390	glutamine synthetase leaf isozyme, chloroplastic	Pav_sc0000184.1_g170.1.mk_106589..112062_-	110750454	GO0004356|GO:0006807,GO0004356|GO:0006542|GO:0006807,GO0003824	ko02020 Two-component system , ko04217 Necroptosis , ko04727 GABAergic synapse , ko00220 Arginine biosynthesis , ko01230 Biosynthesis of amino acids , ko00630 Glyoxylate and dicarboxylate metabolism , ko00250 Alanine, aspartate and glutamate metabolism , ko04724 Glutamatergic synapse , ko00910 Nitrogen metabolism	lcl|NW_018921401.1_cds_XP_021806485.1_19
	1395	uncharacterized protein LOC110750472	Pav_sc0000184.1_g160.1.mk_104592..105985_-	110750472			lcl|NW_018921401.1_cds_XP_021806508.1_18
	1420	NAD kinase 2, chloroplastic	Pav_sc0000195.1_g030.1.mk_29831..44707_+	110750564	GO0003951|GO:0008152,GO0003951|GO:0006741|GO:0008152,GO0003951|GO:0008152|GO:0019674	ko00760 Nicotinate and nicotinamide metabolism	lcl|NW_018921409.1_cds_XP_021806595.1_7
	1433	esterase-like	Pav_sc0000195.1_g800.1.mk_474187..480465_+	110750589	GO0016788		lcl|NW_018921409.1_cds_XP_021806633.1_92
	1435	acetyltransferase At1g77540	Pav_sc0000195.1_g600.1.mk_398680..399486_-	110750600			lcl|NW_018921409.1_cds_XP_021806649.1_71
	1437	proteasome subunit beta type-3-A	Pav_sc0000195.1_g380.1.mk_269599..271766_+	110750602	GO0004298,GO0004175|GO:0005839|GO:0051603,GO0004298|GO:0005839|GO:0051603,GO0019774|GO:0043161	ko03050 Proteasome	lcl|NW_018921409.1_cds_XP_021806651.1_39
	1439	keratinocyte-associated protein 2	Pav_sc0000195.1_g090.1.mk_88838..91445_+	110750609			lcl|NW_018921409.1_cds_XP_021806659.1_11
	1445	RGG repeats nuclear RNA binding protein A-like	Pav_sc0000200.1_g160.1.mk_110980..116198_-	110750635			lcl|NW_018921413.1_cds_XP_021806685.1_14
	1480	12-oxophytodienoate reductase 2-like isoform X1	Pav_sc0000205.1_g410.1.br_232215..233188_-	110750752	GO0003824,GO0010181|GO:0016491|GO:0055114		lcl|NW_018921418.1_cds_XP_021806806.1_30
	1481	12-oxophytodienoate reductase 2-like isoform X2	Pav_sc0000205.1_g400.1.br_227106..229984_-	110750752	GO0010181|GO:0016491|GO:0055114,GO0003824		lcl|NW_018921418.1_cds_XP_021806807.1_29
	1507	cytochrome P450 714C2-like	Pav_sc0000206.1_g300.1.br_165597..168296_+	110750834	GO0016705|GO:0055114,GO0005506|GO:0016705|GO:0020037|GO:0055114		lcl|NW_018921419.1_cds_XP_021806898.1_27
	1535	pentatricopeptide repeat-containing protein At2g15690-like	Pav_sc0000212.1_g1570.1.mk_835429..836943_-	110750952	GO0008270,GO0005515		lcl|NW_018921423.1_cds_XP_021807033.1_193
	1547	uncharacterized protein LOC110751006	Pav_sc0000212.1_g390.1.mk_216055..221907_-	110751006	GO0003746|GO:0005622|GO:0006414,GO0003676,GO0005515		lcl|NW_018921423.1_cds_XP_021807113.1_49
	1549	enhanced ethylene response protein 5	Pav_sc0000212.1_g1740.1.mk_901433..905083_+	110751008	GO0005515		lcl|NW_018921423.1_cds_XP_021807115.1_211
	1553	protein phosphatase 2C 56-like	Pav_sc0000212.1_g830.1.mk_449564..453600_+	110751018	GO0004722|GO:0006470,GO0003824,GO0043169	ko04075 Plant hormone signal transduction , ko04016 MAPK signaling pathway - plant , ko04931 Insulin resistance	lcl|NW_018921423.1_cds_XP_021807127.1_96
	1566	uncharacterized protein LOC110751057	Pav_sc0000212.1_g1690.1.mk_883393..886639_-	110751057	GO0008152|GO:0008168		lcl|NW_018921423.1_cds_XP_021807167.1_205
	1569	uncharacterized protein LOC110751066 isoform X1	Pav_sc0000212.1_g280.1.mk_135819..139296_+	110751066			lcl|NW_018921423.1_cds_XP_021807177.1_36
	1570	cyclin-dependent kinase F-1	Pav_sc0000212.1_g290.1.mk_139555..142343_-	110751069	GO0005524,GO0004672|GO:0005524|GO:0006468		lcl|NW_018921423.1_cds_XP_021807180.1_37
	1572	hexokinase-1-like	Pav_sc0000212.1_g990.1.mk_521824..527142_-	110751073	GO0001678|GO:0004396|GO:0005524|GO:0005536|GO:0005975|GO:0046835,GO0005524|GO:0005975|GO:0016773	ko04973 Carbohydrate digestion and absorption , ko04910 Insulin signaling pathway , ko04930 Type II diabetes mellitus , ko00010 Glycolysis / Gluconeogenesis , ko00051 Fructose and mannose metabolism , ko04066 HIF-1 signaling pathway , ko00520 Amino sugar and nucleotide sugar metabolism , ko00521 Streptomycin biosynthesis , ko05230 Central carbon metabolism in cancer , ko00052 Galactose metabolism…	lcl|NW_018921423.1_cds_XP_021807184.1_113
	1582	AP-4 complex subunit sigma	Pav_sc0000212.1_g1200.1.mk_633190..635278_+	110751086	GO0006810,GO0008565|GO:0015031	ko04142 Lysosome	lcl|NW_018921423.1_cds_XP_021807201.1_141
	1594	profilin-2	Pav_sc0000212.1_g1110.1.mk_587081..588193_-	110751117	GO0003779	ko04013 MAPK signaling pathway - fly , ko05132 Salmonella infection , ko05131 Shigellosis , ko04810 Regulation of actin cytoskeleton , ko04015 Rap1 signaling pathway	lcl|NW_018921423.1_cds_XP_021807239.1_131
	1598	thioredoxin-like 2, chloroplastic	Pav_sc0000212.1_g1720.1.mk_895285..898011_-	110751138	GO0045454		lcl|NW_018921423.1_cds_XP_021807263.1_209
	1599	derlin-1	Pav_sc0000212.1_g1120.1.mk_588679..592011_-	110751141	GO0004252|GO:0016021	ko04141 Protein processing in endoplasmic reticulum	lcl|NW_018921423.1_cds_XP_021807266.1_132
	1611	2-oxoisovalerate dehydrogenase subunit alpha 2, mitochondrial	Pav_sc0000216.1_g200.1.mk_82727..89544_-	110751189	GO0008152|GO:0016624	ko00280 Valine, leucine and isoleucine degradation , ko00640 Propanoate metabolism	lcl|NW_018921427.1_cds_XP_021807315.1_8
	1618	early nodulin-like protein 3	Pav_sc0000218.1_g240.1.mk_135228..136316_-	110751217	GO0009055		lcl|NW_018921429.1_cds_XP_021807336.1_13
	1627	uncharacterized protein LOC110751257 isoform X1	Pav_sc0000220.1_g600.1.mk_257623..261677_-	110751257	GO0016301		lcl|NW_018921431.1_cds_XP_021807384.1_57
	1652	uncharacterized protein LOC110751369	Pav_sc0000220.1_g580.1.mk_245073..248645_-	110751369			lcl|NW_018921431.1_cds_XP_021807512.1_53
	1653	uncharacterized protein At3g61260-like isoform X1	Pav_sc0000220.1_g360.1.mk_150141..151946_+	110751374			lcl|NW_018921431.1_cds_XP_021807520.1_30
	1661	alpha-1,4 glucan phosphorylase L-2 isozyme, chloroplastic/amyloplastic-like	Pav_sc0000220.1_g290.1.mk_126356..131908_-	110751420	GO0005975|GO:0008184,GO0004645|GO:0005975|GO:0030170	ko04910 Insulin signaling pathway , ko04217 Necroptosis , ko02026 Biofilm formation - Escherichia coli , ko04931 Insulin resistance , ko04922 Glucagon signaling pathway , ko00500 Starch and sucrose metabolism	lcl|NW_018921431.1_cds_XP_021807585.1_22
	1666	peptidyl-prolyl cis-trans isomerase NIMA-interacting 4	Pav_sc0000220.1_g930.1.mk_423878..424330_-	110751441	GO0016853		lcl|NW_018921431.1_cds_XP_021807608.1_87
	1675	MLP-like protein 31	Pav_sc0000221.1_g500.1.mk_198262..199173_+	110751475	GO0006952|GO:0009607		lcl|NW_018921432.1_cds_XP_021807642.1_23
	1676	MLP-like protein 31	Pav_sc0000221.1_g330.1.mk_110296..111375_-	110751475	GO0006952|GO:0009607		lcl|NW_018921432.1_cds_XP_021807642.1_23
	1677	MLP-like protein 31	Pav_sc0000221.1_g280.1.br_101500..102077_-	110751476	GO0006952|GO:0009607		lcl|NW_018921432.1_cds_XP_021807643.1_22
	1679	protein SIEVE ELEMENT OCCLUSION B-like	Pav_sc0000229.1_g290.1.mk_138372..141486_-	110751483			lcl|NW_018921437.1_cds_XP_021807647.1_27
	1680	protein SIEVE ELEMENT OCCLUSION B-like	Pav_sc0000229.1_g200.1.mk_100574..103249_-	110751483			lcl|NW_018921437.1_cds_XP_021807647.1_27
	1694	CBBY-like protein isoform X1	Pav_sc0008084.1_g020.1.br_13203..15117_+	110751530	GO0008152|GO:0016787		lcl|NW_018921437.1_cds_XP_021807696.1_2
	1701	divinyl chlorophyllide a 8-vinyl-reductase, chloroplastic	Pav_sc0000240.1_g080.1.mk_34801..36060_+	110751584		ko00860 Porphyrin and chlorophyll metabolism	lcl|NW_018921445.1_cds_XP_021807763.1_7
	1707	mitochondrial pyruvate carrier 4-like isoform X2	Pav_sc0000241.1_g060.1.mk_17859..21183_+	110751593	GO0005743|GO:0006850		lcl|NW_018921446.1_cds_XP_021807781.1_2
	1713	uncharacterized protein LOC110751604 isoform X1	Pav_sc0000241.1_g080.1.mk_27515..30083_+	110751604	GO0000774|GO:0006457|GO:0042803|GO:0051087,GO0006457		lcl|NW_018921446.1_cds_XP_021807794.1_5
	1738	serine carboxypeptidase-like 45	Pav_sc0000247.1_g090.1.mk_34150..36807_+	110751711	GO0004185|GO:0006508		lcl|NW_018921451.1_cds_XP_021807912.1_5
	1749	MATH domain and coiled-coil domain-containing protein At3g58220-like	Pav_sc0000028.1_g1030.1.br_622025..622565_-	110751759	GO0005515		lcl|NW_018921264.1_cds_XP_021807959.1_104
	1750	MATH domain and coiled-coil domain-containing protein At3g58220-like	Pav_sc0000028.1_g990.1.mk_607712..609964_-	110751759	GO0005515		lcl|NW_018921264.1_cds_XP_021807959.1_104
	1768	exocyst complex component SEC10b isoform X1	Pav_sc0000254.1_g1160.1.mk_582335..591757_-	110751795	GO0005737|GO:0006887|GO:0048278,GO0000145|GO:0006887		lcl|NW_018921457.1_cds_XP_021808002.1_95
	1770	uncharacterized protein LOC110751807	Pav_sc0000028.1_g680.1.mk_383103..419047_-	110751807			lcl|NW_018921264.1_cds_XP_021808032.1_66
	1771	protein CURVATURE THYLAKOID 1A, chloroplastic	Pav_sc0000254.1_g360.1.mk_178020..180869_+	110751808	GO0009579		lcl|NW_018921457.1_cds_XP_021808021.1_32
	1775	mechanosensitive ion channel protein 1, mitochondrial	Pav_sc0000254.1_g1380.1.mk_728160..732265_-	110751839	GO0016020|GO:0055085,GO0016020		lcl|NW_018921457.1_cds_XP_021808063.1_121
	1777	50S ribosomal protein L5, chloroplastic	Pav_sc0000254.1_g1240.1.mk_657119..659171_+	110751854	GO0003735|GO:0005622|GO:0005840|GO:0006412	ko03010 Ribosome	lcl|NW_018921457.1_cds_XP_021808079.1_107
	1783	probable serine/threonine-protein kinase At1g01540	Pav_sc0000254.1_g1260.1.mk_676115..679690_+	110751867	GO0005524,GO0004672|GO:0005524|GO:0006468,GO0004672|GO:0006468		lcl|NW_018921457.1_cds_XP_021808089.1_111
	1797	protein EXORDIUM-like isoform X1	Pav_sc0000257.1_g060.1.mk_24283..27296_-	110751946			lcl|NW_018921460.1_cds_XP_021808206.1_5
	1801	GEM-like protein 1	Pav_sc0000257.1_g750.1.mk_438527..441891_+	110751962			lcl|NW_018921460.1_cds_XP_021808226.1_94
	1811	cytochrome c oxidase subunit 6b-1-like	Pav_sc0000257.1_g170.1.mk_102039..105490_+	110751976	GO0004129|GO:0005739	ko05016 Huntington's disease , ko04932 Non-alcoholic fatty liver disease (NAFLD) , ko00190 Oxidative phosphorylation , ko05010 Alzheimer's disease , ko04260 Cardiac muscle contraction , ko05012 Parkinson's disease	lcl|NW_018921460.1_cds_XP_021808245.1_23
	1814	probable inactive serine/threonine-protein kinase fnkC	Pav_sc0000028.1_g1040.1.br_630538..632966_-	110751995	GO0005515		lcl|NW_018921264.1_cds_XP_021808265.1_107
	1815	7-deoxyloganetin glucosyltransferase-like	Pav_sc0000257.1_g020.1.br_5808..7792_+	110751996	GO0008152|GO:0016758		lcl|NW_018921460.1_cds_XP_021808262.1_1
	1819	14-3-3-like protein GF14 kappa	Pav_sc0000257.1_g890.1.mk_529616..532242_-	110752013	GO0019904		lcl|NW_018921460.1_cds_XP_021808282.1_112
	1820	uncharacterized protein LOC110752017	Pav_sc0000257.1_g1290.1.mk_790694..791647_-	110752017			lcl|NW_018921460.1_cds_XP_021808285.1_145
	1829	serine/threonine-protein phosphatase PP2A catalytic subunit	Pav_sc0000259.1_g600.1.mk_335028..338433_+	110752059	GO0016787	ko04113 Meiosis - yeast , ko04152 AMPK signaling pathway , ko05160 Hepatitis C , ko04151 PI3K-Akt signaling pathway , ko04728 Dopaminergic synapse , ko04530 Tight junction , ko04140 Autophagy - animal , ko05142 Chagas disease (American trypanosomiasis) , ko04350 TGF-beta signaling pathway , ko04114 Oocyte meiosis , ko04111 Cell cycle - yeast , ko04136 Autophagy - other eukaryotes , ko05165 Human …	lcl|NW_018921462.1_cds_XP_021808340.1_97
	1838	ubiquitin-conjugating enzyme E2 2	Pav_sc0000259.1_g090.1.mk_50487..53240_-	110752085		ko04120 Ubiquitin mediated proteolysis	lcl|NW_018921462.1_cds_XP_021808372.1_15
	1841	uncharacterized protein LOC110752090	Pav_sc0000259.1_g250.1.mk_142663..146898_+	110752090			lcl|NW_018921462.1_cds_XP_021808376.1_37
	1847	vacuolar protein sorting-associated protein 29	Pav_sc0000259.1_g010.1.mk_1244..3793_+	110752111	GO0030904|GO:0042147	ko04144 Endocytosis	lcl|NW_018921462.1_cds_XP_021808404.1_1
	1849	hypersensitive-induced response protein-like protein 1	Pav_sc0000259.1_g240.1.mk_137214..140840_-	110752114			lcl|NW_018921462.1_cds_XP_021808410.1_36
	1851	uncharacterized protein LOC110752136 isoform X2	Pav_sc0000260.1_g610.1.mk_205005..208002_+	110752136	GO0003735|GO:0006412,GO0003735|GO:0005622|GO:0005840|GO:0006412	ko03010 Ribosome	lcl|NW_018921463.1_cds_XP_021808432.1_14
	1858	26S proteasome non-ATPase regulatory subunit 6 homolog	Pav_sc0000261.1_g110.1.mk_53922..56676_+	110752154	GO0005515	ko05169 Epstein-Barr virus infection , ko03050 Proteasome	lcl|NW_018921464.1_cds_XP_021808449.1_14
	1866	probable NAD(P)H dehydrogenase (quinone) FQR1-like 1	Pav_sc0000269.1_g370.1.mk_222872..226689_+	110752205	GO0016491,GO0003955|GO:0010181,GO0010181	ko00130 Ubiquinone and other terpenoid-quinone biosynthesis	lcl|NW_018921470.1_cds_XP_021808495.1_27
	1867	G-type lectin S-receptor-like serine/threonine-protein kinase At4g27290	Pav_sc0000021.1_g100.1.mk_47903..50217_+	110752208	GO0004672|GO:0005524|GO:0006468,GO0004672|GO:0006468,GO0048544		lcl|NW_018921470.1_cds_XP_021808497.1_16
	1868	G-type lectin S-receptor-like serine/threonine-protein kinase At4g27290	Pav_sc0000269.1_g320.1.mk_184456..188002_+	110752208	GO0004672|GO:0006468,GO0004672|GO:0005524|GO:0006468,GO0004674,GO0048544		lcl|NW_018921470.1_cds_XP_021808497.1_16
	1870	G-type lectin S-receptor-like serine/threonine-protein kinase At4g27290 isoform X1	Pav_sc0000269.1_g340.1.br_194826..198776_+	110752214	GO0004672|GO:0006468,GO0048544,GO0004672|GO:0005524|GO:0006468		lcl|NW_018921470.1_cds_XP_021808512.1_22
	1876	uncharacterized protein LOC110752231	Pav_sc0000271.1_g260.1.mk_132727..134231_+	110752231			lcl|NW_018921472.1_cds_XP_021808534.1_22
	1895	galactokinase	Pav_sc0000028.1_g300.1.mk_149537..153316_+	110752320	GO0005534,GO0005524,GO0005524|GO:0005737|GO:0008152|GO:0016301|GO:0016773,GO0004335|GO:0005524|GO:0006012|GO:0046835		lcl|NW_018921264.1_cds_XP_021808637.1_27
	1929	uncharacterized protein LOC110752426 isoform X1	Pav_sc0000299.1_g470.1.mk_223792..226825_+	110752426			lcl|NW_018921491.1_cds_XP_021808768.1_60
	1938	FACT complex subunit SSRP1 isoform X2	Pav_sc0000299.1_g130.1.mk_64496..70285_+	110752451	GO0003677|GO:0005634		lcl|NW_018921491.1_cds_XP_021808799.1_16
	1958	flavonoid 3-O-glucosyltransferase-like	Pav_sc0000308.1_g360.1.mk_239014..245041_+	110752525	GO0008152|GO:0016758		lcl|NW_018921498.1_cds_XP_021808897.1_30
	1969	uncharacterized protein LOC110752583	Pav_sc0000311.1_g230.1.mk_101494..111776_-	110752583	GO0008152|GO:0008168		lcl|NW_018921501.1_cds_XP_021808956.1_25
	1982	pyrophosphate-energized vacuolar membrane proton pump-like	Pav_sc0000311.1_g860.1.mk_405171..407058_+	110752644	GO0004427|GO:0009678|GO:0015992|GO:0016020		lcl|NW_018921501.1_cds_XP_021809038.1_93
	1996	probable pectinesterase/pectinesterase inhibitor 51	Pav_sc0000314.1_g270.1.mk_113851..116802_+	110752711	GO0004857,GO0005618|GO:0030599|GO:0042545		lcl|NW_018921504.1_cds_XP_021809118.1_22
	2013	embryo-specific protein ATS3A-like	Pav_sc0000323.1_g170.1.mk_76062..77281_-	110752804	GO0005515		lcl|NW_018921511.1_cds_XP_021809225.1_13
	2015	enoyl-[acyl-carrier-protein] reductase, mitochondrial	Pav_sc0002654.1_g010.1.mk_2509..5016_+	110752808			lcl|NW_018921511.1_cds_XP_021809230.1_24
	2020	adenylyltransferase and sulfurtransferase MOCS3	Pav_sc0000326.1_g080.1.mk_38018..43148_-	110752824	GO0002143|GO:0004792|GO:0005829,GO0008641	ko04122 Sulfur relay system	lcl|NW_018921514.1_cds_XP_021809248.1_7
	2030	G-type lectin S-receptor-like serine/threonine-protein kinase At1g61480	Pav_sc0000333.1_g030.1.mk_21121..24746_+	110752882	GO0048544,GO0004672|GO:0006468,GO0004674,GO0004672|GO:0005524|GO:0006468		lcl|NW_018921520.1_cds_XP_021809336.1_5
	2031	G-type lectin S-receptor-like serine/threonine-protein kinase RKS1	Pav_sc0000333.1_g050.1.mk_36288..40107_-	110752885	GO0004674,GO0004672|GO:0005524|GO:0006468,GO0004672|GO:0006468,GO0005524,GO0048544		lcl|NW_018921520.1_cds_XP_021809338.1_10
	2032	G-type lectin S-receptor-like serine/threonine-protein kinase RKS1	Pav_sc0000333.1_g080.1.br_56206..59331_-	110752885	GO0048544,GO0005524,GO0004674,GO0004672|GO:0005524|GO:0006468,GO0004672|GO:0006468		lcl|NW_018921520.1_cds_XP_021809338.1_10
	2039	oxygen-evolving enhancer protein 1, chloroplastic	Pav_sc0000348.1_g820.1.mk_439194..440904_+	110752931	GO0005509|GO:0009523|GO:0009654|GO:0015979|GO:0019898|GO:0042549,GO0016021	ko00195 Photosynthesis	lcl|NW_018921531.1_cds_XP_021809387.1_82
	2054	salicylic acid-binding protein 2-like isoform X1	Pav_sc0000348.1_g500.1.mk_232998..239094_-	110752994		ko00901 Indole alkaloid biosynthesis	lcl|NW_018921531.1_cds_XP_021809478.1_43
	2066	autophagy-related protein 101	Pav_sc0000348.1_g280.1.mk_127968..131478_+	110753042	GO0006914	ko04136 Autophagy - other eukaryotes , ko04140 Autophagy - animal , ko04211 Longevity regulating pathway - mammal	lcl|NW_018921531.1_cds_XP_021809531.1_17
	2071	casein kinase II subunit alpha-2	Pav_sc0000349.1_g090.1.mk_56714..61387_+	110753057	GO0005524,GO0004672|GO:0005524|GO:0006468,GO0004672|GO:0006468	ko04520 Adherens junction , ko05169 Epstein-Barr virus infection , ko04712 Circadian rhythm - plant , ko04139 Mitophagy - yeast , ko05162 Measles , ko03008 Ribosome biogenesis in eukaryotes , ko05168 Herpes simplex infection , ko04137 Mitophagy - animal , ko04310 Wnt signaling pathway , ko04064 NF-kappa B signaling pathway	lcl|NW_018921532.1_cds_XP_021809554.1_14
	2072	probable esterase KAI2	Pav_sc0000349.1_g200.1.mk_120667..123569_+	110753058	GO0010223|GO:1901601		lcl|NW_018921532.1_cds_XP_021809555.1_27
	2081	random slug protein 5-like	Pav_sc0000030.1_g070.1.mk_40719..45683_+	110753111			lcl|NW_018921266.1_cds_XP_021809617.1_7
	2096	AP-1 complex subunit gamma-2-like isoform X4	Pav_sc0000354.1_g100.1.mk_50728..60849_-	110753177	GO0005794|GO:0008565|GO:0015031,GO0006886|GO:0016192|GO:0030117,GO0006886|GO:0016192|GO:0030131,GO0005488	ko04142 Lysosome	lcl|NW_018921537.1_cds_XP_021809701.1_10
	2098	homeobox protein knotted-1-like 6 isoform X1	Pav_sc0000354.1_g880.1.mk_523326..529172_+	110753182	GO0003677,GO0006355|GO:0043565,GO0003677|GO:0005634,GO0003677|GO:0006355		lcl|NW_018921537.1_cds_XP_021809706.1_115
	2102	probable nucleoredoxin 1	Pav_sc0000354.1_g620.1.mk_366482..368947_+	110753192	GO0045454		lcl|NW_018921537.1_cds_XP_021809720.1_80
	2104	2-methylene-furan-3-one reductase-like	Pav_sc0000354.1_g480.1.mk_296549..298887_+	110753197	GO0016491,GO0055114,GO0008270|GO:0016491		lcl|NW_018921537.1_cds_XP_021809725.1_59
	2116	probable carotenoid cleavage dioxygenase 4, chloroplastic	Pav_sc0000354.1_g230.1.mk_144540..146520_-	110753229	GO0016702|GO:0055114	ko00906 Carotenoid biosynthesis	lcl|NW_018921537.1_cds_XP_021809777.1_34
	2117	spermidine synthase	Pav_sc0000354.1_g280.1.mk_170917..175067_-	110753233	GO0006595,GO0003824	ko00330 Arginine and proline metabolism , ko00480 Glutathione metabolism , ko00270 Cysteine and methionine metabolism , ko00410 beta-Alanine metabolism	lcl|NW_018921537.1_cds_XP_021809783.1_36
	2125	ribosomal L1 domain-containing protein 1-like	Pav_sc0000355.1_g330.1.mk_216696..218613_+	110753281			lcl|NW_018921538.1_cds_XP_021809842.1_45
	2130	phototropin-2	Pav_sc0000357.1_g020.1.mk_3319..14401_+	110753306	GO0004672|GO:0005524|GO:0006468,GO0005524,GO0004672|GO:0006468,GO0000155|GO:0000160		lcl|NW_018921540.1_cds_XP_021809883.1_3
	2137	uncharacterized protein LOC110753336	Pav_sc0000358.1_g300.1.mk_139519..140568_+	110753336			lcl|NW_018921541.1_cds_XP_021809922.1_28
	2152	serine protease SPPA, chloroplastic isoform X1	Pav_sc0000358.1_g1000.1.mk_452286..457062_-	110753396	GO0006508|GO:0008233		lcl|NW_018921541.1_cds_XP_021809993.1_102
	2187	1,4-alpha-glucan-branching enzyme 1, chloroplastic/amyloplastic-like isoform X2	Pav_sc0000363.1_g470.1.mk_285543..297872_-	110753501	GO0003824|GO:0005975|GO:0043169,GO0003844|GO:0005978,GO0003824|GO:0005975,GO0004553|GO:0005975	ko00500 Starch and sucrose metabolism	lcl|NW_018921545.1_cds_XP_021810096.1_54
	2198	thaumatin-like protein	Pav_sc0000030.1_g1270.1.mk_684589..686332_-	110753539			lcl|NW_018921266.1_cds_XP_021810152.1_124
	2201	IQ domain-containing protein IQM3-like	Pav_sc0000363.1_g610.1.mk_375525..379063_+	110753545	GO0005515		lcl|NW_018921545.1_cds_XP_021810158.1_68
	2202	uncharacterized protein LOC110753549	Pav_sc0000363.1_g340.1.mk_189978..205450_+	110753549	GO0003824,GO0004332|GO:0006096		lcl|NW_018921545.1_cds_XP_021810160.1_37
	2213	1,4-alpha-glucan-branching enzyme 1, chloroplastic/amyloplastic-like	Pav_sc0000367.1_g300.1.mk_126960..133151_-	110753599	GO0003844|GO:0005978,GO0004553|GO:0005975,GO0003824|GO:0005975,GO0003824|GO:0005975|GO:0043169	ko00500 Starch and sucrose metabolism	lcl|NW_018921549.1_cds_XP_021810224.1_30
	2215	uncharacterized protein LOC110753603	Pav_sc0000367.1_g280.1.mk_121593..125307_-	110753603			lcl|NW_018921549.1_cds_XP_021810227.1_28
	2220	ATP-dependent zinc metalloprotease FTSH, chloroplastic	Pav_sc0000367.1_g110.1.mk_46771..50381_+	110753621	GO0005524,GO0004222|GO:0005524|GO:0006508,GO0004222|GO:0016020		lcl|NW_018921549.1_cds_XP_021810249.1_11
	2236	alternative NAD(P)H-ubiquinone oxidoreductase C1, chloroplastic/mitochondrial	Pav_sc0000370.1_g410.1.mk_212603..214222_+	110753675	GO0016491|GO:0055114		lcl|NW_018921552.1_cds_XP_021810310.1_38
	2240	elongation factor G-2, chloroplastic	Pav_sc0000370.1_g400.1.mk_206909..211239_-	110753679	GO0003746|GO:0006414|GO:0009507,GO0003746|GO:0005525|GO:0005622|GO:0006414,GO0005525,GO0003924|GO:0005525		lcl|NW_018921552.1_cds_XP_021810313.1_37
	2253	F-box/kelch-repeat protein At3g23880-like	Pav_sc0000370.1_g1010.1.mk_547063..549693_-	110753699	GO0005515		lcl|NW_018921552.1_cds_XP_021810335.1_82
	2255	ATP-dependent Clp protease ATP-binding subunit CLPT2, chloroplastic-like	Pav_co3991445.1_g010.1.br_1..952_-	110753704	GO0019538		lcl|NW_018921552.1_cds_XP_021810341.1_84
	2256	ATP-dependent Clp protease ATP-binding subunit CLPT2, chloroplastic-like	Pav_sc0000370.1_g1030.1.mk_554551..556220_+	110753704	GO0019538		lcl|NW_018921552.1_cds_XP_021810341.1_84
	2270	V-type proton ATPase subunit B2	Pav_sc0000373.1_g750.1.mk_465188..470070_+	110753753	GO0015991|GO:0016820|GO:0033180,GO0005524,GO0015992|GO:0046034	ko04966 Collecting duct acid secretion , ko04721 Synaptic vesicle cycle , ko05120 Epithelial cell signaling in Helicobacter pylori infection , ko05110 Vibrio cholerae infection , ko04150 mTOR signaling pathway , ko00190 Oxidative phosphorylation , ko05323 Rheumatoid arthritis , ko04145 Phagosome	lcl|NW_018921554.1_cds_XP_021810399.1_88
	2284	putative amidase ARB_02965	Pav_sc0000373.1_g050.1.br_7880..9023_+	110753786		ko00330 Arginine and proline metabolism , ko00360 Phenylalanine metabolism , ko00627 Aminobenzoate degradation , ko00643 Styrene degradation , ko00380 Tryptophan metabolism	lcl|NW_018921554.1_cds_XP_021810448.1_1
	2285	putative amidase ARB_02965	Pav_sc0000373.1_g020.1.mk_4914..5569_+	110753786			lcl|NW_018921554.1_cds_XP_021810448.1_1
	2291	glycerate dehydrogenase	Pav_sc0000373.1_g530.1.mk_291241..294409_+	110753798	GO0008152|GO:0016616|GO:0051287|GO:0055114,GO0051287|GO:0055114		lcl|NW_018921554.1_cds_XP_021810465.1_51
	2305	2-methylene-furan-3-one reductase-like	Pav_sc0000009.1_g590.1.br_286658..288284_-	110753839	GO0055114,GO0016491,GO0008270|GO:0016491		lcl|NW_018921247.1_cds_XP_021810547.1_58
	2317	auxin response factor 17	Pav_sc0000030.1_g880.1.mk_450235..458406_-	110753883	GO0000774|GO:0006457|GO:0042803|GO:0051087,GO0006457,GO0003677|GO:0005634|GO:0006355|GO:0009725,GO0003677		lcl|NW_018921266.1_cds_XP_021810562.1_88
	2320	peroxidase 4-like	Pav_sc0000375.1_g270.1.mk_116595..125593_-	110753899	GO0004601|GO:0006979|GO:0020037|GO:0055114,GO0004601|GO:0042744	ko00940 Phenylpropanoid biosynthesis	lcl|NW_018921555.1_cds_XP_021810576.1_22
	2333	ABC transporter G family member 15-like	Pav_sc0000376.1_g640.1.mk_360091..366197_-	110753937	GO0016020,GO0005524|GO:0016887		lcl|NW_018921556.1_cds_XP_021810622.1_29
	2339	RNA-binding protein Y14A	Pav_sc0000376.1_g550.1.mk_287594..291044_-	110753960	GO0003676,GO0003729	ko03015 mRNA surveillance pathway , ko03013 RNA transport , ko03040 Spliceosome	lcl|NW_018921556.1_cds_XP_021810647.1_23
	2361	reticulon-like protein B9	Pav_sc0000383.1_g100.1.mk_39776..41288_-	110754105			lcl|NW_018921563.1_cds_XP_021810812.1_9
	2374	ABC transporter G family member 22-like isoform X2	Pav_co4012815.1_g010.1.br_1..1211_-	110754179	GO0016020		lcl|NW_018921564.1_cds_XP_021810902.1_13
	2385	DEAD-box ATP-dependent RNA helicase 38	Pav_sc0000207.1_g970.1.br_463113..464109_-	110754224	GO0003676|GO:0005524		lcl|NW_018921570.1_cds_XP_021810955.1_4
	2388	wall-associated receptor kinase-like 20	Pav_sc0000395.1_g090.1.mk_45651..51146_-	110754238	GO0030247	ko05152 Tuberculosis , ko05140 Leishmaniasis , ko04624 Toll and Imd signaling pathway , ko04064 NF-kappa B signaling pathway , ko05162 Measles , ko04620 Toll-like receptor signaling pathway , ko05142 Chagas disease (American trypanosomiasis) , ko05133 Pertussis , ko05164 Influenza A , ko04722 Neurotrophin signaling pathway , ko04621 NOD-like receptor signaling pathway , ko05145 Toxoplasmosis	lcl|NW_018921570.1_cds_XP_021810973.1_9
	2390	uncharacterized protein LOC110754246 isoform X1	Pav_sc0000396.1_g600.1.mk_286886..289685_+	110754246			lcl|NW_018921571.1_cds_XP_021810985.1_67
	2400	sec-independent protein translocase protein TATA, chloroplastic	Pav_sc0000396.1_g1140.1.mk_526603..529983_-	110754296	GO0009306|GO:0016020,GO0008565|GO:0015031,GO0005886|GO:0008565|GO:0009306|GO:0015031|GO:0016021	ko03060 Protein export , ko03070 Bacterial secretion system	lcl|NW_018921571.1_cds_XP_021811044.1_121
	2409	rubisco accumulation factor 1.1, chloroplastic-like	Pav_sc0000396.1_g650.1.mk_306101..307453_+	110754317			lcl|NW_018921571.1_cds_XP_021811068.1_70
	2411	bifunctional TH2 protein, mitochondrial-like isoform X1	Pav_sc0000396.1_g100.1.mk_31758..36909_+	110754327			lcl|NW_018921571.1_cds_XP_021811077.1_13
	2425	50S ribosomal protein L24, chloroplastic-like	Pav_sc0000398.1_g370.1.mk_164279..167552_-	110754374	GO0003735|GO:0005622|GO:0005840|GO:0006412	ko03010 Ribosome	lcl|NW_018921573.1_cds_XP_021811123.1_21
	2426	50S ribosomal protein L24, chloroplastic-like	Pav_sc0000398.1_g360.1.mk_161368..164057_-	110754374	GO0003735|GO:0005622|GO:0005840|GO:0006412	ko03010 Ribosome	lcl|NW_018921573.1_cds_XP_021811123.1_21
	2428	fimbrin-1-like	Pav_sc0000034.1_g130.1.mk_83779..91003_+	110754397	GO0005515		lcl|NW_018921270.1_cds_XP_021811155.1_8
	2429	uncharacterized protein LOC110754400 isoform X2	Pav_sc0000399.1_g110.1.mk_20580..24604_+	110754400	GO0018580|GO:0055114,GO0003824		lcl|NW_018921574.1_cds_XP_021811153.1_2
	2434	protein RESTRICTED TEV MOVEMENT 2-like	Pav_sc0000403.1_g060.1.mk_32119..34508_+	110754421			lcl|NW_018921577.1_cds_XP_021811170.1_4
	2441	STOREKEEPER protein-like	Pav_sc0000405.1_g390.1.mk_170153..171581_+	110754455	GO0006355		lcl|NW_018921579.1_cds_XP_021811214.1_31
	2442	beta-amylase	Pav_sc0000405.1_g360.1.mk_157726..161165_+	110754461	GO0000272|GO:0016161		lcl|NW_018921579.1_cds_XP_021811221.1_28
	2448	cytochrome b561 and DOMON domain-containing protein At3g07570	Pav_sc0000407.1_g130.1.mk_52392..58583_+	110754499	GO0003723|GO:0033897		lcl|NW_018921581.1_cds_XP_021811263.1_9
	2464	eukaryotic initiation factor 4A-3	Pav_sc0000410.1_g410.1.mk_266555..270207_-	110754597	GO0003676|GO:0005524		lcl|NW_018921584.1_cds_XP_021811376.1_58
	2470	serine carboxypeptidase-like 34	Pav_sc0000410.1_g650.1.mk_446635..450401_+	110754616	GO0004185|GO:0006508		lcl|NW_018921584.1_cds_XP_021811398.1_89
	2471	porphobilinogen deaminase, chloroplastic	Pav_sc0000410.1_g660.1.mk_450482..454490_-	110754618	GO0004418|GO:0033014,GO0004418|GO:0018160|GO:0033014	ko00860 Porphyrin and chlorophyll metabolism	lcl|NW_018921584.1_cds_XP_021811401.1_90
	2473	DNA damage-repair/toleration protein DRT100	Pav_sc0000410.1_g820.1.mk_571255..573132_-	110754626	GO0005515		lcl|NW_018921584.1_cds_XP_021811415.1_128
	2477	CCR4-NOT transcription complex subunit 9-like	Pav_sc0000410.1_g700.1.mk_469125..493245_+	110754639		ko03018 RNA degradation	lcl|NW_018921584.1_cds_XP_021811430.1_104
	2500	cysteine protease XCP1-like	Pav_sc0000412.1_g170.1.mk_59994..61580_-	110754697	GO0008234,GO0006508|GO:0008234		lcl|NW_018921586.1_cds_XP_021811490.1_10
	2528	enhancer of mRNA-decapping protein 4	Pav_sc0000416.1_g230.1.mk_85771..93664_+	110754810	GO0005515	ko03018 RNA degradation	lcl|NW_018921589.1_cds_XP_021811610.1_12
	2537	cysteine-rich receptor-like protein kinase 29	Pav_co4045899.1_g010.1.br_1..367_+	110754828			lcl|NW_018921591.1_cds_XP_021811632.1_9
	2542	nudix hydrolase 15, mitochondrial-like	Pav_sc0000037.1_g030.1.mk_9109..12964_+	110754848	GO0016787	ko04146 Peroxisome	lcl|NW_018921273.1_cds_XP_021811659.1_4
	2543	uncharacterized protein LOC110754852	Pav_sc0000423.1_g110.1.mk_33388..41739_+	110754852			lcl|NW_018921596.1_cds_XP_021811665.1_1
	2544	magnesium-chelatase subunit ChlI, chloroplastic	Pav_sc0000037.1_g050.1.mk_15792..17701_-	110754854		ko00860 Porphyrin and chlorophyll metabolism	lcl|NW_018921273.1_cds_XP_021811670.1_6
	2548	callose synthase 7 isoform X1	Pav_sc0000428.1_g280.1.mk_153784..171323_+	110754878	GO0000148|GO:0003843|GO:0006075|GO:0016020		lcl|NW_018921599.1_cds_XP_021811691.1_23
	2553	LOW QUALITY PROTEIN: conserved oligomeric Golgi complex subunit 5	Pav_sc0000428.1_g250.1.mk_135053..139170_-	110754887	GO0006891|GO:0017119,GO0005199		lcl|XM_021956012.1_cds_XP_021811704.1_1
	2555	ribosomal L1 domain-containing protein 1-like	Pav_sc0000428.1_g490.1.mk_297910..299346_+	110754889			lcl|NW_018921599.1_cds_XP_021811707.1_53
	2584	cysteine synthase-like	Pav_sc0000449.1_g260.1.mk_144262..148985_+	110755015	GO0004124|GO:0006535	ko01200 Carbon metabolism , ko00270 Cysteine and methionine metabolism , ko00920 Sulfur metabolism , ko01230 Biosynthesis of amino acids	lcl|NW_018921613.1_cds_XP_021811848.1_35
	2594	photosystem II D1 precursor processing protein PSB27-H2, chloroplastic	Pav_sc0000449.1_g200.1.mk_121232..122997_-	110755046	GO0010207		lcl|NW_018921613.1_cds_XP_021811888.1_28
	2605	probable methyltransferase PMT26	Pav_sc0000453.1_g090.1.mk_63149..68440_+	110755078	GO0008168		lcl|NW_018921616.1_cds_XP_021811930.1_4
	2607	AT-hook motif nuclear-localized protein 10	Pav_sc0000454.1_g190.1.mk_76052..79874_+	110755083			lcl|NW_018921617.1_cds_XP_021811934.1_11
	2614	psbP domain-containing protein 3, chloroplastic isoform X1	Pav_sc0000454.1_g180.1.mk_70134..72253_-	110755094	GO0005509|GO:0009523|GO:0009654|GO:0015979|GO:0019898		lcl|NW_018921617.1_cds_XP_021811947.1_10
	2631	protein OPI10 homolog	Pav_sc0000464.1_g640.1.mk_371488..373055_+	110755174			lcl|NW_018921624.1_cds_XP_021812040.1_43
	2634	photosystem II 5 kDa protein, chloroplastic	Pav_sc0000465.1_g1320.1.mk_583893..584219_-	110755196			lcl|NW_018921625.1_cds_XP_021812059.1_52
	2651	heterogeneous nuclear ribonucleoprotein F	Pav_sc0000465.1_g1060.1.mk_459250..463364_+	110755239	GO0003676		lcl|NW_018921625.1_cds_XP_021812108.1_38
	2671	superoxide dismutase [Cu-Zn], chloroplastic	Pav_sc0000467.1_g940.1.mk_625915..630234_-	110755299	GO0004784|GO:0055114,GO0006801|GO:0046872|GO:0055114	ko04213 Longevity regulating pathway - multiple species , ko05016 Huntington's disease , ko04146 Peroxisome , ko05014 Amyotrophic lateral sclerosis (ALS) , ko05020 Prion diseases	lcl|NW_018921626.1_cds_XP_021812173.1_63
	2673	uncharacterized protein At1g08160-like	Pav_sc0000467.1_g780.1.mk_527503..528099_-	110755307			lcl|NW_018921626.1_cds_XP_021812184.1_51
	2686	uncharacterized protein LOC110755349	Pav_sc0000038.1_g320.1.mk_167820..170307_+	110755349	GO0003735|GO:0005840|GO:0006412,GO0003723,GO0003735|GO:0006412|GO:0015935	ko03010 Ribosome	lcl|NW_018921274.1_cds_XP_021812286.1_25
	2701	stAR-related lipid transfer protein 7, mitochondrial-like	Pav_sc0000478.1_g500.1.mk_196368..201876_+	110755383	GO0005515,GO0008289	ko03040 Spliceosome	lcl|NW_018921634.1_cds_XP_021812263.1_27
	2712	4-coumarate--CoA ligase-like 7	Pav_sc0000480.1_g840.1.mk_574967..579550_-	110755459	GO0003824|GO:0008152	ko00360 Phenylalanine metabolism , ko00130 Ubiquinone and other terpenoid-quinone biosynthesis , ko00940 Phenylpropanoid biosynthesis	lcl|NW_018921636.1_cds_XP_021812349.1_60
	2721	187-kDa microtubule-associated protein AIR9	Pav_sc0000481.1_g160.1.mk_105674..123539_+	110755484	GO0005515		lcl|NW_018921637.1_cds_XP_021812391.1_19
	2724	cationic amino acid transporter 1	Pav_sc0000481.1_g180.1.mk_128621..132490_-	110755510	GO0003333|GO:0015171|GO:0016020		lcl|NW_018921637.1_cds_XP_021812421.1_21
	2749	chlorophyll a-b binding protein 8, chloroplastic	Pav_co3993913.1_g010.1.br_1..319_-	110755626	GO0009765|GO:0016020		lcl|NW_018921643.1_cds_XP_021812550.1_53
	2750	chlorophyll a-b binding protein 8, chloroplastic	Pav_sc0000488.1_g600.1.mk_269480..271317_-	110755626	GO0009765|GO:0016020	ko00196 Photosynthesis - antenna proteins	lcl|NW_018921643.1_cds_XP_021812550.1_53
	2782	protein translocase subunit SecA, chloroplastic	Pav_sc0000491.1_g970.1.mk_543204..551001_+	110755741	GO0006605|GO:0006886|GO:0016020,GO0016020|GO:0017038,GO0005524|GO:0006605|GO:0006886,GO0005524|GO:0016020|GO:0017038	ko02024 Quorum sensing , ko03060 Protein export , ko03070 Bacterial secretion system	lcl|NW_018921645.1_cds_XP_021812693.1_119
	2791	chlorophyll a-b binding protein of LHCII type 1-like	Pav_sc0000491.1_g760.1.mk_427641..427877_-	110755777	GO0009765|GO:0016020		lcl|NW_018921645.1_cds_XP_021812749.1_99
	2807	uncharacterized protein LOC110755841	Pav_sc0000496.1_g150.1.mk_104054..106074_-	110755841			lcl|NW_018921649.1_cds_XP_021812821.1_14
	2817	30S ribosomal protein S9, chloroplastic	Pav_sc0000497.1_g180.1.mk_37761..39532_-	110755868	GO0003735|GO:0005840|GO:0006412	ko03010 Ribosome	lcl|NW_018921650.1_cds_XP_021812861.1_7
	2831	chlorophyll a-b binding protein CP26, chloroplastic	Pav_sc0000500.1_g390.1.mk_187592..192372_-	110755918	GO0009765|GO:0016020	ko00196 Photosynthesis - antenna proteins	lcl|NW_018921653.1_cds_XP_021812934.1_31
	2845	cysteine proteinase inhibitor 6	Pav_sc0000501.1_g200.1.mk_78819..111009_+	110755960			lcl|NW_018921654.1_cds_XP_021812979.1_33
	2857	cytochrome c isoform X1	Pav_sc0000502.1_g040.1.mk_27433..30051_-	110755994	GO0009055|GO:0020037	ko05210 Colorectal cancer , ko05010 Alzheimer's disease , ko04932 Non-alcoholic fatty liver disease (NAFLD) , ko05164 Influenza A , ko01524 Platinum drug resistance , ko05014 Amyotrophic lateral sclerosis (ALS) , ko05016 Huntington's disease , ko05222 Small cell lung cancer , ko05152 Tuberculosis , ko02020 Two-component system , ko05200 Pathways in cancer , ko05161 Hepatitis B , ko05167 Kaposi's …	lcl|NW_018921655.1_cds_XP_021813034.1_8
	2860	proteasome subunit beta type-7-B	Pav_sc0000040.1_g800.1.mk_423406..428125_-	110755999	GO0004298,GO0004298|GO:0005839|GO:0051603,GO0004175|GO:0005839|GO:0051603	ko03050 Proteasome	lcl|NW_018921276.1_cds_XP_021813046.1_97
	2869	flavonoid 3',5'-methyltransferase-like isoform X1	Pav_sc0000503.1_g330.1.mk_185282..199383_+	110756050	GO0008171	ko00360 Phenylalanine metabolism , ko00941 Flavonoid biosynthesis , ko00940 Phenylpropanoid biosynthesis , ko00945 Stilbenoid, diarylheptanoid and gingerol biosynthesis	lcl|NW_018921656.1_cds_XP_021813121.1_31
	2882	rust resistance kinase Lr10-like	Pav_sc0000503.1_g420.1.br_247356..248099_-	110756071	GO0004672|GO:0005524|GO:0006468,GO0004672|GO:0006468		lcl|NW_018921656.1_cds_XP_021813147.1_37
	2883	rust resistance kinase Lr10-like	Pav_sc0000012.1_g020.1.br_13546..16082_+	110756071	GO0004672|GO:0005524|GO:0006468		lcl|NW_018921656.1_cds_XP_021813147.1_37
	2892	uncharacterized protein LOC110756105	Pav_sc0000506.1_g490.1.mk_293679..300408_-	110756105	GO0008270,GO0003735|GO:0005622|GO:0005840|GO:0006412	ko03010 Ribosome	lcl|NW_018921658.1_cds_XP_021813186.1_47
	2898	uncharacterized protein LOC110756119	Pav_sc0000506.1_g290.1.mk_196666..201920_+	110756119			lcl|NW_018921658.1_cds_XP_021813203.1_31
	2899	uncharacterized protein LOC110756119	Pav_sc0000506.1_g290.1.mk_196666..201920_+	110756119			lcl|NW_018921658.1_cds_XP_021813203.1_31
	2904	magnesium-chelatase subunit ChlH, chloroplastic	Pav_sc0000514.1_g020.1.mk_4874..10888_-	110756157	GO0016851,GO0009058,GO0015995|GO:0016851	ko00860 Porphyrin and chlorophyll metabolism	lcl|NW_018921664.1_cds_XP_021813239.1_1
	2922	serine/threonine protein phosphatase 2A 57 kDa regulatory subunit B' theta isoform-like	Pav_sc0000040.1_g1170.1.mk_591880..594979_-	110756225	GO0005488,GO0000159|GO:0007165|GO:0019888	ko05165 Human papillomavirus infection , ko04071 Sphingolipid signaling pathway , ko04152 AMPK signaling pathway , ko04728 Dopaminergic synapse , ko03015 mRNA surveillance pathway , ko04114 Oocyte meiosis , ko04151 PI3K-Akt signaling pathway , ko04113 Meiosis - yeast , ko04261 Adrenergic signaling in cardiomyocytes	lcl|NW_018921276.1_cds_XP_021813330.1_147
	2927	COBW domain-containing protein 1-like	Pav_co4023781.1_g010.1.br_186..1034_-	110756236			lcl|NW_018921672.1_cds_XP_021813332.1_1
	2930	stomatal closure-related actin-binding protein 1-like	Pav_sc0000537.1_g060.1.mk_30037..46233_+	110756265	GO0003779		lcl|NW_018921677.1_cds_XP_021813366.1_1
	2932	regulator of nonsense transcripts 1 homolog isoform X1	Pav_sc0000540.1_g290.1.mk_225749..238916_-	110756272	GO0003677|GO:0005524|GO:0016787,GO0000184|GO:0003677|GO:0004386|GO:0005524|GO:0005737|GO:0008270	ko03015 mRNA surveillance pathway , ko03013 RNA transport	lcl|NW_018921679.1_cds_XP_021813372.1_19
	2958	uncharacterized protein LOC110756390	Pav_sc0000549.1_g810.1.mk_450421..452674_+	110756390			lcl|NW_018921688.1_cds_XP_021813510.1_61
	2970	uncharacterized protein LOC110756440	Pav_sc0000549.1_g160.1.mk_69314..70011_+	110756440			lcl|NW_018921688.1_cds_XP_021813563.1_9
	2971	DNA repair endonuclease UVH1 isoform X1	Pav_sc0000549.1_g190.1.mk_82104..91770_+	110756441	GO0003849|GO:0009073,GO0003824,GO0003677|GO:0004518	ko03420 Nucleotide excision repair , ko03460 Fanconi anemia pathway	lcl|NW_018921688.1_cds_XP_021813564.1_11
	3007	ubiquitin-conjugating enzyme E2 7-like	Pav_sc0000554.1_g1320.1.mk_663244..666519_+	110756539		ko04120 Ubiquitin mediated proteolysis , ko04141 Protein processing in endoplasmic reticulum , ko05012 Parkinson's disease	lcl|NW_018921693.1_cds_XP_021813667.1_148
	3013	uncharacterized protein LOC110756580	Pav_sc0000554.1_g2220.1.mk_1106991..1115034_-	110756580			lcl|NW_018921693.1_cds_XP_021813709.1_234
	3016	cucumisin-like	Pav_sc0000554.1_g180.1.br_70215..75699_-	110756584	GO0004252|GO:0006508		lcl|NW_018921693.1_cds_XP_021813714.1_18
	3022	uncharacterized protein LOC110756591	Pav_sc0000554.1_g1760.1.mk_880287..881578_-	110756591			lcl|NW_018921693.1_cds_XP_021813722.1_202
	3028	methionine--tRNA ligase, chloroplastic/mitochondrial	Pav_sc0000554.1_g1360.1.mk_676694..681568_-	110756607	GO0004825|GO:0006431,GO0004825,GO0000166|GO:0004825|GO:0005524|GO:0005737|GO:0006431,GO0005515,GO0000166|GO:0004812|GO:0005524|GO:0006418	ko00450 Selenocompound metabolism , ko00970 Aminoacyl-tRNA biosynthesis	lcl|NW_018921693.1_cds_XP_021813741.1_153
	3035	heat shock cognate 70 kDa protein-like	Pav_sc0000554.1_g1050.1.mk_540378..542530_-	110756625		ko04213 Longevity regulating pathway - multiple species , ko05134 Legionellosis , ko05145 Toxoplasmosis , ko04915 Estrogen signaling pathway , ko04144 Endocytosis , ko05164 Influenza A , ko04010 MAPK signaling pathway , ko05162 Measles , ko03040 Spliceosome , ko05169 Epstein-Barr virus infection , ko04612 Antigen processing and presentation , ko04141 Protein processing in endoplasmic reticulum	lcl|NW_018921693.1_cds_XP_021813757.1_123
	3036	heat shock cognate 70 kDa protein-like	Pav_sc0000554.1_g1110.1.br_575974..577916_-	110756625		ko05162 Measles , ko05145 Toxoplasmosis , ko03040 Spliceosome , ko04144 Endocytosis , ko05169 Epstein-Barr virus infection , ko05134 Legionellosis , ko04213 Longevity regulating pathway - multiple species , ko04141 Protein processing in endoplasmic reticulum , ko04010 MAPK signaling pathway , ko05164 Influenza A , ko04915 Estrogen signaling pathway , ko04612 Antigen processing and presentation	lcl|NW_018921693.1_cds_XP_021813757.1_123
	3039	28 kDa ribonucleoprotein, chloroplastic-like	Pav_sc0000040.1_g830.1.mk_435725..438014_+	110756629	GO0003676	ko05130 Pathogenic Escherichia coli infection	lcl|NW_018921276.1_cds_XP_021813764.1_100
	3041	mannose-1-phosphate guanylyltransferase 1	Pav_sc0000554.1_g310.1.mk_151255..154123_-	110756632	GO0009058|GO:0016779	ko00051 Fructose and mannose metabolism , ko00520 Amino sugar and nucleotide sugar metabolism	lcl|NW_018921693.1_cds_XP_021813763.1_41
	3043	ribulose bisphosphate carboxylase/oxygenase activase, chloroplastic isoform X2	Pav_sc0000554.1_g470.1.mk_251570..254640_+	110756653	GO0005524		lcl|NW_018921693.1_cds_XP_021813790.1_63
	3053	3-ketoacyl-CoA synthase 19-like	Pav_sc0000554.1_g2130.1.mk_1054644..1062733_+	110756677	GO0003824|GO:0008152,GO0006633|GO:0016020|GO:0016747	ko00062 Fatty acid elongation	lcl|NW_018921693.1_cds_XP_021813822.1_231
	3055	beta-hexosaminidase 1-like	Pav_sc0000554.1_g1960.1.mk_957260..963467_-	110756681	GO0004563|GO:0005975,GO0004553|GO:0005975	ko00603 Glycosphingolipid biosynthesis - globo and isoglobo series , ko00531 Glycosaminoglycan degradation , ko00513 Various types of N-glycan biosynthesis , ko00604 Glycosphingolipid biosynthesis - ganglio series , ko00520 Amino sugar and nucleotide sugar metabolism , ko00511 Other glycan degradation , ko04142 Lysosome	lcl|NW_018921693.1_cds_XP_021813825.1_207
	3067	uncharacterized protein LOC110756719	Pav_sc0000554.1_g1750.1.br_877121..878432_-	110756719			lcl|NW_018921693.1_cds_XP_021813871.1_201
	3081	uncharacterized protein LOC110756794	Pav_sc0000555.1_g260.1.mk_154708..156481_+	110756794			lcl|NW_018921694.1_cds_XP_021813945.1_18
	3104	NADP-dependent glyceraldehyde-3-phosphate dehydrogenase	Pav_sc0000557.1_g1170.1.mk_692515..697418_-	110756873	GO0008152|GO:0016491|GO:0055114	ko00030 Pentose phosphate pathway , ko00010 Glycolysis / Gluconeogenesis , ko01200 Carbon metabolism	lcl|NW_018921696.1_cds_XP_021814041.1_154
	3116	uncharacterized protein LOC110756887 isoform X1	Pav_sc0000557.1_g700.1.mk_440620..445962_+	110756887	GO0016491|GO:0055114		lcl|NW_018921696.1_cds_XP_021814060.1_91
	3135	translation initiation factor IF3-4, chloroplastic	Pav_sc0000557.1_g740.1.mk_464835..468164_-	110756931	GO0003743|GO:0006413,GO0006413		lcl|NW_018921696.1_cds_XP_021814115.1_97
	3137	la-related protein 6B isoform X2	Pav_sc0000557.1_g270.1.mk_204896..211111_+	110756933	GO0003723,GO0003723|GO:0005634|GO:0006396|GO:0030529,GO0003676		lcl|NW_018921696.1_cds_XP_021814120.1_33
	3148	peptidyl-prolyl cis-trans isomerase FKBP62-like	Pav_sc0000558.1_g280.1.mk_138251..142302_-	110756965	GO0005515	ko04915 Estrogen signaling pathway	lcl|NW_018921697.1_cds_XP_021814165.1_24
	3150	asparagine--tRNA ligase, cytoplasmic 2	Pav_sc0000558.1_g050.1.mk_17843..20674_+	110756971	GO0000166|GO:0004812|GO:0005524|GO:0006418	ko00970 Aminoacyl-tRNA biosynthesis	lcl|NW_018921697.1_cds_XP_021814171.1_4
	3151	ADP-ribosylation factor GTPase-activating protein AGD3-like isoform X2	Pav_sc0000042.1_g490.1.mk_267545..297245_-	110756973	GO0005515|GO:0005737,GO0004559|GO:0006013,GO0003824|GO:0005975,GO0003824|GO:0005975|GO:0030246,GO0005515,GO0005096,GO0005047|GO:0005786|GO:0006614|GO:0008312|GO:0030942	ko03060 Protein export	lcl|NW_018921277.1_cds_XP_021814184.1_51
	3153	ankyrin repeat and SAM domain-containing protein 6	Pav_sc0000558.1_g980.1.mk_431678..436580_-	110756993	GO0005515		lcl|NW_018921697.1_cds_XP_021814201.1_89
	3155	cytochrome b561 and DOMON domain-containing protein At3g25290-like	Pav_sc0000558.1_g090.1.mk_36916..41897_-	110756995			lcl|NW_018921697.1_cds_XP_021814203.1_8
	3168	probable glucan endo-1,3-beta-glucosidase A6	Pav_sc0000558.1_g320.1.mk_151376..154268_+	110757037	GO0008236|GO:0016021,GO0004553|GO:0005975		lcl|NW_018921697.1_cds_XP_021814246.1_27
	3169	UBX domain-containing protein 1-like isoform X1	Pav_sc0000558.1_g1000.1.mk_438936..441891_-	110757038	GO0005515		lcl|NW_018921697.1_cds_XP_021814247.1_91
	3183	tropinone reductase homolog At1g07440-like	Pav_sc0000563.1_g030.1.mk_12153..14609_-	110757070	GO0016491	ko00960 Tropane, piperidine and pyridine alkaloid biosynthesis	lcl|NW_018921702.1_cds_XP_021814290.1_6
	3185	protein BONZAI 1-like isoform X1	Pav_sc0000042.1_g560.1.mk_334746..339939_+	110757075	GO0005544|GO:0060548		lcl|NW_018921277.1_cds_XP_021814299.1_68
	3191	GDT1-like protein 4	Pav_sc0000567.1_g820.1.mk_486552..490389_-	110757106			lcl|NW_018921704.1_cds_XP_021814341.1_81
	3208	alpha-xylosidase 1	Pav_sc0000567.1_g1160.1.mk_644087..649079_+	110757163	GO0004553|GO:0005975,GO0003824|GO:0005975|GO:0030246		lcl|NW_018921704.1_cds_XP_021814417.1_117
	3215	uncharacterized protein LOC110757196	Pav_sc0000567.1_g160.1.mk_91966..95445_+	110757196	GO0008152|GO:0016491|GO:0055114,GO0016491		lcl|NW_018921704.1_cds_XP_021814456.1_10
	3216	uncharacterized protein LOC110757205	Pav_sc0000636.1_g190.1.br_63902..64846_-	110757205			lcl|NW_018921277.1_cds_XP_021814470.1_24
	3228	malate dehydrogenase, glyoxysomal	Pav_sc0000568.1_g370.1.mk_136159..138859_-	110757231	GO0016491|GO:0055114,GO0016616|GO:0019752|GO:0055114,GO0016616|GO:0055114,GO0003824|GO:0005975|GO:0016616|GO:0055114,GO0006099|GO:0030060,GO0006108|GO:0016615|GO:0055114	ko00620 Pyruvate metabolism , ko00270 Cysteine and methionine metabolism , ko00630 Glyoxylate and dicarboxylate metabolism , ko00710 Carbon fixation in photosynthetic organisms , ko00020 Citrate cycle (TCA cycle) , ko01200 Carbon metabolism	lcl|NW_018921705.1_cds_XP_021814495.1_31
	3237	proline iminopeptidase isoform X1	Pav_sc0000568.1_g390.1.mk_142159..149781_+	110757265	GO0006508|GO:0008233,GO0004177|GO:0005737|GO:0006508,GO0005515	ko00330 Arginine and proline metabolism	lcl|NW_018921705.1_cds_XP_021814533.1_34
	3254	protein ECERIFERUM 1-like	Pav_sc0000582.1_g030.1.mk_10456..16370_-	110757365	GO0005506|GO:0008610|GO:0016491|GO:0055114	ko00073 Cutin, suberine and wax biosynthesis	lcl|NW_018921717.1_cds_XP_021814647.1_1
	3267	acyl carrier protein 1, chloroplastic-like	Pav_sc0000042.1_g400.1.br_205768..206415_+	110757408			lcl|NW_018921277.1_cds_XP_021814695.1_39
	3274	protein KINESIN LIGHT CHAIN-RELATED 1	Pav_sc0000583.1_g450.1.mk_245772..247511_+	110757461	GO0005515		lcl|NW_018921718.1_cds_XP_021814758.1_42
	3279	rho-N domain-containing protein 1, chloroplastic	Pav_sc0000583.1_g750.1.mk_380510..383942_+	110757476	GO0006353,GO0005622|GO:0042254	ko03010 Ribosome	lcl|NW_018921718.1_cds_XP_021814781.1_76
	3284	bet1-like SNARE 1-1	Pav_sc0000583.1_g180.1.mk_104781..107224_-	110757487		ko04130 SNARE interactions in vesicular transport	lcl|NW_018921718.1_cds_XP_021814803.1_19
	3291	thioredoxin-like fold domain-containing protein MRL7, chloroplastic	Pav_sc0000583.1_g1260.1.mk_640458..643201_-	110757526			lcl|NW_018921718.1_cds_XP_021814853.1_155
	3294	probable methyltransferase PMT3	Pav_sc0000583.1_g830.1.mk_435967..441847_+	110757536	GO0008168		lcl|NW_018921718.1_cds_XP_021814876.1_95
	3305	protein RTE1-HOMOLOG	Pav_sc0000044.1_g1050.1.mk_618954..624173_+	110757580	GO0045454	ko04016 MAPK signaling pathway - plant	lcl|NW_018921278.1_cds_XP_021814939.1_148
	3313	ferredoxin--NADP reductase, leaf isozyme, chloroplastic	Pav_sc0000044.1_g440.1.mk_243815..246628_-	110757620	GO0016491|GO:0055114	ko00195 Photosynthesis	lcl|NW_018921278.1_cds_XP_021814995.1_70
	3316	pyridoxine/pyridoxamine 5'-phosphate oxidase 2 isoform X1	Pav_sc0000586.1_g480.1.mk_244936..247392_-	110757641	GO0010181,GO0048037		lcl|NW_018921721.1_cds_XP_021815016.1_48
	3328	GDP-mannose 4,6 dehydratase 1	Pav_sc0000044.1_g710.1.mk_410853..411968_+	110757714	GO0008446|GO:0019673	ko00520 Amino sugar and nucleotide sugar metabolism , ko00051 Fructose and mannose metabolism	lcl|NW_018921278.1_cds_XP_021815109.1_103
	3333	PREDICTED: Prunus avium uncharacterized ncRNA	Pav_sc0000588.1_g800.1.mk_465720..466269_-	110757737			XR_002526841.1
	3334	PREDICTED: Prunus avium uncharacterized ncRNA	Pav_sc0000588.1_g810.1.mk_469889..472836_-	110757740			XR_002526843.1
	3341	probable cinnamyl alcohol dehydrogenase 1	Pav_sc0000589.1_g240.1.mk_116552..119128_+	110757777	GO0008270|GO:0016491|GO:0055114,GO0055114		lcl|NW_018921724.1_cds_XP_021815185.1_27
	3358	rhodanese-like domain-containing protein 4, chloroplastic	Pav_sc0000591.1_g100.1.mk_21266..33093_-	110757826	GO0008061,GO0005975		lcl|NW_018921726.1_cds_XP_021815252.1_5
	3359	abscisic acid receptor PYL9	Pav_sc0000591.1_g120.1.mk_39398..42772_-	110757831		ko04016 MAPK signaling pathway - plant , ko04075 Plant hormone signal transduction	lcl|NW_018921726.1_cds_XP_021815256.1_8
	3361	DEAD-box ATP-dependent RNA helicase 31-like	Pav_sc0000591.1_g190.1.mk_91566..96152_-	110757836	GO0003676|GO:0005524		lcl|NW_018921726.1_cds_XP_021815265.1_13
	3363	uncharacterized protein LOC110757850	Pav_sc0000591.1_g440.1.mk_220231..222039_-	110757850			lcl|NW_018921726.1_cds_XP_021815280.1_38
	3370	ATP synthase subunit delta, chloroplastic	Pav_sc0000594.1_g050.1.mk_30268..31019_+	110757875	GO0015986|GO:0016020|GO:0046933,GO0015986|GO:0046933	ko00190 Oxidative phosphorylation , ko00195 Photosynthesis	lcl|NW_018921729.1_cds_XP_021815305.1_2
	3374	dehydrin HIRD11	Pav_sc0000595.1_g110.1.br_55771..56028_-	110757884			lcl|NW_018921730.1_cds_XP_021815314.1_5
	3385	cysteine-rich repeat secretory protein 38-like	Pav_sc0000597.1_g070.1.mk_33401..39833_-	110757940			lcl|NW_018921731.1_cds_XP_021815380.1_3
	3388	uncharacterized protein LOC110757957	Pav_sc0000598.1_g030.1.mk_7266..11119_-	110757957	GO0048544,GO0004672|GO:0005524|GO:0006468,GO0004672|GO:0006468,GO0004674		lcl|NW_018921732.1_cds_XP_021815400.1_4
	3419	eukaryotic translation initiation factor 3 subunit J-like	Pav_sc0000600.1_g260.1.mk_155935..161364_+	110758054	GO0003743|GO:0005737|GO:0005852	ko03013 RNA transport	lcl|NW_018921734.1_cds_XP_021815537.1_14
	3440	UDP-glycosyltransferase 74E2-like	Pav_sc0000613.1_g020.1.mk_10398..12312_-	110758102	GO0008152|GO:0016758		lcl|NW_018921740.1_cds_XP_021815584.1_2
	3443	G-type lectin S-receptor-like serine/threonine-protein kinase At4g27290	Pav_sc0000615.1_g060.1.mk_18925..22083_+	110758110	GO0048544,GO0004672|GO:0006468,GO0004672|GO:0005524|GO:0006468		lcl|NW_018921742.1_cds_XP_021815594.1_2
	3444	G-type lectin S-receptor-like serine/threonine-protein kinase At4g27290	Pav_sc0001859.1_g010.1.br_1..1275_-	110758110			lcl|NW_018921742.1_cds_XP_021815594.1_2
	3447	protein LHCP TRANSLOCATION DEFECT	Pav_sc0000616.1_g050.1.mk_15397..17725_-	110758125			lcl|NW_018921743.1_cds_XP_021815604.1_4
	3460	transmembrane and coiled-coil domain-containing protein 4	Pav_sc0000044.1_g870.1.mk_506205..523137_+	110758177			lcl|NW_018921278.1_cds_XP_021815679.1_126
	3477	ultraviolet-B receptor UVR8	Pav_sc0000618.1_g320.1.mk_175406..179720_+	110758246			lcl|NW_018921745.1_cds_XP_021815741.1_18
	3481	40S ribosomal protein S8-like	Pav_sc0000622.1_g810.1.mk_399989..402456_+	110758274	GO0003735|GO:0005622|GO:0005840|GO:0006412	ko03010 Ribosome	lcl|NW_018921749.1_cds_XP_021815787.1_67
	3486	ubiquitin thioesterase OTU1-like isoform X2	Pav_sc0000622.1_g490.1.mk_237320..240970_+	110758316			lcl|NW_018921749.1_cds_XP_021815834.1_29
	3507	peroxidase 64	Pav_sc0000044.1_g050.1.mk_23552..25019_+	110758377	GO0004601|GO:0006979|GO:0020037|GO:0055114,GO0004601|GO:0042744	ko00940 Phenylpropanoid biosynthesis	lcl|NW_018921278.1_cds_XP_021815929.1_11
	3524	U5 small nuclear ribonucleoprotein 40 kDa protein	Pav_sc0000624.1_g450.1.mk_212447..213481_+	110758436	GO0005515	ko03040 Spliceosome	lcl|NW_018921751.1_cds_XP_021815992.1_38
	3531	putative glucose-6-phosphate 1-epimerase	Pav_sc0000624.1_g2480.1.mk_1338184..1345412_+	110758445	GO0003824|GO:0005975|GO:0030246,GO0030246,GO0005975|GO:0016853	ko00010 Glycolysis / Gluconeogenesis	lcl|NW_018921751.1_cds_XP_021816003.1_175
	3533	uncharacterized protein LOC110758447 isoform X1	Pav_sc0000624.1_g2570.1.mk_1390288..1392556_-	110758447			lcl|NW_018921751.1_cds_XP_021816007.1_182
	3539	uncharacterized protein LOC110758479	Pav_sc0000625.1_g340.1.mk_173824..174507_-	110758479			lcl|NW_018921752.1_cds_XP_021816044.1_25
	3540	protein TIC 21, chloroplastic	Pav_sc0000625.1_g070.1.mk_28182..29712_+	110758482			lcl|NW_018921752.1_cds_XP_021816046.1_7
	3547	D-3-phosphoglycerate dehydrogenase 1, chloroplastic-like	Pav_sc0000625.1_g030.1.mk_7243..10122_-	110758492	GO0004617|GO:0006564,GO0051287|GO:0055114,GO0008152|GO:0016616|GO:0051287|GO:0055114	ko01200 Carbon metabolism , ko00680 Methane metabolism , ko01230 Biosynthesis of amino acids , ko00260 Glycine, serine and threonine metabolism	lcl|NW_018921752.1_cds_XP_021816056.1_4
	3549	methylthioribose kinase	Pav_sc0000625.1_g330.1.mk_166679..172172_+	110758495	GO0009086|GO:0046522	ko00270 Cysteine and methionine metabolism	lcl|NW_018921752.1_cds_XP_021816058.1_24
	3552	uncharacterized protein LOC110758506	Pav_sc0000625.1_g370.1.mk_189245..190462_-	110758506			lcl|NW_018921752.1_cds_XP_021816073.1_29
	3556	uncharacterized protein ycf39	Pav_sc0000629.1_g100.1.mk_42598..45920_+	110758535			lcl|NW_018921756.1_cds_XP_021816105.1_9
	3562	laccase-15-like	Pav_sc0000636.1_g140.1.mk_53282..55684_+	110758565	GO0046274|GO:0048046|GO:0052716|GO:0055114,GO0005507|GO:0016491|GO:0055114,GO0055114,GO0005507		lcl|NW_018921762.1_cds_XP_021816142.1_7
	3585	coatomer subunit alpha-1-like	Pav_sc0000637.1_g030.1.mk_36961..52668_-	110758631	GO0000105|GO:0004399|GO:0008270|GO:0051287|GO:0055114,GO0008152|GO:0016491|GO:0055114,GO0005198|GO:0006886|GO:0016192|GO:0030117,GO0000105|GO:0004399|GO:0055114,GO0005515,GO0005198|GO:0005515|GO:0006886|GO:0016192|GO:0030126		lcl|NW_018921763.1_cds_XP_021816231.1_8
	3590	L-ascorbate peroxidase 3-like	Pav_sc0000044.1_g290.1.mk_147731..152857_+	110758673	GO0004601|GO:0006979|GO:0020037|GO:0055114,GO0004601|GO:0055114	ko00053 Ascorbate and aldarate metabolism , ko00480 Glutathione metabolism	lcl|NW_018921278.1_cds_XP_021816279.1_44
	3598	peptidyl-prolyl cis-trans isomerase CYP19-4	Pav_sc0000638.1_g410.1.mk_190562..193333_-	110758695	GO0003755|GO:0006457,GO0000413|GO:0003755|GO:0006457		lcl|NW_018921764.1_cds_XP_021816300.1_39
	3602	UDP-glycosyltransferase 71K1-like	Pav_sc0000638.1_g200.1.mk_92255..93750_+	110758700	GO0008152|GO:0016758		lcl|NW_018921764.1_cds_XP_021816307.1_18
	3603	probable NAD(P)H dehydrogenase (quinone) FQR1-like 3 isoform X1	Pav_sc0000638.1_g170.1.mk_82109..84638_-	110758702	GO0003955|GO:0010181,GO0016491,GO0010181	ko00130 Ubiquinone and other terpenoid-quinone biosynthesis	lcl|NW_018921764.1_cds_XP_021816310.1_14
	3605	uncharacterized protein LOC110758707	Pav_sc0000638.1_g040.1.mk_7369..7650_-	110758707			lcl|NW_018921764.1_cds_XP_021816315.1_3
	3614	peroxidase 17-like	Pav_sc0000639.1_g060.1.mk_44606..57360_+	110758761	GO0004601|GO:0006979|GO:0020037|GO:0055114,GO0004601|GO:0042744	ko00940 Phenylpropanoid biosynthesis	lcl|NW_018921765.1_cds_XP_021816363.1_6
	3624	delta(3,5)-Delta(2,4)-dienoyl-CoA isomerase, peroxisomal isoform X1	Pav_sc0000646.1_g040.1.mk_20247..21445_+	110758785	GO0003824|GO:0008152	ko04146 Peroxisome	lcl|NW_018921771.1_cds_XP_021816395.1_3
	3625	uncharacterized protein At5g48480	Pav_sc0000648.1_g160.1.mk_70283..71827_-	110758794			lcl|NW_018921773.1_cds_XP_021816401.1_15
	3630	serine carboxypeptidase-like 20	Pav_sc0000648.1_g220.1.mk_104291..114145_+	110758836	GO0004185|GO:0006508		lcl|NW_018921773.1_cds_XP_021816458.1_24
	3635	ATP-dependent Clp protease ATP-binding subunit CLPT1, chloroplastic	Pav_sc0000649.1_g040.1.mk_14715..17227_+	110758855	GO0019538		lcl|NW_018921774.1_cds_XP_021816476.1_4
	3644	protein GPR107	Pav_sc0000652.1_g770.1.mk_419764..421086_+	110758900	GO0016021		lcl|NW_018921776.1_cds_XP_021816555.1_92
	3653	serine/threonine-protein kinase BLUS1-like isoform X1	Pav_sc0000652.1_g470.1.mk_233436..239984_-	110758912	GO0004672|GO:0005524|GO:0006468,GO0005524		lcl|NW_018921776.1_cds_XP_021816574.1_63
	3659	uncharacterized protein LOC110758935	Pav_sc0000652.1_g1220.1.mk_645612..646121_+	110758935			lcl|NW_018921776.1_cds_XP_021816605.1_147
	3664	dolichol-phosphate mannosyltransferase subunit 1	Pav_sc0000652.1_g1210.1.mk_640975..644743_-	110758964		ko00510 N-Glycan biosynthesis	lcl|NW_018921776.1_cds_XP_021816638.1_146
	3673	uncharacterized protein LOC110758983	Pav_sc0000659.1_g410.1.mk_275258..278477_-	110758983	GO0006353,GO0003723|GO:0006355		lcl|NW_018921781.1_cds_XP_021816663.1_50
	3681	dihydroorotate dehydrogenase (quinone), mitochondrial-like isoform X2	Pav_sc0000659.1_g210.1.mk_122543..127570_+	110758996	GO0004152|GO:0006207|GO:0016020|GO:0055114,GO0004152|GO:0006207|GO:0055114,GO0003824,GO0005737|GO:0016627|GO:0055114	ko00240 Pyrimidine metabolism	lcl|NW_018921781.1_cds_XP_021816681.1_23
	3688	formate dehydrogenase, mitochondrial	Pav_sc0000009.1_g610.1.mk_296191..302123_+	110759019	GO0008152|GO:0016616|GO:0051287|GO:0055114,GO0008863,GO0051287|GO:0055114	ko00630 Glyoxylate and dicarboxylate metabolism , ko00680 Methane metabolism , ko01200 Carbon metabolism	lcl|NW_018921247.1_cds_XP_021816757.1_69
	3704	probable tRNA (guanine(26)-N(2))-dimethyltransferase 2	Pav_sc0000661.1_g460.1.mk_263427..269000_+	110759076	GO0003723|GO:0004809|GO:0008033		lcl|NW_018921783.1_cds_XP_021816795.1_50
	3717	2-Cys peroxiredoxin BAS1, chloroplastic-like	Pav_sc0000667.1_g230.1.mk_129702..132508_-	110759141	GO0016209|GO:0016491|GO:0055114,GO0045454,GO0051920|GO:0055114	ko04214 Apoptosis - fly	lcl|NW_018921787.1_cds_XP_021816866.1_19
	3718	2-Cys peroxiredoxin BAS1, chloroplastic-like	Pav_co4043927.1_g020.1.br_1267..1638_-	110759141	GO0051920|GO:0055114		lcl|NW_018921787.1_cds_XP_021816866.1_19
	3733	26S proteasome regulatory subunit 6A homolog	Pav_co3999837.1_g010.1.mk_74..732_+	110759207			lcl|NW_018921791.1_cds_XP_021816934.1_10
	3749	phosphoglycerate kinase, chloroplastic	Pav_sc0000672.1_g130.1.mk_66979..70966_-	110759243	GO0004618|GO:0006096	ko01230 Biosynthesis of amino acids , ko00010 Glycolysis / Gluconeogenesis , ko00710 Carbon fixation in photosynthetic organisms , ko01200 Carbon metabolism	lcl|NW_018921792.1_cds_XP_021816979.1_16
	3750	thiosulfate/3-mercaptopyruvate sulfurtransferase 1, mitochondrial isoform X1	Pav_sc0000672.1_g050.1.mk_19245..27143_+	110759244	GO0004792	ko04122 Sulfur relay system , ko00270 Cysteine and methionine metabolism , ko00920 Sulfur metabolism	lcl|NW_018921792.1_cds_XP_021816980.1_9
	3752	G-type lectin S-receptor-like serine/threonine-protein kinase At1g67520 isoform X3	Pav_sc0000672.1_g020.1.mk_4657..7905_-	110759250	GO0004672|GO:0006468,GO0004672|GO:0005524|GO:0006468		lcl|NW_018921792.1_cds_XP_021816990.1_4
	3782	peroxisomal membrane protein 11D	Pav_sc0000675.1_g1300.1.mk_703341..706519_-	110759335	GO0005779|GO:0016559		lcl|NW_018921793.1_cds_XP_021817081.1_102
	3783	peroxisomal membrane protein 11D	Pav_sc0002337.1_g110.1.br_68363..68584_+	110759335	GO0005779|GO:0016559		lcl|NW_018921793.1_cds_XP_021817081.1_102
	3797	beta-fructofuranosidase, insoluble isoenzyme CWINV1-like	Pav_sc0000689.1_g140.1.mk_89207..92916_+	110759431	GO0004553|GO:0005975	ko00052 Galactose metabolism , ko00500 Starch and sucrose metabolism	lcl|NW_018921806.1_cds_XP_021817169.1_20
	3798	beta-fructofuranosidase, insoluble isoenzyme CWINV1-like	Pav_co4025411.1_g010.1.mk_10..1197_+	110759431			lcl|NW_018921806.1_cds_XP_021817169.1_20
	3804	PHD finger protein ALFIN-LIKE 4-like isoform X2	Pav_sc0000689.1_g530.1.mk_367084..371179_-	110759447	GO0006355|GO:0042393		lcl|NW_018921806.1_cds_XP_021817187.1_73
	3813	protein phosphatase 2C 16-like	Pav_sc0000689.1_g440.1.mk_288148..291743_+	110759475	GO0004722|GO:0006470,GO0003824,GO0043169	ko04016 MAPK signaling pathway - plant , ko04075 Plant hormone signal transduction , ko04931 Insulin resistance	lcl|NW_018921806.1_cds_XP_021817228.1_63
	3822	14-3-3 protein 7-like	Pav_sc0000691.1_g670.1.mk_369476..372764_-	110759513	GO0019904	ko04151 PI3K-Akt signaling pathway , ko05203 Viral carcinogenesis , ko05169 Epstein-Barr virus infection , ko04114 Oocyte meiosis , ko04722 Neurotrophin signaling pathway , ko04011 MAPK signaling pathway - yeast , ko04110 Cell cycle , ko04391 Hippo signaling pathway -fly , ko04390 Hippo signaling pathway	lcl|NW_018921808.1_cds_XP_021817274.1_67
	3829	serine/arginine-rich splicing factor SC35-like	Pav_sc0000691.1_g460.1.mk_250194..253980_-	110759543	GO0003676	ko03040 Spliceosome , ko05168 Herpes simplex infection	lcl|NW_018921808.1_cds_XP_021817308.1_39
	3835	7-deoxyloganetin glucosyltransferase-like	Pav_sc0000691.1_g850.1.br_465390..465854_-	110759565	GO0008152|GO:0016758		lcl|NW_018921808.1_cds_XP_021817337.1_85
	3836	7-deoxyloganetin glucosyltransferase-like	Pav_sc0004761.1_g020.1.mk_14197..17795_-	110759565	GO0008152|GO:0016758		lcl|NW_018921808.1_cds_XP_021817337.1_85
	3837	7-deoxyloganetin glucosyltransferase-like	Pav_sc0000691.1_g820.1.mk_456619..458395_-	110759565	GO0008152|GO:0016758		lcl|NW_018921808.1_cds_XP_021817337.1_85
	3842	probable indole-3-acetic acid-amido synthetase GH3.1	Pav_sc0000049.1_g070.1.mk_44019..46562_+	110759585		ko04075 Plant hormone signal transduction	lcl|NW_018921283.1_cds_XP_021817365.1_6
	3860	probable linoleate 9S-lipoxygenase 5	Pav_sc0000700.1_g070.1.mk_36706..40300_-	110759644	GO0005515,GO0016702|GO:0046872|GO:0055114,GO0016491|GO:0055114	ko00591 Linoleic acid metabolism	lcl|NW_018921815.1_cds_XP_021817420.1_7
	3869	peptide-N(4)-(N-acetyl-beta-glucosaminyl)asparagine amidase-like	Pav_sc0000700.1_g1870.1.mk_949517..968117_-	110759676		ko04141 Protein processing in endoplasmic reticulum	lcl|NW_018921815.1_cds_XP_021817461.1_233
	3882	probable ribose-5-phosphate isomerase 3, chloroplastic	Pav_sc0000700.1_g1850.1.mk_944274..945113_-	110759718	GO0004751|GO:0009052	ko00710 Carbon fixation in photosynthetic organisms , ko00030 Pentose phosphate pathway , ko01230 Biosynthesis of amino acids , ko01200 Carbon metabolism	lcl|NW_018921815.1_cds_XP_021817514.1_226
	3887	protein AUXIN RESPONSE 4	Pav_sc0000700.1_g160.1.mk_84660..87408_-	110759734			lcl|NW_018921815.1_cds_XP_021817534.1_12
	3888	UPF0603 protein At1g54780, chloroplastic	Pav_sc0000700.1_g670.1.mk_354070..355643_-	110759737			lcl|NW_018921815.1_cds_XP_021817541.1_75
	3890	amidase 1	Pav_sc0000700.1_g450.1.mk_227871..238151_-	110759740	GO0004040	ko00627 Aminobenzoate degradation , ko00330 Arginine and proline metabolism , ko00643 Styrene degradation , ko00360 Phenylalanine metabolism , ko00380 Tryptophan metabolism	lcl|NW_018921815.1_cds_XP_021817545.1_45
	3896	gibberellin receptor GID1C-like	Pav_sc0000700.1_g870.1.mk_467510..470075_-	110759767	GO0008152|GO:0016787		lcl|NW_018921815.1_cds_XP_021817582.1_101
	3932	thylakoid lumenal 16.5 kDa protein, chloroplastic	Pav_sc0000704.1_g1050.1.mk_480561..482705_-	110759915			lcl|NW_018921818.1_cds_XP_021817747.1_119
	3936	GTP-binding nuclear protein Ran-3-like	Pav_sc0000704.1_g290.1.mk_124751..127639_+	110759925	GO0003924|GO:0005525|GO:0006886|GO:0006913|GO:0007165,GO0003924|GO:0005525,GO0005525	ko05169 Epstein-Barr virus infection , ko03008 Ribosome biogenesis in eukaryotes , ko05166 HTLV-I infection , ko03013 RNA transport	lcl|NW_018921818.1_cds_XP_021817763.1_32
	3941	probable inactive receptor kinase At2g26730	Pav_sc0000704.1_g050.1.mk_32186..34956_+	110759938	GO0004672|GO:0005524|GO:0006468		lcl|NW_018921818.1_cds_XP_021817778.1_8
	3955	uncharacterized protein LOC110759979 isoform X1	Pav_sc0000704.1_g190.1.mk_78802..82344_+	110759979			lcl|NW_018921818.1_cds_XP_021817821.1_20
	3956	uncharacterized protein LOC110759979 isoform X1	Pav_sc0000704.1_g190.1.mk_78802..82344_+	110759979			lcl|NW_018921818.1_cds_XP_021817821.1_20
	3957	uncharacterized protein LOC110759979 isoform X1	Pav_sc0000704.1_g190.1.mk_78802..82344_+	110759979			lcl|NW_018921818.1_cds_XP_021817821.1_20
	3970	ubiquitin-like protein 5	Pav_sc0000711.1_g080.1.mk_78141..80054_-	110760018	GO0005515	ko04212 Longevity regulating pathway - worm	lcl|NW_018921823.1_cds_XP_021817883.1_14
	3977	1-aminocyclopropane-1-carboxylate oxidase homolog	Pav_sc0000714.1_g400.1.br_219434..219742_+	110760048			lcl|NW_018921826.1_cds_XP_021817915.1_24
	4001	outer envelope protein 80, chloroplastic-like	Pav_co4000111.1_g010.1.br_204..911_+	110760131			lcl|NW_018921830.1_cds_XP_021818017.1_12
	4010	DNA-directed RNA polymerases I and III subunit RPAC1	Pav_sc0000719.1_g510.1.mk_221994..226417_-	110760162	GO0006351|GO:0046983,GO0003677|GO:0003899|GO:0006351,GO0003899|GO:0006351,GO0003899|GO:0006351|GO:0046983	ko00230 Purine metabolism , ko00240 Pyrimidine metabolism , ko04623 Cytosolic DNA-sensing pathway , ko03020 RNA polymerase , ko05169 Epstein-Barr virus infection	lcl|NW_018921830.1_cds_XP_021818065.1_39
	4011	DNA-directed RNA polymerases I and III subunit RPAC1	Pav_sc0001196.1_g610.1.mk_392159..394005_-	110760162			lcl|NW_018921830.1_cds_XP_021818065.1_39
	4016	protein transport protein SFT2	Pav_sc0000719.1_g900.1.mk_438634..441218_+	110760178	GO0016192,GO0006810|GO:0016021		lcl|NW_018921830.1_cds_XP_021818094.1_95
	4035	chlorophyll a-b binding protein of LHCII type 1-like	Pav_sc0000731.1_g100.1.br_64899..65702_-	110760260	GO0009765|GO:0016020	ko00196 Photosynthesis - antenna proteins	lcl|NW_018921838.1_cds_XP_021818191.1_9
	4043	organic cation/carnitine transporter 2-like	Pav_sc0000736.1_g050.1.mk_45987..51518_+	110760302	GO0006108|GO:0016615|GO:0055114,GO0006108|GO:0030060|GO:0055114,GO0016616|GO:0055114,GO0003824|GO:0005975|GO:0016616|GO:0055114,GO0005215|GO:0016021|GO:0055085,GO0016021|GO:0022857|GO:0055085,GO0016491|GO:0055114	ko05231 Choline metabolism in cancer	lcl|NW_018921843.1_cds_XP_021818242.1_6
	4066	thioredoxin F-type, chloroplastic-like isoform X2	Pav_sc0000744.1_g560.1.mk_256350..258984_+	110760416	GO0045454,GO0006662|GO:0015035|GO:0045454	ko05418 Fluid shear stress and atherosclerosis , ko04621 NOD-like receptor signaling pathway	lcl|NW_018921848.1_cds_XP_021818367.1_62
	4071	isopentenyl-diphosphate Delta-isomerase I	Pav_sc0000744.1_g460.1.mk_209917..213654_-	110760426	GO0016787,GO0004452|GO:0008299	ko00900 Terpenoid backbone biosynthesis	lcl|NW_018921848.1_cds_XP_021818380.1_52
	4072	probable UDP-arabinopyranose mutase 5	Pav_sc0000744.1_g150.1.mk_85861..88337_-	110760427	GO0016866|GO:0030244		lcl|NW_018921848.1_cds_XP_021818381.1_17
	4078	putative 4-hydroxy-4-methyl-2-oxoglutarate aldolase 2 isoform X1	Pav_sc0000744.1_g450.1.mk_205924..208519_-	110760436	GO0008428|GO:0051252		lcl|NW_018921848.1_cds_XP_021818391.1_50
	4081	photosystem I reaction center subunit XI, chloroplastic	Pav_sc0000744.1_g390.1.mk_189384..190664_-	110760444	GO0016702|GO:0046872|GO:0055114,GO0009522|GO:0009538|GO:0015979	ko00195 Photosynthesis	lcl|NW_018921848.1_cds_XP_021818400.1_44
	4102	protein SIEVE ELEMENT OCCLUSION B-like	Pav_sc0000747.1_g340.1.mk_156522..160223_-	110760508			lcl|NW_018921851.1_cds_XP_021818481.1_38
	4103	protein SIEVE ELEMENT OCCLUSION A-like	Pav_sc0000747.1_g330.1.mk_150002..153079_-	110760509			lcl|NW_018921851.1_cds_XP_021818482.1_37
	4123	ADP-glucose phosphorylase	Pav_sc0000751.1_g110.1.mk_39882..42624_-	110760586	GO0003824,GO0008108|GO:0008270|GO:0033499,GO0006012|GO:0008108	ko04917 Prolactin signaling pathway , ko00520 Amino sugar and nucleotide sugar metabolism , ko00052 Galactose metabolism	lcl|NW_018921854.1_cds_XP_021818578.1_6
	4134	anthocyanidin reductase ((2S)-flavan-3-ol-forming)-like	Pav_sc0000754.1_g490.1.mk_234191..237788_+	110760647	GO0003824|GO:0050662		lcl|NW_018921857.1_cds_XP_021818639.1_34
	4135	probable polygalacturonase	Pav_sc0000754.1_g650.1.mk_297359..301986_-	110760648	GO0004650|GO:0005975		lcl|NW_018921857.1_cds_XP_021818640.1_42
	4185	protein ECERIFERUM 3	Pav_sc0000764.1_g160.1.mk_92512..97459_-	110760830	GO0005506|GO:0008610|GO:0016491|GO:0055114		lcl|NW_018921867.1_cds_XP_021818852.1_12
	4192	tetratricopeptide repeat protein 1 isoform X1	Pav_sc0000764.1_g400.1.mk_222367..227668_+	110760849	GO0005515		lcl|NW_018921867.1_cds_XP_021818881.1_35
	4194	tetratricopeptide repeat protein 1 isoform X1	Pav_sc0000764.1_g400.1.mk_222367..227668_+	110760849	GO0005515		lcl|NW_018921867.1_cds_XP_021818881.1_35
	4213	ABC transporter B family member 19	Pav_sc0000766.1_g260.1.mk_129176..136611_+	110760902	GO0005524|GO:0016887,GO0005524|GO:0006810|GO:0016021|GO:0042626|GO:0055085	ko04976 Bile secretion , ko02010 ABC transporters , ko05206 MicroRNAs in cancer	lcl|NW_018921869.1_cds_XP_021818947.1_22
	4214	phospho-2-dehydro-3-deoxyheptonate aldolase 2, chloroplastic-like	Pav_sc0000767.1_g120.1.mk_63658..68091_+	110760908	GO0003824,GO0003849|GO:0009073	ko02024 Quorum sensing , ko00400 Phenylalanine, tyrosine and tryptophan biosynthesis , ko01230 Biosynthesis of amino acids	lcl|NW_018921870.1_cds_XP_021818954.1_3
	4217	peptidyl-prolyl cis-trans isomerase CYP38, chloroplastic isoform X1	Pav_sc0000009.1_g650.1.mk_313508..316996_-	110760918	GO0000413|GO:0003755|GO:0006457		lcl|NW_018921247.1_cds_XP_021818997.1_81
	4220	FT-interacting protein 1-like	Pav_sc0000773.1_g140.1.mk_116048..119260_-	110760934			lcl|NW_018921874.1_cds_XP_021818979.1_16
	4227	GDP-mannose 3,5-epimerase 2-like	Pav_sc0000775.1_g020.1.mk_13812..17284_+	110760949	GO0047918|GO:0051287,GO0003824|GO:0050662	ko00053 Ascorbate and aldarate metabolism , ko00520 Amino sugar and nucleotide sugar metabolism	lcl|NW_018921876.1_cds_XP_021818999.1_3
	4229	splicing factor 3B subunit 6-like protein	Pav_sc0000775.1_g080.1.mk_33284..33766_+	110760950	GO0003676	ko03040 Spliceosome	lcl|NW_018921876.1_cds_XP_021819000.1_7
	4242	short-chain dehydrogenase TIC 32, chloroplastic-like	Pav_sc0000780.1_g240.1.mk_130416..137596_-	110760996		ko00830 Retinol metabolism	lcl|NW_018921879.1_cds_XP_021819058.1_27
	4246	ras-related protein RABE1a	Pav_sc0000780.1_g090.1.mk_57438..61461_-	110761007	GO0005525,GO0003924|GO:0005525	ko04972 Pancreatic secretion , ko04530 Tight junction , ko04152 AMPK signaling pathway , ko04144 Endocytosis	lcl|NW_018921879.1_cds_XP_021819073.1_10
	4247	probable histone H2B.3	Pav_sc0000780.1_g130.1.br_78909..79313_+	110761010	GO0000786|GO:0003677,GO0003677,GO0046982	ko05322 Systemic lupus erythematosus , ko05203 Viral carcinogenesis , ko05034 Alcoholism	lcl|NW_018921879.1_cds_XP_021819078.1_13
	4250	histone H2A	Pav_sc0000780.1_g140.1.mk_80406..81911_-	110761026	GO0003677,GO0000786|GO:0003677|GO:0005634,GO0046982	ko05034 Alcoholism , ko04217 Necroptosis , ko05322 Systemic lupus erythematosus	lcl|NW_018921879.1_cds_XP_021819095.1_14
	4254	photosystem I reaction center subunit N, chloroplastic	Pav_sc0000787.1_g240.1.mk_122870..124020_-	110761046	GO0009522|GO:0015979	ko00195 Photosynthesis	lcl|NW_018921883.1_cds_XP_021819110.1_8
	4264	protein IN2-1 homolog B-like	Pav_sc0000789.1_g340.1.mk_185996..189082_-	110761069	GO0005515	ko01524 Platinum drug resistance , ko00982 Drug metabolism - cytochrome P450 , ko00980 Metabolism of xenobiotics by cytochrome P450 , ko05204 Chemical carcinogenesis , ko00480 Glutathione metabolism , ko05418 Fluid shear stress and atherosclerosis	lcl|NW_018921885.1_cds_XP_021819143.1_30
	4265	macrophage erythroblast attacher-like	Pav_sc0000789.1_g380.1.mk_206090..210302_+	110761071	GO0005515,GO0045721		lcl|NW_018921885.1_cds_XP_021819146.1_42
	4267	leukotriene A-4 hydrolase homolog	Pav_sc0000789.1_g270.1.mk_109094..112804_-	110761075	GO0005488,GO0008237|GO:0008270,GO0006508	ko00590 Arachidonic acid metabolism	lcl|NW_018921885.1_cds_XP_021819150.1_20
	4283	serine/arginine-rich splicing factor SR45 isoform X1	Pav_sc0000791.1_g120.1.mk_56059..61326_-	110761122	GO0003676	ko03013 RNA transport , ko03015 mRNA surveillance pathway	lcl|NW_018921886.1_cds_XP_021819212.1_7
	4295	D-amino-acid transaminase, chloroplastic isoform X1	Pav_sc0000800.1_g1090.1.mk_642509..644934_-	110761160	GO0003824|GO:0008152	ko00790 Folate biosynthesis	lcl|NW_018921893.1_cds_XP_021819260.1_139
	4297	uncharacterized protein LOC110761164	Pav_sc0009808.1_g020.1.mk_2602..5756_+	110761164	GO0004185|GO:0006508		lcl|NW_018921893.1_cds_XP_021819269.1_1
	4307	BURP domain protein RD22	Pav_sc0000800.1_g1270.1.mk_755571..757723_+	110761191			lcl|NW_018921893.1_cds_XP_021819304.1_167
	4317	GTP-binding protein At2g22870	Pav_sc0000800.1_g1240.1.mk_724498..727210_+	110761227	GO0005525		lcl|NW_018921893.1_cds_XP_021819345.1_164
	4321	profilin	Pav_sc0000800.1_g320.1.mk_202029..203861_+	110761240		ko04810 Regulation of actin cytoskeleton , ko05132 Salmonella infection , ko05131 Shigellosis , ko04015 Rap1 signaling pathway , ko04013 MAPK signaling pathway - fly	lcl|NW_018921893.1_cds_XP_021819366.1_35
	4343	probable sarcosine oxidase	Pav_sc0000800.1_g1790.1.mk_1057766..1058971_+	110761312	GO0016491|GO:0055114,GO0008115|GO:0046653|GO:0055114	ko04146 Peroxisome , ko00260 Glycine, serine and threonine metabolism , ko00310 Lysine degradation	lcl|NW_018921893.1_cds_XP_021819452.1_229
	4350	uncharacterized protein LOC110761340 isoform X1	Pav_sc0000811.1_g020.1.mk_14595..15287_+	110761340			lcl|NW_018921897.1_cds_XP_021819493.1_1
	4353	uncharacterized protein LOC110761340 isoform X2	Pav_sc0000136.1_g330.1.br_171164..171388_+	110761340			lcl|NW_018921897.1_cds_XP_021819494.1_2
	4356	thiol-disulfide oxidoreductase LTO1	Pav_sc0000813.1_g210.1.mk_110481..113266_+	110761356			lcl|NW_018921899.1_cds_XP_021819510.1_27
	4366	peptidyl-prolyl cis-trans isomerase CYP18-2	Pav_sc0000055.1_g390.1.mk_216536..219293_+	110761427	GO0000413|GO:0003755|GO:0006457,GO0003755|GO:0006457	ko03040 Spliceosome	lcl|NW_018921289.1_cds_XP_021819589.1_41
	4369	signal recognition particle 54 kDa protein, chloroplastic	Pav_sc0000055.1_g660.1.mk_373683..389094_+	110761454	GO0005525|GO:0006614,GO0000287|GO:0008897,GO0006614|GO:0008312|GO:0048500,GO0007165,GO0003924|GO:0005525|GO:0006614|GO:0048500	ko03070 Bacterial secretion system , ko02024 Quorum sensing , ko03060 Protein export	lcl|NW_018921289.1_cds_XP_021819619.1_78
	4370	protein ROOT HAIR DEFECTIVE 3 homolog 2-like isoform X2	Pav_sc0000823.1_g280.1.br_153567..156292_-	110761457	GO0005525		lcl|NW_018921907.1_cds_XP_021819622.1_24
	4371	protein ROOT HAIR DEFECTIVE 3 homolog 2-like isoform X1	Pav_sc0000823.1_g350.1.br_222529..224369_-	110761457			lcl|NW_018921907.1_cds_XP_021819621.1_23
	4374	probable LRR receptor-like serine/threonine-protein kinase At1g56140	Pav_sc0000823.1_g030.1.mk_10583..43589_+	110761461	GO0004672|GO:0006468,GO0004672|GO:0005524|GO:0006468		lcl|NW_018921907.1_cds_XP_021819627.1_1
	4375	probable LRR receptor-like serine/threonine-protein kinase At1g56140	Pav_sc0008459.1_g010.1.br_1..944_+	110761461	GO0004672|GO:0006468,GO0004672|GO:0005524|GO:0006468		lcl|NW_018921907.1_cds_XP_021819627.1_1
	4378	photosystem I reaction center subunit III, chloroplastic	Pav_sc0000823.1_g160.1.mk_97893..98582_+	110761468	GO0009522|GO:0009538|GO:0015979	ko00195 Photosynthesis	lcl|NW_018921907.1_cds_XP_021819640.1_11
	4385	pyridoxal phosphate homeostasis protein	Pav_sc0000824.1_g020.1.mk_7502..13635_+	110761505	GO0005515		lcl|NW_018921908.1_cds_XP_021819680.1_3
	4389	homeobox protein knotted-1-like LET6	Pav_sc0000824.1_g140.1.mk_85134..90321_-	110761520	GO0003677,GO0003677|GO:0005634,GO0006355|GO:0043565,GO0003677|GO:0006355		lcl|NW_018921908.1_cds_XP_021819695.1_19
	4418	26S proteasome regulatory subunit 7 isoform X1	Pav_sc0000843.1_g510.1.mk_235250..238509_+	110761666	GO0005524,GO0005737|GO:0016787|GO:0030163	ko03050 Proteasome , ko05169 Epstein-Barr virus infection	lcl|NW_018921923.1_cds_XP_021819899.1_45
	4433	subtilisin-like protease SBT1.5	Pav_sc0000843.1_g240.1.mk_100213..102135_-	110761705	GO0004252|GO:0006508		lcl|NW_018921923.1_cds_XP_021819947.1_18
	4436	uncharacterized protein LOC110761708	Pav_sc0000843.1_g530.1.mk_252976..256580_+	110761708	GO0006629		lcl|NW_018921923.1_cds_XP_021819949.1_47
	4451	peptide chain release factor APG3, chloroplastic	Pav_sc0000848.1_g560.1.mk_282440..286980_+	110761770	GO0005737|GO:0006415|GO:0016149,GO0003747|GO:0006415		lcl|NW_018921927.1_cds_XP_021820023.1_77
	4464	protease Do-like 2, chloroplastic	Pav_co4023633.1_g010.1.br_26..1343_-	110761816	GO0005515		lcl|XM_021964394.1_cds_XP_021820086.1_1
	4476	universal stress protein PHOS34-like	Pav_sc0000848.1_g1030.1.mk_515435..517227_+	110761856	GO0006950		lcl|NW_018921927.1_cds_XP_021820131.1_137
	4479	subtilisin-like protease SBT1.9	Pav_sc0000852.1_g690.1.mk_422228..424531_+	110761890			lcl|NW_018921930.1_cds_XP_021820168.1_72
	4486	probable carbohydrate esterase At4g34215	Pav_sc0000852.1_g380.1.mk_214187..220675_+	110761937			lcl|NW_018921930.1_cds_XP_021820210.1_35
	4511	3-oxo-Delta(4,5)-steroid 5-beta-reductase-like	Pav_sc0000852.1_g020.1.mk_5938..7413_-	110761998	GO0003824|GO:0050662		lcl|NW_018921930.1_cds_XP_021820284.1_1
	4512	probable protein phosphatase 2C 12	Pav_sc0000852.1_g1120.1.mk_643953..655863_-	110762001	GO0004722|GO:0006470,GO0003824		lcl|XM_021964594.1_cds_XP_021820286.1_1
	4517	rust resistance kinase Lr10-like	Pav_sc0001068.1_g010.1.br_2246..3256_-	110762026	GO0005524,GO0004672|GO:0006468,GO0004672|GO:0005524|GO:0006468		lcl|NW_018921934.1_cds_XP_021820314.1_2
	4523	thermospermine synthase ACAULIS5-like	Pav_sc0000129.1_g630.1.mk_315453..316050_-	110762047			lcl|NW_018921938.1_cds_XP_021820331.1_1
	4524	thermospermine synthase ACAULIS5-like	Pav_sc0000861.1_g010.1.mk_39..3192_+	110762047	GO0003824		lcl|NW_018921938.1_cds_XP_021820331.1_1
	4528	photosystem I reaction center subunit II, chloroplastic-like	Pav_sc0000861.1_g040.1.mk_12727..13368_-	110762051	GO0009522|GO:0009538|GO:0015979	ko00195 Photosynthesis	lcl|NW_018921938.1_cds_XP_021820337.1_3
	4530	glucan endo-1,3-beta-glucosidase-like	Pav_sc0000058.1_g210.1.mk_90316..91715_-	110762064	GO0004553|GO:0005975		lcl|NW_018921292.1_cds_XP_021820355.1_11
	4537	glutelin type-B 5-like	Pav_sc0000862.1_g020.1.mk_11079..13266_-	110762073	GO0045735		lcl|NW_018921939.1_cds_XP_021820362.1_3
	4538	11S globulin seed storage protein 2-like	Pav_sc0000862.1_g030.1.mk_13966..16378_-	110762075	GO0045735		lcl|NW_018921939.1_cds_XP_021820363.1_4
	4549	TMV resistance protein N-like	Pav_sc0000863.1_g070.1.br_40958..44043_+	110762117	GO0005515,GO0005515|GO:0007165,GO0043531		lcl|NW_018921940.1_cds_XP_021820414.1_30
	4550	TMV resistance protein N-like	Pav_sc0000863.1_g070.1.br_40958..44043_+	110762117	GO0005515,GO0005515|GO:0007165,GO0043531		lcl|NW_018921940.1_cds_XP_021820414.1_30
	4577	reticulon-like protein B2	Pav_sc0000869.1_g450.1.mk_204231..206247_-	110762225			lcl|NW_018921945.1_cds_XP_021820526.1_31
	4595	chlorophyll a-b binding protein P4, chloroplastic	Pav_sc0000877.1_g910.1.mk_354642..355954_-	110762328	GO0009765|GO:0016020	ko00196 Photosynthesis - antenna proteins	lcl|NW_018921951.1_cds_XP_021820635.1_77
	4606	probable serine/threonine-protein kinase At1g54610 isoform X1	Pav_sc0000877.1_g1320.1.mk_571380..576654_-	110762358	GO0004672|GO:0006468,GO0005524,GO0004672|GO:0005524|GO:0006468		lcl|NW_018921951.1_cds_XP_021820682.1_118
	4619	carotenoid 9,10(9',10')-cleavage dioxygenase 1	Pav_sc0000882.1_g260.1.mk_119549..125274_-	110762427	GO0016702|GO:0055114		lcl|NW_018921955.1_cds_XP_021820758.1_11
	4621	puromycin-sensitive aminopeptidase isoform X1	Pav_sc0000886.1_g260.1.mk_132986..141788_-	110762452	GO0008270,GO0006508,GO0008237|GO:0008270	ko00480 Glutathione metabolism	lcl|NW_018921958.1_cds_XP_021820785.1_27
	4632	cytochrome P450 86A22-like	Pav_sc0000886.1_g210.1.mk_109516..110313_-	110762492	GO0016705|GO:0055114,GO0005506|GO:0016705|GO:0020037|GO:0055114	ko00073 Cutin, suberine and wax biosynthesis	lcl|NW_018921958.1_cds_XP_021820831.1_22
	4636	short-chain dehydrogenase TIC 32, chloroplastic-like	Pav_sc0000886.1_g130.1.mk_76738..87844_+	110762504			lcl|NW_018921958.1_cds_XP_021820844.1_16
	4639	phosphoglycerate mutase-like protein AT74H	Pav_sc0000886.1_g420.1.mk_239226..240988_-	110762516	GO0003824|GO:0008152		lcl|NW_018921958.1_cds_XP_021820859.1_44
	4650	dynamin-related protein 3A-like	Pav_sc0000890.1_g030.1.mk_5440..13441_-	110762563	GO0003924|GO:0005525,GO0005525	ko04139 Mitophagy - yeast , ko04217 Necroptosis , ko04668 TNF signaling pathway , ko04621 NOD-like receptor signaling pathway , ko04214 Apoptosis - fly	lcl|NW_018921961.1_cds_XP_021820907.1_2
	4655	serpin-ZX-like	Pav_sc0000890.1_g840.1.mk_436176..437406_-	110762594	GO0005615		lcl|NW_018921961.1_cds_XP_021820930.1_93
	4657	nucleoid-associated protein At2g24020, chloroplastic-like	Pav_sc0000890.1_g330.1.mk_148073..151575_+	110762598			lcl|NW_018921961.1_cds_XP_021820932.1_39
	4669	probable protein phosphatase 2C 60	Pav_sc0000890.1_g280.1.mk_131487..136498_+	110762625	GO0043169,GO0003824,GO0004722|GO:0006470		lcl|NW_018921961.1_cds_XP_021820970.1_32
	4670	transmembrane protein 147	Pav_sc0000890.1_g1050.1.mk_515561..518001_-	110762630	GO0005576		lcl|NW_018921961.1_cds_XP_021820982.1_107
	4671	exocyst complex component SEC3A	Pav_sc0000890.1_g1340.1.mk_642167..652271_-	110762636	GO0000145|GO:0006887		lcl|NW_018921961.1_cds_XP_021820989.1_128
	4677	phospholipase D Z-like	Pav_sc0000890.1_g390.1.mk_170290..173291_+	110762658	GO0003824	ko00564 Glycerophospholipid metabolism , ko00565 Ether lipid metabolism	lcl|NW_018921961.1_cds_XP_021821015.1_45
	4685	cysteine-rich repeat secretory protein 12	Pav_sc0000893.1_g160.1.mk_85640..87091_-	110762695			lcl|NW_018921964.1_cds_XP_021821058.1_15
	4687	uncharacterized protein LOC110762700 isoform X1	Pav_sc0000893.1_g1100.1.mk_638841..642681_-	110762700			lcl|NW_018921964.1_cds_XP_021821063.1_107
	4698	putative receptor protein kinase ZmPK1	Pav_sc0000893.1_g620.1.mk_347892..350294_-	110762725	GO0005524,GO0048544		lcl|NW_018921964.1_cds_XP_021821091.1_64
	4711	ubiquitin carboxyl-terminal hydrolase 2	Pav_sc0000893.1_g570.1.mk_320154..323107_+	110762748	GO0004843|GO:0016579,GO0004843|GO:0005622|GO:0006511		lcl|NW_018921964.1_cds_XP_021821121.1_58
	4720	ubiquitin-conjugating enzyme E2 variant 1A	Pav_sc0000893.1_g180.1.mk_94196..97750_-	110762788			lcl|NW_018921964.1_cds_XP_021821167.1_17
	4727	serine/threonine-protein kinase BRI1-like 2	Pav_sc0011536.1_g010.1.mk_181..562_+	110762819			lcl|NW_018921964.1_cds_XP_021821199.1_93
	4728	endoglucanase 8-like	Pav_sc0000893.1_g080.1.mk_34758..38556_+	110762824	GO0003824,GO0004553|GO:0005975	ko00500 Starch and sucrose metabolism	lcl|NW_018921964.1_cds_XP_021821210.1_4
	4731	cold-responsive protein kinase 1-like isoform X1	Pav_sc0000905.1_g010.1.mk_3071..6150_+	110762829	GO0004672|GO:0005524|GO:0006468,GO0005524,GO0004672|GO:0006468		lcl|NW_018921971.1_cds_XP_021821216.1_2
	4734	homeobox protein knotted-1-like 1	Pav_sc0000907.1_g330.1.mk_173425..176557_+	110762844	GO0003677|GO:0006355,GO0003677,GO0003677|GO:0005634,GO0006355|GO:0043565		lcl|NW_018921973.1_cds_XP_021821233.1_33
	4749	ABC transporter G family member 11	Pav_sc0000907.1_g850.1.mk_413056..417049_+	110762881	GO0005524|GO:0016887		lcl|NW_018921973.1_cds_XP_021821284.1_97
	4769	serine/threonine-protein kinase SRK2E isoform X2	Pav_sc0000908.1_g140.1.mk_89594..94783_+	110762949	GO0005524,GO0004672|GO:0005524|GO:0006468,GO0004672|GO:0006468	ko04075 Plant hormone signal transduction , ko04016 MAPK signaling pathway - plant	lcl|NW_018921974.1_cds_XP_021821367.1_16
	4775	dirigent protein 22-like	Pav_sc0000909.1_g490.1.mk_325951..328483_-	110762965	GO0016853		lcl|NW_018921975.1_cds_XP_021821387.1_50
	4782	probable aspartyl aminopeptidase	Pav_sc0000063.1_g200.1.mk_111573..115556_-	110762985	GO0004177|GO:0006508|GO:0008270		lcl|NW_018921297.1_cds_XP_021821414.1_25
	4790	uncharacterized protein LOC110763010	Pav_sc0000909.1_g550.1.mk_360281..363544_+	110763010			lcl|NW_018921975.1_cds_XP_021821434.1_57
	4801	nuclear transport factor 2	Pav_sc0000910.1_g760.1.mk_390694..394557_-	110763057	GO0005622|GO:0006810		lcl|NW_018921976.1_cds_XP_021821487.1_89
	4806	aminomethyltransferase, mitochondrial	Pav_sc0000910.1_g120.1.mk_52730..55800_-	110763069	GO0004047|GO:0006546	ko00670 One carbon pool by folate , ko01200 Carbon metabolism , ko00630 Glyoxylate and dicarboxylate metabolism , ko00260 Glycine, serine and threonine metabolism	lcl|NW_018921976.1_cds_XP_021821506.1_12
	4811	polyadenylate-binding protein RBP45-like isoform X1	Pav_sc0000910.1_g520.1.mk_273022..277346_-	110763077	GO0003676		lcl|NW_018921976.1_cds_XP_021821513.1_54
	4812	derlin-2.2	Pav_sc0000910.1_g570.1.mk_292905..295222_+	110763079	GO0004252|GO:0016021	ko04141 Protein processing in endoplasmic reticulum	lcl|NW_018921976.1_cds_XP_021821516.1_60
	4819	putative lactoylglutathione lyase	Pav_sc0000872.1_g120.1.mk_43307..45003_+	110763091	GO0004462|GO:0046872	ko00620 Pyruvate metabolism	lcl|NW_018921976.1_cds_XP_021821535.1_21
	4820	putative lactoylglutathione lyase	Pav_sc0000910.1_g220.1.mk_100725..103771_+	110763091	GO0004462|GO:0046872	ko00620 Pyruvate metabolism	lcl|NW_018921976.1_cds_XP_021821535.1_21
	4840	delta-1-pyrroline-5-carboxylate synthase-like	Pav_sc0000955.1_g090.1.mk_30175..35907_-	110763226	GO0008152|GO:0016491|GO:0055114,GO0004349|GO:0006561,GO0003824|GO:0006561|GO:0055114,GO0004350|GO:0006561|GO:0055114	ko01230 Biosynthesis of amino acids , ko00330 Arginine and proline metabolism	lcl|NW_018922000.1_cds_XP_021821672.1_9
	4849	protein fluG	Pav_sc0000064.1_g100.1.mk_59210..66078_+	110763246	GO0003824,GO0004356|GO:0006807,GO0004356|GO:0006542|GO:0006807,GO0016787		lcl|NW_018921298.1_cds_XP_021821694.1_11
	4858	uncharacterized protein LOC110763281	Pav_sc0000976.1_g240.1.mk_123754..124185_-	110763281			lcl|NW_018922014.1_cds_XP_021821727.1_12
	4861	protein SUPPRESSOR OF K(+) TRANSPORT GROWTH DEFECT 1	Pav_sc0000977.1_g140.1.mk_93179..99399_+	110763308	GO0005524	ko04217 Necroptosis , ko04144 Endocytosis	lcl|NW_018922015.1_cds_XP_021821756.1_9
	4865	50S ribosomal protein L35, chloroplastic	Pav_sc0000065.1_g620.1.mk_492470..494973_-	110763328	GO0003735|GO:0005622|GO:0005840|GO:0006412,GO0003735|GO:0005840|GO:0006412	ko03010 Ribosome	lcl|NW_018921299.1_cds_XP_021821783.1_77
	4866	homeobox protein knotted-1-like 2	Pav_sc0000978.1_g040.1.mk_25606..28895_-	110763330	GO0006355|GO:0043565,GO0003677,GO0003677|GO:0006355,GO0003677|GO:0005634		lcl|NW_018922016.1_cds_XP_021821782.1_7
	4867	sedoheptulose-1,7-bisphosphatase, chloroplastic-like	Pav_sc0000979.1_g030.1.mk_4050..6720_-	110763333	GO0005975|GO:0042578,GO0005975|GO:0016791	ko01200 Carbon metabolism , ko00710 Carbon fixation in photosynthetic organisms	lcl|NW_018922017.1_cds_XP_021821785.1_2
	4893	glutathione reductase, chloroplastic	Pav_sc0000983.1_g220.1.mk_110544..113746_+	110763442	GO0045454|GO:0055114,GO0016491|GO:0050660|GO:0055114,GO0016491|GO:0055114	ko00480 Glutathione metabolism , ko04918 Thyroid hormone synthesis	lcl|XM_021966228.1_cds_XP_021821920.1_1
	4897	protein NETWORKED 1D	Pav_sc0000983.1_g660.1.mk_386979..395263_-	110763450	GO0003779		lcl|NW_018922020.1_cds_XP_021821931.1_91
	4929	uncharacterized protein LOC110763593	Pav_sc0000998.1_g650.1.mk_396242..403495_-	110763593	GO0003723,GO0005524|GO:0016301,GO0003735|GO:0005840|GO:0006412,GO0003735|GO:0006412|GO:0015935		lcl|NW_018922030.1_cds_XP_021822104.1_67
	4932	probable inactive ATP-dependent zinc metalloprotease FTSHI 4, chloroplastic	Pav_sc0000169.1_g140.1.mk_84305..87870_-	110763603	GO0003746|GO:0006414		lcl|NW_018922031.1_cds_XP_021822116.1_2
	4936	peptidyl-prolyl cis-trans isomerase FKBP13, chloroplastic	Pav_sc0001003.1_g350.1.mk_182049..187296_+	110763621			lcl|NW_018922035.1_cds_XP_021822138.1_39
	4951	uncharacterized protein LOC110763676	Pav_sc0001009.1_g440.1.mk_290044..291149_-	110763676	GO0009522|GO:0015979		lcl|NW_018922038.1_cds_XP_021822203.1_47
	4965	uncharacterized protein LOC110763737	Pav_sc0001014.1_g040.1.mk_31234..33782_+	110763737			lcl|NW_018922043.1_cds_XP_021822268.1_4
	4966	importin subunit alpha-2	Pav_sc0001014.1_g120.1.mk_79823..83743_+	110763739	GO0005488,GO0005515,GO0005634|GO:0005737|GO:0006606|GO:0008565		lcl|NW_018922043.1_cds_XP_021822270.1_16
	4967	putative beta-D-xylosidase	Pav_sc0001014.1_g030.1.mk_16824..29572_+	110763745	GO0004553|GO:0005975,GO0003824|GO:0008152		lcl|NW_018922043.1_cds_XP_021822280.1_3
	4971	cysteine synthase, chloroplastic/chromoplastic-like	Pav_sc0000065.1_g500.1.mk_398648..409186_-	110763757	GO0004124|GO:0006535,GO0006535	ko00270 Cysteine and methionine metabolism , ko00920 Sulfur metabolism , ko01230 Biosynthesis of amino acids , ko01200 Carbon metabolism	lcl|NW_018921299.1_cds_XP_021822298.1_73
	4972	heparanase-like protein 3 isoform X1	Pav_sc0001015.1_g430.1.mk_231126..234366_-	110763760	GO0016020|GO:0016798	ko05205 Proteoglycans in cancer , ko00531 Glycosaminoglycan degradation	lcl|NW_018922044.1_cds_XP_021822296.1_66
	4975	protein WVD2-like 5 isoform X2	Pav_sc0001015.1_g090.1.mk_48363..53262_-	110763770			lcl|NW_018922044.1_cds_XP_021822314.1_16
	4976	ATP synthase subunit b', chloroplastic	Pav_sc0001015.1_g200.1.mk_116282..118004_+	110763773	GO0015078|GO:0015986|GO:0045263	ko00190 Oxidative phosphorylation , ko00195 Photosynthesis	lcl|NW_018922044.1_cds_XP_021822318.1_30
	4983	phospholipase D alpha 1-like	Pav_sc0001015.1_g070.1.mk_28803..37725_+	110763796	GO0003824,GO0004630|GO:0005509|GO:0016020|GO:0046470	ko05231 Choline metabolism in cancer , ko04014 Ras signaling pathway , ko04912 GnRH signaling pathway , ko00564 Glycerophospholipid metabolism , ko04724 Glutamatergic synapse , ko04071 Sphingolipid signaling pathway , ko00565 Ether lipid metabolism , ko04024 cAMP signaling pathway , ko04072 Phospholipase D signaling pathway , ko04144 Endocytosis , ko04666 Fc gamma R-mediated phagocytosis	lcl|NW_018922044.1_cds_XP_021822355.1_11
	4991	beta-glucosidase 11-like	Pav_sc0001021.1_g160.1.mk_65715..67001_-	110763833	GO0004553|GO:0005975		lcl|NW_018922048.1_cds_XP_021822408.1_4
	4998	protein PHLOEM PROTEIN 2-LIKE A1-like	Pav_sc0001025.1_g310.1.mk_170991..171701_+	110763854			lcl|NW_018922052.1_cds_XP_021822426.1_14
	5003	fructose-1,6-bisphosphatase, cytosolic	Pav_sc0001025.1_g060.1.mk_22289..25928_+	110763871	GO0042132,GO0005975|GO:0016791,GO0005975|GO:0042578	ko01200 Carbon metabolism , ko00680 Methane metabolism , ko04910 Insulin signaling pathway , ko00010 Glycolysis / Gluconeogenesis , ko00030 Pentose phosphate pathway , ko04152 AMPK signaling pathway , ko00051 Fructose and mannose metabolism , ko00710 Carbon fixation in photosynthetic organisms	lcl|NW_018922052.1_cds_XP_021822443.1_3
	5004	sm-like protein LSM3B	Pav_sc0001025.1_g070.1.mk_26478..28585_-	110763872	GO0000398|GO:0000956	ko03040 Spliceosome , ko03018 RNA degradation	lcl|NW_018922052.1_cds_XP_021822444.1_4
	5013	phosphoenolpyruvate carboxykinase (ATP)-like isoform X3	Pav_sc0001029.1_g030.1.mk_21834..24897_+	110763885	GO0004611|GO:0006094|GO:0017076,GO0004612|GO:0005524|GO:0006094	ko00010 Glycolysis / Gluconeogenesis , ko00710 Carbon fixation in photosynthetic organisms , ko00620 Pyruvate metabolism , ko01200 Carbon metabolism , ko00020 Citrate cycle (TCA cycle)	lcl|NW_018922056.1_cds_XP_021822462.1_3
	5015	uncharacterized protein LOC110763888	Pav_sc0001030.1_g020.1.mk_3422..5458_+	110763888			lcl|NW_018922057.1_cds_XP_021822465.1_1
	5024	alpha-galactosidase 1-like	Pav_sc0001030.1_g160.1.mk_99600..103069_-	110763907	GO0003824,GO0004553|GO:0005975	ko00603 Glycosphingolipid biosynthesis - globo and isoglobo series , ko00600 Sphingolipid metabolism , ko00561 Glycerolipid metabolism , ko00052 Galactose metabolism	lcl|NW_018922057.1_cds_XP_021822496.1_20
	5028	RNA-binding protein FUS-like	Pav_sc0000026.1_g750.1.br_373713..373937_+	110763915			lcl|NW_018922058.1_cds_XP_021822503.1_19
	5041	linoleate 13S-lipoxygenase 2-1, chloroplastic-like	Pav_sc0001040.1_g430.1.mk_191113..193180_-	110763971	GO0016702|GO:0046872|GO:0055114,GO0016491|GO:0055114,GO0005515		lcl|NW_018922065.1_cds_XP_021822553.1_19
	5042	linoleate 13S-lipoxygenase 2-1, chloroplastic-like	Pav_sc0001040.1_g410.1.mk_174131..176711_-	110763971	GO0016491|GO:0055114,GO0005515,GO0016702|GO:0046872|GO:0055114		lcl|NW_018922065.1_cds_XP_021822553.1_19
	5044	linoleate 13S-lipoxygenase 2-1, chloroplastic-like	Pav_sc0001040.1_g480.1.mk_226635..231917_-	110763981	GO0016702|GO:0046872|GO:0055114,GO0005515,GO0016491|GO:0055114	ko00592 alpha-Linolenic acid metabolism , ko00591 Linoleic acid metabolism	lcl|NW_018922065.1_cds_XP_021822570.1_20
	5045	linoleate 13S-lipoxygenase 2-1, chloroplastic-like	Pav_sc0001040.1_g230.1.br_100421..101038_-	110763981	GO0016702|GO:0046872|GO:0055114		lcl|NW_018922065.1_cds_XP_021822570.1_20
	5055	uncharacterized protein LOC110764018	Pav_sc0000065.1_g470.1.mk_378371..386216_-	110764018	GO0008270|GO:0016787,GO0003824		lcl|NW_018921299.1_cds_XP_021822613.1_69
	5070	pto-interacting protein 1 isoform X3	Pav_sc0000065.1_g090.1.mk_66655..78198_+	110764077	GO0004672|GO:0006468,GO0004672|GO:0005524|GO:0006468,GO0005524	ko04626 Plant-pathogen interaction	lcl|NW_018921299.1_cds_XP_021822707.1_12
	5071	50S ribosomal protein L15, chloroplastic	Pav_sc0001051.1_g120.1.mk_55313..58900_-	110764079	GO0003735|GO:0005622|GO:0005840|GO:0006412,GO0003735|GO:0006412|GO:0015934	ko03010 Ribosome	lcl|NW_018922072.1_cds_XP_021822682.1_11
	5073	uncharacterized protein LOC110764082	Pav_sc0001051.1_g280.1.mk_148051..149888_-	110764082			lcl|NW_018922072.1_cds_XP_021822687.1_30
	5080	cysteine--tRNA ligase 2, cytoplasmic	Pav_sc0001051.1_g300.1.mk_154928..159167_+	110764100	GO0004817|GO:0005524|GO:0006423,GO0000166|GO:0004817|GO:0005524|GO:0005737|GO:0006423,GO0000166|GO:0004812|GO:0005524|GO:0006418	ko00970 Aminoacyl-tRNA biosynthesis	lcl|NW_018922072.1_cds_XP_021822713.1_32
	5103	eukaryotic translation initiation factor 4G	Pav_sc0001059.1_g420.1.mk_177382..186004_+	110764156	GO0005488,GO0003723|GO:0005515	ko05416 Viral myocarditis , ko03013 RNA transport	lcl|NW_018922076.1_cds_XP_021822764.1_18
	5107	50S ribosomal protein L12, chloroplastic-like	Pav_sc0000009.1_g290.1.mk_144223..145018_+	110764176	GO0003735|GO:0005622|GO:0005840|GO:0006412	ko03010 Ribosome	lcl|NW_018921247.1_cds_XP_021822811.1_31
	5112	microtubule-associated protein 70-2-like	Pav_sc0003846.1_g040.1.mk_9670..11677_+	110764195	GO0007010|GO:0008017		lcl|NW_018922077.1_cds_XP_021822798.1_4
	5113	microtubule-associated protein 70-2-like	Pav_sc0003846.1_g040.1.mk_9670..11677_+	110764195	GO0007010|GO:0008017		lcl|NW_018922077.1_cds_XP_021822798.1_4
	5116	nucleolin 2	Pav_sc0001065.1_g160.1.mk_66232..73609_-	110764215	GO0003676,GO0006397		lcl|NW_018922081.1_cds_XP_021822821.1_8
	5118	sm-like protein LSM7	Pav_sc0001065.1_g190.1.mk_90527..94259_-	110764218	GO0000398|GO:0000956	ko03018 RNA degradation , ko03040 Spliceosome	lcl|NW_018922081.1_cds_XP_021822825.1_12
	5124	2-alkenal reductase (NADP(+)-dependent)-like	Pav_sc0001077.1_g080.1.mk_57322..65705_+	110764261	GO0055114		lcl|NW_018922091.1_cds_XP_021822881.1_11
	5131	uncharacterized protein LOC110764281	Pav_sc0001077.1_g310.1.mk_185010..188484_-	110764281	GO0016787	ko00364 Fluorobenzoate degradation , ko00623 Toluene degradation , ko00361 Chlorocyclohexane and chlorobenzene degradation	lcl|NW_018922091.1_cds_XP_021822900.1_33
	5141	glyceraldehyde-3-phosphate dehydrogenase A, chloroplastic	Pav_sc0001080.1_g090.1.mk_113328..119582_+	110764330	GO0006006|GO:0016620|GO:0050661|GO:0051287|GO:0055114,GO0005515,GO0016620|GO:0055114	ko00710 Carbon fixation in photosynthetic organisms , ko01200 Carbon metabolism	lcl|NW_018922093.1_cds_XP_021822966.1_20
	5168	transcription factor TCP20	Pav_sc0001080.1_g800.1.mk_490923..491849_-	110764428	GO0005515		lcl|NW_018922093.1_cds_XP_021823096.1_133
	5192	fumarylacetoacetase	Pav_sc0001084.1_g360.1.mk_150526..154418_+	110764527	GO0019082,GO0004334|GO:0009072,GO0003824|GO:0008152	ko00350 Tyrosine metabolism , ko00643 Styrene degradation	lcl|NW_018922097.1_cds_XP_021823210.1_45
	5198	plastid-lipid-associated protein, chloroplastic-like	Pav_sc0001084.1_g080.1.mk_39215..41295_-	110764557			lcl|NW_018922097.1_cds_XP_021823241.1_7
	5203	cathepsin B-like protease 3	Pav_sc0000068.1_g020.1.mk_33559..43494_-	110764573			lcl|NW_018921302.1_cds_XP_021823268.1_2
	5206	MLP-like protein 328	Pav_sc0001088.1_g070.1.mk_22519..23419_-	110764582	GO0006952|GO:0009607		lcl|NW_018922100.1_cds_XP_021823275.1_3
	5211	glycine dehydrogenase (decarboxylating), mitochondrial isoform X1	Pav_sc0000069.1_g840.1.mk_387961..393542_+	110764593	GO0004375|GO:0006544|GO:0055114,GO0003824,GO0004375|GO:0006546|GO:0055114	ko00630 Glyoxylate and dicarboxylate metabolism , ko00260 Glycine, serine and threonine metabolism , ko01200 Carbon metabolism	lcl|NW_018921303.1_cds_XP_021823289.1_104
	5223	protein TAB2 homolog, chloroplastic-like	Pav_sc0001098.1_g020.1.mk_8718..10597_-	110764639	GO0003723		lcl|NW_018922108.1_cds_XP_021823338.1_4
	5229	cytokinin riboside 5'-monophosphate phosphoribohydrolase LOG8	Pav_sc0000069.1_g530.1.mk_251903..254415_-	110764645			lcl|NW_018921303.1_cds_XP_021823350.1_65
	5256	leucine-rich repeat receptor-like protein kinase TDR	Pav_sc0001102.1_g570.1.mk_264504..268329_+	110764718	GO0005515,GO0005524		lcl|NW_018922112.1_cds_XP_021823425.1_53
	5277	eukaryotic initiation factor 4A-14-like	Pav_sc0000069.1_g470.1.mk_228081..232091_+	110764799			lcl|NW_018921303.1_cds_XP_021823527.1_61
	5287	probable plastid-lipid-associated protein 4, chloroplastic	Pav_sc0001106.1_g090.1.mk_44210..49141_+	110764835			lcl|NW_018922115.1_cds_XP_021823558.1_8
	5289	probable plastid-lipid-associated protein 4, chloroplastic	Pav_sc0001106.1_g110.1.mk_58342..63463_+	110764836			lcl|NW_018922115.1_cds_XP_021823559.1_9
	5294	mRNA turnover protein 4 homolog	Pav_sc0001106.1_g530.1.mk_293681..297849_+	110764858	GO0000027,GO0005622|GO:0042254		lcl|NW_018922115.1_cds_XP_021823590.1_43
	5322	ACT domain-containing protein ACR11	Pav_sc0000003.1_g140.1.mk_74472..78754_-	110764960			lcl|NW_018921243.1_cds_XP_021824023.1_10
	5323	ACT domain-containing protein ACR11	Pav_sc0000108.1_g340.1.br_219212..219976_-	110764960			lcl|NW_018921243.1_cds_XP_021824023.1_10
	5324	probable LRR receptor-like serine/threonine-protein kinase At1g56140	Pav_sc0001110.1_g050.1.br_21586..24455_-	110764962	GO0004672|GO:0005524|GO:0006468,GO0004672|GO:0006468		lcl|NW_018922119.1_cds_XP_021823717.1_1
	5333	LOW QUALITY PROTEIN: zinc transporter 4, chloroplastic-like	Pav_sc0000069.1_g800.1.mk_369766..372329_+	110764987	GO0016020|GO:0030001|GO:0046873|GO:0055085,GO0005385|GO:0016021|GO:0071577		lcl|XM_021968049.1_cds_XP_021823741.1_1
	5344	apoptosis-inducing factor homolog B-like	Pav_sc0001120.1_g060.1.mk_23020..27779_+	110765053	GO0016491|GO:0055114		lcl|NW_018922128.1_cds_XP_021823795.1_5
	5353	sucrose synthase 7-like isoform X2	Pav_sc0001124.1_g380.1.mk_259812..269694_-	110765091	GO0005985|GO:0016157,GO0016020	ko00500 Starch and sucrose metabolism	lcl|NW_018922130.1_cds_XP_021823836.1_40
	5354	aminopeptidase M1	Pav_sc0000069.1_g390.1.mk_169621..175504_+	110765092	GO0006508,GO0008237|GO:0008270		lcl|NW_018921303.1_cds_XP_021823840.1_42
	5355	aminopeptidase M1	Pav_sc0000689.1_g490.1.mk_309922..317091_-	110765092	GO0008237|GO:0008270,GO0006508		lcl|NW_018921303.1_cds_XP_021823840.1_42
	5360	isocitrate dehydrogenase [NADP]	Pav_sc0001124.1_g270.1.mk_172206..177116_-	110765103	GO0000287|GO:0016616|GO:0051287|GO:0055114,GO0004450|GO:0006102|GO:0055114,GO0016616|GO:0055114	ko01200 Carbon metabolism , ko00020 Citrate cycle (TCA cycle) , ko01210 2-Oxocarboxylic acid metabolism , ko04146 Peroxisome , ko01230 Biosynthesis of amino acids , ko00480 Glutathione metabolism , ko00720 Carbon fixation pathways in prokaryotes	lcl|NW_018922130.1_cds_XP_021823850.1_18
	5361	isocitrate dehydrogenase [NADP]	Pav_sc0001124.1_g270.1.mk_172206..177116_-	110765103	GO0000287|GO:0016616|GO:0051287|GO:0055114,GO0004450|GO:0006102|GO:0055114,GO0016616|GO:0055114	ko01200 Carbon metabolism , ko00020 Citrate cycle (TCA cycle) , ko01210 2-Oxocarboxylic acid metabolism , ko04146 Peroxisome , ko01230 Biosynthesis of amino acids , ko00480 Glutathione metabolism , ko00720 Carbon fixation pathways in prokaryotes	lcl|NW_018922130.1_cds_XP_021823850.1_18
	5362	isocitrate dehydrogenase [NADP]	Pav_sc0001124.1_g270.1.mk_172206..177116_-	110765103	GO0000287|GO:0016616|GO:0051287|GO:0055114,GO0004450|GO:0006102|GO:0055114,GO0016616|GO:0055114	ko01200 Carbon metabolism , ko00020 Citrate cycle (TCA cycle) , ko01210 2-Oxocarboxylic acid metabolism , ko04146 Peroxisome , ko01230 Biosynthesis of amino acids , ko00480 Glutathione metabolism , ko00720 Carbon fixation pathways in prokaryotes	lcl|NW_018922130.1_cds_XP_021823850.1_18
	5364	probable protein phosphatase 2C 6	Pav_sc0000069.1_g410.1.mk_182875..186401_-	110765112	GO0043169,GO0003824,GO0004722|GO:0006470	ko04016 MAPK signaling pathway - plant , ko04931 Insulin resistance , ko04075 Plant hormone signal transduction	lcl|NW_018921303.1_cds_XP_021823891.1_47
	5369	L-lactate dehydrogenase B-like	Pav_sc0001125.1_g130.1.mk_100773..101150_-	110765122	GO0016616|GO:0055114,GO0003824|GO:0005975|GO:0016616|GO:0055114		lcl|NW_018922131.1_cds_XP_021823874.1_26
	5372	uncharacterized protein At4g06744-like	Pav_sc0001126.1_g030.1.mk_30448..32616_+	110765140			lcl|NW_018922132.1_cds_XP_021823905.1_3
	5383	polyadenylate-binding protein 8-like	Pav_sc0001126.1_g320.1.mk_181212..186705_+	110765173	GO0003723,GO0003676	ko03018 RNA degradation , ko03015 mRNA surveillance pathway , ko03013 RNA transport	lcl|NW_018922132.1_cds_XP_021823937.1_25
	5396	uncharacterized protein LOC110765227	Pav_sc0001141.1_g310.1.mk_184473..187810_-	110765227	GO0003735|GO:0005840|GO:0006412	ko03010 Ribosome	lcl|NW_018922143.1_cds_XP_021824004.1_25
	5402	probable aldo-keto reductase 1	Pav_sc0001142.1_g200.1.br_75026..75918_-	110765238			lcl|NW_018922144.1_cds_XP_021824015.1_2
	5408	MATH domain and coiled-coil domain-containing protein At3g58270-like	Pav_sc0001147.1_g110.1.mk_51865..55081_-	110765253	GO0005515		lcl|NW_018922146.1_cds_XP_021824029.1_5
	5424	ras-related protein Rab7	Pav_sc0001171.1_g400.1.mk_168813..172956_+	110765316	GO0005525,GO0003924|GO:0005525	ko04145 Phagosome , ko04140 Autophagy - animal , ko04137 Mitophagy - animal , ko05146 Amoebiasis , ko04138 Autophagy - yeast , ko04144 Endocytosis , ko05132 Salmonella infection , ko05152 Tuberculosis	lcl|NW_018922162.1_cds_XP_021824096.1_19
	5426	uncharacterized protein LOC110765328	Pav_sc0001171.1_g240.1.mk_84163..87544_-	110765328	GO0004422|GO:0005737|GO:0006166,GO0009116	ko00983 Drug metabolism - other enzymes , ko00230 Purine metabolism	lcl|NW_018922162.1_cds_XP_021824117.1_9
	5428	splicing factor U2af large subunit B isoform X1	Pav_sc0001175.1_g180.1.mk_49130..65355_-	110765344	GO0003723|GO:0005634|GO:0006397,GO0003676	ko03040 Spliceosome	lcl|NW_018922165.1_cds_XP_021824134.1_19
	5430	pentatricopeptide repeat-containing protein At4g36680, mitochondrial-like	Pav_sc0001175.1_g170.1.mk_47018..48235_-	110765345	GO0005515		lcl|NW_018922165.1_cds_XP_021824143.1_17
	5440	elongator complex protein 2	Pav_sc0001181.1_g120.1.mk_37575..42682_+	110765403	GO0005515		lcl|NW_018922169.1_cds_XP_021824217.1_15
	5444	ATP synthase subunit beta, mitochondrial	Pav_sc0001510.1_g250.1.br_88250..88618_-	110765430	GO0015992|GO:0046034		lcl|NW_018922169.1_cds_XP_021824244.1_52
	5445	ATP synthase subunit beta, mitochondrial	Pav_co4078027.1_g010.1.br_1..2724_-	110765430	GO0015992|GO:0046034		lcl|NW_018922169.1_cds_XP_021824244.1_52
	5446	ATP synthase subunit beta, mitochondrial	Pav_sc0001181.1_g610.1.mk_268703..275667_+	110765430	GO0005524,GO0000275|GO:0005524|GO:0006754|GO:0016887,GO0015992|GO:0046034,GO0015986|GO:0045261|GO:0046933	ko05016 Huntington's disease , ko05010 Alzheimer's disease , ko00190 Oxidative phosphorylation , ko05012 Parkinson's disease	lcl|NW_018922169.1_cds_XP_021824244.1_52
	5459	probable inactive purple acid phosphatase 29	Pav_sc0001183.1_g100.1.mk_38426..41329_-	110765504	GO0016787		lcl|NW_018922170.1_cds_XP_021824329.1_11
	5487	ferric reduction oxidase 7, chloroplastic-like	Pav_co4091443.1_g010.1.mk_870..6527_+	110765619	GO0016491|GO:0055114		lcl|NW_018922178.1_cds_XP_021824474.1_260
	5488	glutathione S-transferase zeta class-like	Pav_sc0001196.1_g2210.1.mk_1346264..1351734_-	110765621	GO0005515,GO0003824|GO:0005737|GO:0009072	ko00643 Styrene degradation , ko00350 Tyrosine metabolism	lcl|NW_018922178.1_cds_XP_021824476.1_259
	5490	cytochrome P450 98A2-like isoform X1	Pav_sc0001196.1_g1060.1.mk_697173..699097_-	110765625	GO0016705|GO:0055114,GO0005506|GO:0016705|GO:0020037|GO:0055114	ko00945 Stilbenoid, diarylheptanoid and gingerol biosynthesis , ko00941 Flavonoid biosynthesis , ko00940 Phenylpropanoid biosynthesis	lcl|NW_018922178.1_cds_XP_021824482.1_119
	5515	PHD finger protein ALFIN-LIKE 7 isoform X3	Pav_sc0001196.1_g2080.1.mk_1262622..1272181_-	110765683	GO0006457|GO:0015031,GO0006355|GO:0042393		lcl|NW_018922178.1_cds_XP_021824575.1_239
	5516	PHD finger protein ALFIN-LIKE 7 isoform X3	Pav_sc0001196.1_g2080.1.mk_1262622..1272181_-	110765683	GO0006457|GO:0015031,GO0006355|GO:0042393		lcl|NW_018922178.1_cds_XP_021824575.1_239
	5538	putative transferase At1g60990, chloroplastic	Pav_sc0001196.1_g090.1.mk_46995..53026_-	110765774			lcl|NW_018922178.1_cds_XP_021824696.1_7
	5539	alanine--glyoxylate aminotransferase 2 homolog 1, mitochondrial	Pav_sc0001196.1_g400.1.mk_260442..265748_+	110765776	GO0008483|GO:0030170,GO0003824	ko00250 Alanine, aspartate and glutamate metabolism , ko00260 Glycine, serine and threonine metabolism , ko00270 Cysteine and methionine metabolism , ko00280 Valine, leucine and isoleucine degradation	lcl|NW_018922178.1_cds_XP_021824699.1_38
	5544	thiamine biosynthetic bifunctional enzyme TH1, chloroplastic isoform X1	Pav_sc0001196.1_g340.1.mk_205627..213329_+	110765793	GO0003824,GO0004789|GO:0009228,GO0008972|GO:0009228	ko00730 Thiamine metabolism	lcl|NW_018922178.1_cds_XP_021824720.1_26
	5562	peroxidase P7-like	Pav_sc0001205.1_g330.1.mk_158735..161259_+	110765860	GO0004601|GO:0055114,GO0004601|GO:0006979|GO:0020037|GO:0055114		lcl|NW_018922186.1_cds_XP_021824793.1_34
	5567	uroporphyrinogen decarboxylase	Pav_sc0001205.1_g390.1.mk_187646..191204_+	110765871	GO0004853|GO:0006779		lcl|NW_018922186.1_cds_XP_021824805.1_41
	5568	uncharacterized protein LOC110765874	Pav_sc0001205.1_g190.1.mk_80965..82787_-	110765874	GO0005488		lcl|NW_018922186.1_cds_XP_021824809.1_24
	5577	oxygen-evolving enhancer protein 2, chloroplastic	Pav_sc0001215.1_g200.1.mk_98066..99653_+	110765918	GO0005509|GO:0009523|GO:0009654|GO:0015979|GO:0019898	ko00195 Photosynthesis	lcl|NW_018922193.1_cds_XP_021824853.1_16
	5581	reticulon-like protein B8	Pav_sc0001215.1_g190.1.mk_92252..96260_-	110765928			lcl|NW_018922193.1_cds_XP_021824865.1_15
	5586	4-hydroxyphenylpyruvate dioxygenase	Pav_sc0001215.1_g350.1.mk_178882..191919_+	110765934	GO0003868|GO:0009072|GO:0016701|GO:0055114	ko00360 Phenylalanine metabolism , ko00350 Tyrosine metabolism , ko00130 Ubiquinone and other terpenoid-quinone biosynthesis	lcl|NW_018922193.1_cds_XP_021824872.1_34
	5592	probable 2-oxoglutarate-dependent dioxygenase At5g05600	Pav_sc0001217.1_g040.1.mk_14550..18177_-	110765964	GO0016491|GO:0055114		lcl|NW_018922195.1_cds_XP_021824906.1_6
	5593	probable 2-oxoglutarate-dependent dioxygenase At5g05600	Pav_sc0001217.1_g050.1.mk_18417..23554_-	110765966	GO0016491|GO:0055114		lcl|NW_018922195.1_cds_XP_021824908.1_8
	5606	psbP domain-containing protein 1, chloroplastic isoform X2	Pav_sc0001236.1_g190.1.mk_64305..66307_+	110766061	GO0005509|GO:0009523|GO:0009654|GO:0015979|GO:0019898		lcl|NW_018922209.1_cds_XP_021825009.1_13
	5607	chloroplast stem-loop binding protein of 41 kDa b, chloroplastic isoform X1	Pav_sc0001236.1_g210.1.mk_70106..73701_+	110766061	GO0003824|GO:0050662		lcl|NW_018922209.1_cds_XP_021825008.1_17
	5609	ADP-ribosylation factor-like	Pav_sc0001236.1_g380.1.mk_150496..153890_-	110766063	GO0005525|GO:0005622|GO:0007264,GO0005525		lcl|NW_018922209.1_cds_XP_021825013.1_26
	5638	PREDICTED: Prunus avium pentatricopeptide repeat-containing protein At3g42630, transcript variant X3, misc_RNA	Pav_sc0000830.1_g150.1.mk_58488..59458_-	110766194			XR_002528125.1
	5641	26S proteasome regulatory subunit RPN13	Pav_sc0001248.1_g410.1.mk_247136..254258_+	110766204	GO0005634|GO:0005737	ko03050 Proteasome , ko05169 Epstein-Barr virus infection	lcl|NW_018922218.1_cds_XP_021825181.1_35
	5648	uncharacterized protein LOC110766232	Pav_sc0001251.1_g440.1.mk_208873..217628_+	110766232	GO0045454,GO0004553|GO:0005975	ko00460 Cyanoamino acid metabolism , ko00500 Starch and sucrose metabolism , ko00940 Phenylpropanoid biosynthesis	lcl|NW_018922221.1_cds_XP_021825214.1_23
	5653	uncharacterized protein LOC110766238	Pav_sc0001251.1_g510.1.mk_272084..272888_-	110766238			lcl|NW_018922221.1_cds_XP_021825225.1_31
	5654	circumsporozoite protein-like	Pav_sc0001251.1_g290.1.mk_142365..144420_-	110766241			lcl|NW_018922221.1_cds_XP_021825227.1_15
	5661	photosynthetic NDH subunit of subcomplex B 3, chloroplastic	Pav_sc0001258.1_g210.1.mk_108065..109879_+	110766287	GO0009055|GO:0051536		lcl|NW_018922227.1_cds_XP_021825277.1_11
	5686	ABC transporter B family member 1	Pav_sc0000071.1_g170.1.mk_74788..81303_+	110766389	GO0005524|GO:0006810|GO:0016021|GO:0042626|GO:0055085,GO0005524|GO:0016887	ko02010 ABC transporters , ko04976 Bile secretion , ko05206 MicroRNAs in cancer	lcl|NW_018921305.1_cds_XP_021825405.1_9
	5690	uncharacterized protein At1g21580	Pav_sc0001275.1_g050.1.mk_40851..49756_+	110766401	GO0046872		lcl|NW_018922239.1_cds_XP_021825424.1_7
	5710	uncharacterized protein LOC110766521	Pav_sc0001280.1_g260.1.mk_146417..149488_-	110766521	GO0005515		lcl|NW_018922244.1_cds_XP_021825549.1_25
	5714	L-type lectin-domain containing receptor kinase IV.1-like	Pav_sc0001280.1_g210.1.br_127998..129428_+	110766536	GO0004672|GO:0005524|GO:0006468,GO0005524,GO0030246,GO0004672|GO:0006468		lcl|NW_018922244.1_cds_XP_021825565.1_19
	5728	chlorophyll a-b binding protein of LHCII type 1-like	Pav_sc0001289.1_g560.1.mk_318706..319401_-	110766587	GO0009765|GO:0016020		lcl|NW_018922251.1_cds_XP_021825634.1_87
	5756	BEACH domain-containing protein C2	Pav_sc0000072.1_g410.1.mk_246772..271399_-	110766697	GO0005515		lcl|NW_018921306.1_cds_XP_021825757.1_47
	5771	clathrin light chain 1-like	Pav_sc0001305.1_g240.1.mk_132910..135096_+	110766775	GO0005198|GO:0006886|GO:0016192|GO:0030130|GO:0030132		lcl|NW_018922262.1_cds_XP_021825831.1_17
	5780	brefeldin A-inhibited guanine nucleotide-exchange protein 2	Pav_sc0000072.1_g190.1.mk_94845..106178_+	110766800	GO0005509,GO0005488,GO0005086|GO:0032012	ko04144 Endocytosis	lcl|NW_018921306.1_cds_XP_021825876.1_19
	5804	protein EXECUTER 2, chloroplastic	Pav_sc0001309.1_g750.1.mk_339896..345105_+	110766873	GO0016714|GO:0055114		lcl|NW_018922265.1_cds_XP_021825964.1_75
	5821	protein MODIFIER OF SNC1 1 isoform X2	Pav_sc0001309.1_g1290.1.mk_651287..659970_-	110766926			lcl|NW_018922265.1_cds_XP_021826038.1_136
	5828	serine/threonine-protein kinase fray2	Pav_sc0001309.1_g190.1.mk_71882..76867_+	110766953	GO0000380|GO:0000398		lcl|NW_018922265.1_cds_XP_021826065.1_8
	5836	auxin response factor 8 isoform X1	Pav_sc0001314.1_g050.1.mk_13635..26412_-	110767010	GO0003677,GO0005515,GO0003677|GO:0005634|GO:0006355|GO:0009725		lcl|NW_018922270.1_cds_XP_021826124.1_5
	5839	chlorophyll a-b binding protein CP24 10A, chloroplastic	Pav_sc0001323.1_g670.1.mk_370477..371672_-	110767043	GO0009765|GO:0016020	ko00196 Photosynthesis - antenna proteins	lcl|NW_018922275.1_cds_XP_021826156.1_57
	5869	uncharacterized protein LOC110767120	Pav_sc0001333.1_g020.1.mk_11915..12412_+	110767120	GO0003735|GO:0005622|GO:0005840|GO:0006412,GO0003735|GO:0005840|GO:0006412	ko03010 Ribosome	lcl|NW_018922282.1_cds_XP_021826256.1_2
	5879	CLP protease regulatory subunit CLPX1, mitochondrial	Pav_sc0001335.1_g280.1.mk_141786..150392_-	110767180	GO0005524|GO:0006457|GO:0051082,GO0005524,GO0005515,GO0008270,GO0005634|GO:0006511|GO:0007275	ko04112 Cell cycle - Caulobacter	lcl|NW_018922284.1_cds_XP_021826345.1_36
	5901	protein TIC 56, chloroplastic	Pav_sc0001341.1_g180.1.mk_95260..98633_+	110767274			lcl|NW_018922290.1_cds_XP_021826463.1_20
	5903	protein LURP-one-related 15-like isoform X2	Pav_sc0001341.1_g730.1.br_387452..388052_+	110767290			lcl|NW_018922290.1_cds_XP_021826484.1_83
	5906	5'-nucleotidase domain-containing protein 4 isoform X1	Pav_sc0000078.1_g160.1.mk_87085..92438_+	110767295			lcl|NW_018921310.1_cds_XP_021826494.1_19
	5914	patellin-6	Pav_sc0001341.1_g440.1.mk_221233..225062_+	110767322	GO0006810|GO:0016021		lcl|NW_018922290.1_cds_XP_021826526.1_51
	5922	auxin response factor 6-like	Pav_sc0001345.1_g010.1.mk_353..6800_-	110767368	GO0005515,GO0003677|GO:0005634|GO:0006355|GO:0009725,GO0003677		lcl|NW_018922293.1_cds_XP_021826587.1_3
	5934	hexokinase-2, chloroplastic	Pav_sc0001364.1_g170.1.mk_68633..74628_-	110767411	GO0004396|GO:0005524|GO:0006096,GO0005524|GO:0005975|GO:0016773,GO0001678|GO:0004396|GO:0005524|GO:0005536|GO:0005975|GO:0046835	ko00524 Neomycin, kanamycin and gentamicin biosynthesis , ko00500 Starch and sucrose metabolism , ko05230 Central carbon metabolism in cancer , ko04066 HIF-1 signaling pathway , ko00520 Amino sugar and nucleotide sugar metabolism , ko04973 Carbohydrate digestion and absorption , ko00051 Fructose and mannose metabolism , ko04930 Type II diabetes mellitus , ko00521 Streptomycin biosynthesis , ko000…	lcl|NW_018922308.1_cds_XP_021826638.1_21
	5936	BRISC and BRCA1-A complex member 2	Pav_sc0001364.1_g040.1.mk_13465..16858_+	110767420	GO0070531|GO:0070552	ko03440 Homologous recombination	lcl|NW_018922308.1_cds_XP_021826648.1_3
	5941	LOW QUALITY PROTEIN: glycerol kinase-like	Pav_sc0001369.1_g100.1.mk_27701..34769_+	110767438	GO0005975|GO:0016773	ko03320 PPAR signaling pathway , ko04626 Plant-pathogen interaction , ko00561 Glycerolipid metabolism	lcl|NW_018922313.1_cds_XP_021826669.1_2
	5944	uncharacterized protein LOC110767444	Pav_sc0001369.1_g330.1.mk_133678..138798_-	110767444	GO0003824		lcl|NW_018922313.1_cds_XP_021826679.1_15
	5946	E3 ubiquitin-protein ligase KEG-like	Pav_sc0001369.1_g690.1.mk_311032..322798_-	110767448	GO0006351|GO:0043565,GO0004672|GO:0006468,GO0004672|GO:0005524|GO:0006468		lcl|NW_018922313.1_cds_XP_021826684.1_39
	5973	photosystem I reaction center subunit V, chloroplastic	Pav_sc0001392.1_g330.1.mk_163628..164122_-	110767550	GO0009522|GO:0015979|GO:0016020,GO0009522|GO:0015979|GO:0016168	ko00195 Photosynthesis	lcl|NW_018922330.1_cds_XP_021826818.1_30
	5980	probable polygalacturonase	Pav_sc0001405.1_g1510.1.mk_767304..774588_+	110767587	GO0004650|GO:0005975		lcl|NW_018922341.1_cds_XP_021826861.1_219
	5981	protein SGT1 homolog isoform X1	Pav_sc0001405.1_g1730.1.mk_868054..875863_+	110767589	GO0019538,GO0005515	ko04626 Plant-pathogen interaction , ko04621 NOD-like receptor signaling pathway	lcl|NW_018922341.1_cds_XP_021826864.1_243
	5982	ABC transporter C family member 10-like	Pav_sc0001405.1_g2050.1.mk_1033401..1040417_-	110767592	GO0005524|GO:0016887,GO0005524|GO:0006810|GO:0016021|GO:0042626|GO:0055085	ko02010 ABC transporters , ko01524 Platinum drug resistance , ko01523 Antifolate resistance , ko04976 Bile secretion	lcl|NW_018922341.1_cds_XP_021826868.1_281
	5997	dolichyl-diphosphooligosaccharide--protein glycosyltransferase subunit 1B	Pav_co4004519.1_g010.1.mk_85..848_-	110767639	GO0004579|GO:0005783|GO:0006486|GO:0016021		lcl|NW_018921313.1_cds_XP_021826928.1_54
	5998	dolichyl-diphosphooligosaccharide--protein glycosyltransferase subunit 1B	Pav_sc0000084.1_g470.1.mk_291287..294449_-	110767639	GO0004579|GO:0005783|GO:0006486|GO:0016021		lcl|NW_018921313.1_cds_XP_021826928.1_54
	6008	probable fructokinase-7	Pav_sc0001405.1_g270.1.mk_139271..147890_+	110767663	GO0003700|GO:0005634|GO:0006355,GO0016301,GO0016773	ko00051 Fructose and mannose metabolism , ko00520 Amino sugar and nucleotide sugar metabolism , ko00500 Starch and sucrose metabolism	lcl|NW_018922341.1_cds_XP_021826959.1_34
	6010	probable acetyltransferase NATA1-like	Pav_sc0000084.1_g630.1.mk_372017..372730_+	110767671	GO0008080		lcl|NW_018921313.1_cds_XP_021826976.1_71
	6037	short-chain dehydrogenase TIC 32, chloroplastic-like	Pav_sc0001405.1_g1250.1.mk_628576..631855_+	110767751			lcl|NW_018922341.1_cds_XP_021827083.1_181
	6067	50S ribosomal protein L21, chloroplastic	Pav_sc0001411.1_g820.1.mk_464279..469167_-	110767869	GO0005840,GO0003723|GO:0003735|GO:0005622|GO:0005840|GO:0006412	ko03010 Ribosome	lcl|NW_018922343.1_cds_XP_021827228.1_49
	6071	probable carboxylesterase 12	Pav_sc0001413.1_g310.1.br_163137..164264_+	110767902	GO0008152|GO:0016787		lcl|NW_018922345.1_cds_XP_021827260.1_17
	6075	probable carboxylesterase 12	Pav_sc0001413.1_g380.1.br_199921..200877_-	110767912	GO0008152|GO:0016787		lcl|NW_018922345.1_cds_XP_021827269.1_25
	6080	probable indole-3-acetic acid-amido synthetase GH3.1	Pav_sc0001422.1_g120.1.mk_74432..76892_+	110767953		ko04075 Plant hormone signal transduction	lcl|NW_018922351.1_cds_XP_021827312.1_22
	6092	uncharacterized protein LOC110768023	Pav_sc0001428.1_g150.1.mk_64924..68245_-	110768023			lcl|NW_018922356.1_cds_XP_021827401.1_7
	6099	3-oxoacyl-[acyl-carrier-protein] reductase 4-like isoform X2	Pav_sc0001444.1_g170.1.mk_82724..84682_+	110768057	GO0004316|GO:0006633|GO:0051287|GO:0055114,GO0016491	ko00780 Biotin metabolism , ko00061 Fatty acid biosynthesis , ko01212 Fatty acid metabolism , ko01040 Biosynthesis of unsaturated fatty acids , ko00333 Prodigiosin biosyntheses	lcl|NW_018922368.1_cds_XP_021827432.1_15
	6109	translin	Pav_sc0001448.1_g030.1.mk_10821..13633_-	110768090	GO0043565,GO0003697|GO:0003723|GO:0016070		lcl|NW_018922372.1_cds_XP_021827470.1_3
	6114	calcium-dependent protein kinase 29	Pav_sc0000085.1_g120.1.mk_27780..38986_-	110768115	GO0004672|GO:0006468,GO0005509,GO0045454,GO0005524,GO0004672|GO:0005524|GO:0006468	ko05145 Toxoplasmosis , ko04626 Plant-pathogen interaction	lcl|NW_018921314.1_cds_XP_021827494.1_11
	6115	uncharacterized protein LOC110768129	Pav_sc0001461.1_g490.1.mk_299559..306084_-	110768129	GO0006520|GO:0055114,GO0004412		lcl|NW_018922381.1_cds_XP_021827504.1_31
	6127	glyceraldehyde-3-phosphate dehydrogenase B, chloroplastic	Pav_sc0001461.1_g070.1.mk_54993..57959_+	110768177	GO0006006|GO:0016620|GO:0050661|GO:0051287|GO:0055114,GO0016620|GO:0055114	ko01200 Carbon metabolism , ko00710 Carbon fixation in photosynthetic organisms	lcl|NW_018922381.1_cds_XP_021827556.1_8
	6145	AFG1-like ATPase	Pav_sc0001476.1_g070.1.mk_24723..29977_+	110768251	GO0005524		lcl|NW_018922394.1_cds_XP_021827647.1_7
	6156	G-type lectin S-receptor-like serine/threonine-protein kinase At1g67520	Pav_sc0001479.1_g070.1.mk_34481..36953_-	110768300	GO0004672|GO:0005524|GO:0006468,GO0004672|GO:0006468,GO0004713|GO:0006468		lcl|NW_018922397.1_cds_XP_021827702.1_6
	6162	ribulose bisphosphate carboxylase small chain, chloroplastic-like	Pav_sc0001488.1_g320.1.mk_207985..209612_-	110768325		ko00630 Glyoxylate and dicarboxylate metabolism , ko01200 Carbon metabolism , ko00710 Carbon fixation in photosynthetic organisms	lcl|NW_018922404.1_cds_XP_021827731.1_31
	6181	protein LURP-one-related 15-like	Pav_sc0001341.1_g740.1.mk_389323..390326_+	110768393			lcl|NW_018922414.1_cds_XP_021827814.1_2
	6184	STOREKEEPER protein-like	Pav_sc0001502.1_g390.1.mk_221161..221535_+	110768407			lcl|NW_018922414.1_cds_XP_021827830.1_23
	6186	AMP deaminase isoform X3	Pav_sc0001503.1_g220.1.mk_114511..121907_+	110768424	GO0003876|GO:0032264,GO0019239	ko00230 Purine metabolism	lcl|NW_018922415.1_cds_XP_021827844.1_20
	6188	protein PHLOEM PROTEIN 2-LIKE A1-like	Pav_sc0000086.1_g250.1.mk_124274..124818_-	110768427			lcl|NW_018921315.1_cds_XP_021827849.1_25
	6193	protein PHLOEM PROTEIN 2-LIKE A9	Pav_sc0000086.1_g260.1.mk_126160..127468_-	110768438			lcl|NW_018921315.1_cds_XP_021827861.1_26
	6236	very-long-chain (3R)-3-hydroxyacyl-CoA dehydratase PASTICCINO 2A	Pav_sc0001524.1_g030.1.mk_17717..20624_+	110768564		ko00062 Fatty acid elongation , ko01040 Biosynthesis of unsaturated fatty acids , ko01212 Fatty acid metabolism	lcl|NW_018922431.1_cds_XP_021828028.1_4
	6247	uncharacterized protein LOC110768618	Pav_sc0001529.1_g400.1.mk_213343..219115_-	110768618			lcl|NW_018922436.1_cds_XP_021828115.1_82
	6248	uncharacterized protein LOC110768618	Pav_sc0001529.1_g400.1.mk_213343..219115_-	110768618			lcl|NW_018922436.1_cds_XP_021828115.1_82
	6250	proteasome subunit alpha type-5	Pav_sc0000086.1_g050.1.mk_25674..29108_+	110768624	GO0004175|GO:0006511|GO:0019773,GO0019773|GO:0043161,GO0004298|GO:0005839|GO:0051603	ko03050 Proteasome	lcl|NW_018921315.1_cds_XP_021828134.1_7
	6255	proteasome subunit alpha type-2-B	Pav_sc0000086.1_g040.1.mk_21494..25200_-	110768641	GO0004298|GO:0005839|GO:0051603	ko03050 Proteasome	lcl|NW_018921315.1_cds_XP_021828155.1_6
	6261	homocysteine S-methyltransferase 3-like	Pav_sc0001539.1_g280.1.mk_171457..174979_+	110768664		ko00270 Cysteine and methionine metabolism	lcl|NW_018922441.1_cds_XP_021828180.1_31
	6268	ubiquitin thioesterase otubain-like	Pav_sc0001540.1_g480.1.mk_229977..233773_+	110768694	GO0016579|GO:0016787		lcl|NW_018922442.1_cds_XP_021828227.1_31
	6269	glycine--tRNA ligase, mitochondrial 1-like	Pav_sc0001540.1_g200.1.mk_122200..126365_-	110768695	GO0000166|GO:0004812|GO:0005524|GO:0006418,GO0000166|GO:0004820|GO:0005524|GO:0005737|GO:0006426,GO0004812|GO:0005524|GO:0006418	ko00970 Aminoacyl-tRNA biosynthesis	lcl|NW_018922442.1_cds_XP_021828228.1_22
	6279	LOW QUALITY PROTEIN: cytochrome P450 97B2, chloroplastic	Pav_sc0001543.1_g050.1.mk_30134..35894_+	110768733	GO0005506|GO:0016705|GO:0020037|GO:0055114		lcl|NW_018922444.1_cds_XP_021828266.1_6
	6280	heat shock 70 kDa protein 17	Pav_sc0001543.1_g220.1.mk_143003..151740_+	110768735		ko04141 Protein processing in endoplasmic reticulum	lcl|NW_018922444.1_cds_XP_021828269.1_25
	6283	scarecrow-like protein 23	Pav_sc0001543.1_g140.1.mk_103550..109024_-	110768742	GO0003735|GO:0005622|GO:0005840|GO:0006412		lcl|NW_018922444.1_cds_XP_021828280.1_21
	6285	thioredoxin-like protein CXXS1	Pav_sc0001545.1_g150.1.mk_69555..70924_+	110768754	GO0045454,GO0006662|GO:0015035|GO:0045454	ko04621 NOD-like receptor signaling pathway , ko05418 Fluid shear stress and atherosclerosis	lcl|NW_018922446.1_cds_XP_021828292.1_18
	6290	oxygen-evolving enhancer protein 3, chloroplastic-like	Pav_sc0001545.1_g130.1.mk_61482..62919_-	110768771	GO0005509|GO:0009523|GO:0009654|GO:0015979|GO:0019898	ko00195 Photosynthesis	lcl|NW_018922446.1_cds_XP_021828312.1_16
	6296	glycine cleavage system H protein 3, mitochondrial	Pav_sc0001554.1_g050.1.mk_14631..16229_-	110768801	GO0005960|GO:0019464	ko00630 Glyoxylate and dicarboxylate metabolism , ko00260 Glycine, serine and threonine metabolism	lcl|NW_018922452.1_cds_XP_021828348.1_3
	6299	COP9 signalosome complex subunit 7-like	Pav_sc0001557.1_g180.1.mk_58918..104559_-	110768812	GO0005515		lcl|NW_018922455.1_cds_XP_021828363.1_10
	6303	glutamate dehydrogenase 2	Pav_sc0001576.1_g170.1.mk_72851..76227_+	110768827	GO0016639|GO:0055114,GO0004352,GO0006520|GO:0016491|GO:0055114	ko01200 Carbon metabolism , ko00250 Alanine, aspartate and glutamate metabolism , ko00471 D-Glutamine and D-glutamate metabolism , ko04964 Proximal tubule bicarbonate reclamation , ko04217 Necroptosis , ko00910 Nitrogen metabolism , ko00220 Arginine biosynthesis	lcl|NW_018922465.1_cds_XP_021828377.1_27
	6306	superoxide dismutase [Fe], chloroplastic-like isoform X1	Pav_sc0001576.1_g130.1.mk_56849..59625_+	110768863	GO0004784|GO:0006801|GO:0046872|GO:0055114	ko04211 Longevity regulating pathway - mammal , ko04212 Longevity regulating pathway - worm , ko04068 FoxO signaling pathway , ko04146 Peroxisome , ko04213 Longevity regulating pathway - multiple species , ko04013 MAPK signaling pathway - fly , ko05016 Huntington's disease	lcl|NW_018922465.1_cds_XP_021828419.1_18
	6312	probable nucleoside diphosphate kinase 5	Pav_sc0001580.1_g200.1.mk_102372..105355_-	110768887	GO0004550|GO:0006165|GO:0006183|GO:0006228|GO:0006241		lcl|NW_018922468.1_cds_XP_021828451.1_23
	6352	germin-like protein subfamily 3 member 2	Pav_sc0001595.1_g090.1.mk_39236..39883_-	110769035	GO0030145,GO0045735		lcl|NW_018922478.1_cds_XP_021828627.1_1
	6356	putative invertase inhibitor	Pav_sc0001605.1_g090.1.mk_38521..39099_-	110769044	GO0004857		lcl|NW_018922485.1_cds_XP_021828636.1_2
	6388	protein IQ-DOMAIN 1	Pav_sc0001640.1_g440.1.mk_220151..228915_+	110769157	GO0005515		lcl|NW_018922515.1_cds_XP_021828779.1_27
	6420	glycerol-3-phosphate 2-O-acyltransferase 6	Pav_sc0001687.1_g190.1.mk_83785..86276_+	110769311	GO0008152|GO:0016746	ko00564 Glycerophospholipid metabolism , ko00561 Glycerolipid metabolism	lcl|NW_018922542.1_cds_XP_021828957.1_7
	6434	probable leucine-rich repeat receptor-like protein kinase At5g49770	Pav_sc0001699.1_g270.1.br_57847..63760_+	110769362	GO0004672|GO:0005524|GO:0006468,GO0005524,GO0004672|GO:0006468		lcl|NW_018922551.1_cds_XP_021829004.1_4
	6453	tetratricopeptide repeat domain-containing protein PYG7, chloroplastic isoform X2	Pav_sc0001701.1_g140.1.mk_73139..77355_+	110769414	GO0005515		lcl|NW_018922553.1_cds_XP_021829071.1_6
	6458	heat shock 70 kDa protein 15-like	Pav_sc0001710.1_g390.1.mk_194942..200379_-	110769437		ko04612 Antigen processing and presentation , ko04530 Tight junction	lcl|NW_018922559.1_cds_XP_021829102.1_35
	6462	REF/SRPP-like protein At1g67360	Pav_sc0000091.1_g480.1.mk_260450..263068_-	110769453			lcl|NW_018921320.1_cds_XP_021829126.1_36
	6463	peroxisomal (S)-2-hydroxy-acid oxidase-like isoform X1	Pav_sc0001710.1_g840.1.mk_407517..410600_-	110769455	GO0010181|GO:0016491|GO:0055114,GO0003824,GO0016491|GO:0055114,GO0016491		lcl|NW_018922559.1_cds_XP_021829128.1_79
	6464	protein CURVATURE THYLAKOID 1C, chloroplastic-like	Pav_sc0001710.1_g1350.1.mk_678387..681212_+	110769457	GO0009579		lcl|NW_018922559.1_cds_XP_021829131.1_96
	6465	protein CURVATURE THYLAKOID 1C, chloroplastic-like	Pav_co4012959.1_g010.1.br_1..891_+	110769457	GO0009579		lcl|NW_018922559.1_cds_XP_021829131.1_96
	6466	G-type lectin S-receptor-like serine/threonine-protein kinase CES101	Pav_sc0001710.1_g530.1.mk_260170..263457_+	110769458	GO0004672|GO:0005524|GO:0006468,GO0004672|GO:0006468,GO0004674		lcl|NW_018922559.1_cds_XP_021829132.1_45
	6476	uncharacterized protein LOC110769495	Pav_sc0001710.1_g1530.1.mk_784891..785655_-	110769495	GO0005515		lcl|NW_018922559.1_cds_XP_021829174.1_115
	6477	aquaporin TIP2-1	Pav_sc0001710.1_g1680.1.mk_837540..839656_-	110769503	GO0005215|GO:0006810|GO:0016020		lcl|NW_018922559.1_cds_XP_021829181.1_123
	6480	photosystem I reaction center subunit VI, chloroplastic-like	Pav_sc0001710.1_g820.1.mk_394974..396901_-	110769508	GO0009522|GO:0009538|GO:0015979	ko00195 Photosynthesis	lcl|NW_018922559.1_cds_XP_021829186.1_77
	6493	peroxidase A2-like	Pav_sc0001718.1_g240.1.mk_106707..116125_+	110769565	GO0004601|GO:0055114,GO0004601|GO:0006979|GO:0020037|GO:0055114,GO0004601|GO:0042744	ko00940 Phenylpropanoid biosynthesis	lcl|NW_018922564.1_cds_XP_021829256.1_23
	6497	annexin D3	Pav_sc0001724.1_g010.1.mk_3038..5071_+	110769594	GO0005509|GO:0005544		lcl|NW_018922568.1_cds_XP_021829299.1_1
	6501	chlorophyll(ide) b reductase NOL, chloroplastic	Pav_sc0001736.1_g020.1.mk_6604..12995_-	110769610	GO0016491	ko00860 Porphyrin and chlorophyll metabolism	lcl|NW_018922575.1_cds_XP_021829320.1_1
	6509	calnexin homolog	Pav_sc0001740.1_g260.1.mk_85374..88317_+	110769626	GO0005509|GO:0005515,GO0005509,GO0005509|GO:0005783|GO:0006457|GO:0051082	ko04145 Phagosome , ko04918 Thyroid hormone synthesis , ko04141 Protein processing in endoplasmic reticulum , ko04612 Antigen processing and presentation , ko05166 HTLV-I infection	lcl|NW_018922578.1_cds_XP_021829341.1_28
	6527	uncharacterized protein LOC110769680	Pav_sc0000652.1_g080.1.mk_37101..39579_-	110769680			lcl|NW_018922586.1_cds_XP_021829400.1_20
	6528	uncharacterized protein LOC110769680	Pav_sc0001749.1_g160.1.mk_66916..69373_-	110769680			lcl|NW_018922586.1_cds_XP_021829400.1_20
	6536	chlorophyll a-b binding protein, chloroplastic	Pav_sc0000091.1_g450.1.mk_235565..238821_-	110769711	GO0009765|GO:0016020	ko00196 Photosynthesis - antenna proteins	lcl|NW_018921320.1_cds_XP_021829438.1_33
	6537	photosynthetic NDH subunit of subcomplex B 2, chloroplastic	Pav_sc0001769.1_g040.1.mk_11534..13315_+	110769726	GO0003824|GO:0005975|GO:0030246,GO0030246		lcl|NW_018922599.1_cds_XP_021829448.1_2
	6549	PREDICTED: Prunus avium putative metallophosphoesterase At3g03305, transcript variant X2, misc_RNA	Pav_sc0000358.1_g290.1.mk_136426..139457_-	110769773	GO0005742		XR_002528638.1
	6561	LOW QUALITY PROTEIN: auxilin-related protein 1-like	Pav_sc0000418.1_g190.1.br_74981..75340_-	110769796			lcl|NW_018922611.1_cds_XP_021829529.1_9
	6565	mitochondrial import receptor subunit TOM20-like	Pav_sc0000091.1_g510.1.mk_291832..295867_-	110769814	GO0005742|GO:0045040,GO0005515		lcl|NW_018921320.1_cds_XP_021829550.1_46
	6598	uncharacterized protein LOC110769931	Pav_sc0003151.1_g020.1.mk_11779..12782_+	110769931	GO0006729|GO:0008124		lcl|NW_018922621.1_cds_XP_021829674.1_2
	6618	50S ribosomal protein 5, chloroplastic	Pav_sc0001802.1_g020.1.mk_5578..6950_-	110769973			lcl|NW_018922623.1_cds_XP_021829734.1_1
	6636	probable small nuclear ribonucleoprotein E	Pav_sc0001825.1_g400.1.br_210020..212613_-	110770051	GO0000398|GO:0005681	ko03040 Spliceosome	lcl|NW_018922639.1_cds_XP_021829825.1_20
	6637	probable small nuclear ribonucleoprotein E	Pav_sc0011306.1_g010.1.br_732..2200_-	110770051	GO0000398|GO:0005681	ko03040 Spliceosome	lcl|NW_018922639.1_cds_XP_021829825.1_20
	6638	probable small nuclear ribonucleoprotein E	Pav_sc0010417.1_g010.1.mk_801..1299_+	110770051			lcl|NW_018922639.1_cds_XP_021829825.1_20
	6649	uncharacterized protein LOC110770100	Pav_sc0001827.1_g250.1.mk_94342..96560_+	110770100	GO0003676		lcl|NW_018922641.1_cds_XP_021829878.1_18
	6658	cyanogenic beta-glucosidase-like isoform X1	Pav_sc0001831.1_g160.1.mk_93016..100251_-	110770132	GO0004553|GO:0005975	ko00500 Starch and sucrose metabolism , ko00460 Cyanoamino acid metabolism , ko00940 Phenylpropanoid biosynthesis	lcl|NW_018922645.1_cds_XP_021829906.1_15
	6668	vesicle-associated protein 4-1-like	Pav_sc0001846.1_g050.1.mk_35012..37623_-	110770161	GO0005789		lcl|NW_018922656.1_cds_XP_021829939.1_6
	6673	frataxin, mitochondrial	Pav_sc0001859.1_g210.1.mk_74947..77823_-	110770178	GO0004322|GO:0005739|GO:0055114,GO0008199|GO:0016226	ko00860 Porphyrin and chlorophyll metabolism	lcl|NW_018922665.1_cds_XP_021829954.1_6
	6684	tubulin beta-5 chain	Pav_sc0001861.1_g110.1.mk_30652..34215_+	110770194	GO0005525|GO:0005874|GO:0007017,GO0005200|GO:0005525|GO:0005874|GO:0007017,GO0005874|GO:0007017,GO0003924	ko05130 Pathogenic Escherichia coli infection , ko04540 Gap junction , ko04145 Phagosome	lcl|NW_018922667.1_cds_XP_021829972.1_1
	6695	uncharacterized protein LOC110770215	Pav_sc0001862.1_g290.1.mk_117308..118589_-	110770215			lcl|NW_018922668.1_cds_XP_021829993.1_25
	6714	ricin B-like lectin EULS3	Pav_sc0001877.1_g060.1.mk_37718..42998_-	110770309			lcl|NW_018922677.1_cds_XP_021830114.1_5
	6715	glyoxylate/succinic semialdehyde reductase 1	Pav_sc0001877.1_g220.1.mk_104141..112732_+	110770310	GO0051287,GO0004616|GO:0055114,GO0016491|GO:0055114,GO0055114	ko00650 Butanoate metabolism , ko00630 Glyoxylate and dicarboxylate metabolism , ko01200 Carbon metabolism	lcl|NW_018922677.1_cds_XP_021830115.1_15
	6723	peroxiredoxin-2F, mitochondrial	Pav_sc0001878.1_g060.1.mk_33290..35515_+	110770341	GO0016491,GO0045454		lcl|NW_018922678.1_cds_XP_021830156.1_4
	6752	phosphoribulokinase, chloroplastic	Pav_sc0001911.1_g170.1.mk_84649..88241_-	110770452	GO0005524|GO:0005975|GO:0008974,GO0005524|GO:0008152|GO:0016301	ko00710 Carbon fixation in photosynthetic organisms , ko01200 Carbon metabolism	lcl|NW_018922699.1_cds_XP_021830282.1_3
	6754	plastidal glycolate/glycerate translocator 1, chloroplastic	Pav_sc0001911.1_g160.1.mk_72304..83924_+	110770455			lcl|NW_018922699.1_cds_XP_021830285.1_2
	6764	dnaJ homolog subfamily B member 13-like	Pav_sc0001925.1_g170.1.mk_93735..99267_-	110770486	GO0006457|GO:0051082		lcl|NW_018922707.1_cds_XP_021830319.1_19
	6769	chlorophyll a-b binding protein CP29.1, chloroplastic	Pav_sc0001925.1_g350.1.mk_192399..193929_+	110770503	GO0009765|GO:0016020	ko00196 Photosynthesis - antenna proteins	lcl|NW_018922707.1_cds_XP_021830340.1_38
	6770	high mobility group B protein 1-like isoform X2	Pav_sc0001925.1_g340.1.mk_188874..191044_-	110770505			lcl|NW_018922707.1_cds_XP_021830345.1_35
	6772	protein transport protein Sec61 subunit beta	Pav_sc0000094.1_g550.1.mk_311495..311827_-	110770529	GO0005784|GO:0006886	ko04145 Phagosome , ko03060 Protein export , ko04141 Protein processing in endoplasmic reticulum , ko05110 Vibrio cholerae infection	lcl|NW_018921323.1_cds_XP_021830374.1_54
	6775	DEAD-box ATP-dependent RNA helicase 51-like isoform X2	Pav_sc0000094.1_g720.1.mk_414645..417886_-	110770540	GO0003676|GO:0005524		lcl|NW_018921323.1_cds_XP_021830391.1_73
	6783	DEAD-box ATP-dependent RNA helicase 3, chloroplastic	Pav_sc0001938.1_g620.1.mk_312206..317360_+	110770568	GO0003676|GO:0008270,GO0003723|GO:0004386|GO:0005524|GO:0005634,GO0003676|GO:0005524		lcl|NW_018922718.1_cds_XP_021830412.1_75
	6787	probable aquaporin PIP2-2	Pav_sc0000094.1_g140.1.mk_77791..79820_+	110770573	GO0005215|GO:0006810|GO:0016020		lcl|NW_018921323.1_cds_XP_021830427.1_10
	6793	pectin acetylesterase 12-like	Pav_sc0001938.1_g510.1.mk_251072..259010_-	110770596	GO0016787	ko04310 Wnt signaling pathway	lcl|NW_018922718.1_cds_XP_021830461.1_64
	6801	uncharacterized protein LOC110770637	Pav_sc0000094.1_g160.1.mk_85165..85982_-	110770637			lcl|NW_018921323.1_cds_XP_021830518.1_12
	6805	10 kDa chaperonin 1, chloroplastic-like	Pav_sc0001962.1_g010.1.mk_8404..9581_+	110770652	GO0005737|GO:0006457		lcl|XM_021974849.1_cds_XP_021830541.1_1
	6818	heat shock cognate 70 kDa protein-like	Pav_sc0001964.1_g060.1.br_26308..27360_+	110770721			lcl|NW_018922733.1_cds_XP_021830617.1_1
	6831	zinc finger CCCH domain-containing protein 14 isoform X1	Pav_sc0001974.1_g100.1.mk_73254..76916_-	110770764	GO0003723,GO0003676,GO0046872		lcl|NW_018922739.1_cds_XP_021830675.1_20
	6849	xanthoxin dehydrogenase-like	Pav_sc0001992.1_g020.1.mk_4593..6881_-	110770832		ko00906 Carotenoid biosynthesis	lcl|NW_018922753.1_cds_XP_021830748.1_2
	6850	xanthoxin dehydrogenase-like	Pav_sc0000166.1_g030.1.br_8912..10343_-	110770832			lcl|NW_018922753.1_cds_XP_021830748.1_2
	6851	xanthoxin dehydrogenase-like	Pav_co4013305.1_g010.1.br_1..806_+	110770832		ko00906 Carotenoid biosynthesis	lcl|NW_018922753.1_cds_XP_021830748.1_2
	6861	serine carboxypeptidase-like 31	Pav_sc0002009.1_g220.1.mk_119953..125483_-	110770872	GO0004185|GO:0006508		lcl|NW_018922766.1_cds_XP_021830788.1_18
	6866	polyphenol oxidase, chloroplastic-like	Pav_sc0002009.1_g080.1.mk_45041..45727_+	110770881	GO0004097|GO:0055114		lcl|NW_018922766.1_cds_XP_021830799.1_5
	6894	LOW QUALITY PROTEIN: F-box/LRR-repeat protein At5g02910-like	Pav_co4054615.1_g010.1.mk_1561..1833_+	110771002			lcl|NW_018922795.1_cds_XP_021830920.1_3
	6910	protein IQ-DOMAIN 32	Pav_sc0002080.1_g240.1.mk_126512..138729_-	110771080	GO0005515,GO0046872		lcl|NW_018922814.1_cds_XP_021831010.1_33
	6928	huntingtin-interacting protein K	Pav_sc0002106.1_g520.1.mk_235345..236476_-	110771134			lcl|NW_018922834.1_cds_XP_021831069.1_44
	6929	huntingtin-interacting protein K	Pav_co4034171.1_g010.1.br_1..169_+	110771134			lcl|NW_018922834.1_cds_XP_021831069.1_44
	6933	phytochrome B	Pav_sc0002106.1_g510.1.mk_219525..235041_+	110771141	GO0000155|GO:0000160,GO0004672|GO:0006468,GO0006355|GO:0009584|GO:0018298,GO0006355,GO0018298,GO0000155|GO:0007165,GO0005515,GO0006355|GO:0009584,GO0004672|GO:0005524|GO:0006468	ko04712 Circadian rhythm - plant	lcl|NW_018922834.1_cds_XP_021831080.1_42
	6949	immune-associated nucleotide-binding protein 9-like	Pav_sc0002136.1_g270.1.mk_125403..130361_+	110771218	GO0005525		lcl|NW_018922855.1_cds_XP_021831170.1_17
	6954	rac-like GTP-binding protein 5	Pav_sc0002154.1_g180.1.mk_119627..122135_-	110771263	GO0005525|GO:0005622|GO:0007264,GO0005525,GO0003924|GO:0005525	ko04520 Adherens junction , ko04024 cAMP signaling pathway , ko04151 PI3K-Akt signaling pathway , ko05231 Choline metabolism in cancer , ko04013 MAPK signaling pathway - fly , ko04650 Natural killer cell mediated cytotoxicity , ko04933 AGE-RAGE signaling pathway in diabetic complications , ko05203 Viral carcinogenesis , ko05120 Epithelial cell signaling in Helicobacter pylori infection , ko04145 …	lcl|NW_018922867.1_cds_XP_021831223.1_18
	6956	palmitoyl-acyl carrier protein thioesterase, chloroplastic	Pav_sc0002156.1_g180.1.mk_99284..104401_+	110771268	GO0006633|GO:0016790,GO0016790	ko01212 Fatty acid metabolism , ko00061 Fatty acid biosynthesis	lcl|NW_018922868.1_cds_XP_021831228.1_24
	6959	methylthioribose kinase-like	Pav_sc0002156.1_g130.1.mk_53337..54599_+	110771280	GO0009086|GO:0046522	ko00270 Cysteine and methionine metabolism	lcl|NW_018922868.1_cds_XP_021831243.1_11
	6974	putative G3BP-like protein isoform X1	Pav_sc0002181.1_g200.1.mk_110051..115404_-	110771321	GO0005622|GO:0006810,GO0003676		lcl|NW_018922879.1_cds_XP_021831293.1_21
	6980	photosystem II reaction center PSB28 protein, chloroplastic	Pav_sc0002181.1_g100.1.mk_69863..72163_-	110771341	GO0009523|GO:0009654|GO:0015979|GO:0016020	ko00195 Photosynthesis	lcl|NW_018922879.1_cds_XP_021831320.1_10
	6985	alpha-L-arabinofuranosidase 1-like isoform X2	Pav_sc0002195.1_g080.1.mk_46190..55366_+	110771369	GO0046373|GO:0046556,GO0016798		lcl|NW_018922889.1_cds_XP_021831353.1_5
	6989	alpha-L-arabinofuranosidase 1-like	Pav_sc0002195.1_g050.1.mk_34517..37025_+	110771372	GO0046373|GO:0046556		lcl|NW_018922889.1_cds_XP_021831359.1_3
	6990	alpha-L-arabinofuranosidase 1-like	Pav_sc0002195.1_g040.1.mk_26944..29111_+	110771372			lcl|NW_018922889.1_cds_XP_021831359.1_3
	6996	protein disulfide-isomerase 5-1	Pav_sc0000094.1_g1080.1.mk_593531..595993_-	110771393		ko04141 Protein processing in endoplasmic reticulum	lcl|NW_018921323.1_cds_XP_021831387.1_80
	6999	pleiotropic drug resistance protein 1-like isoform X1	Pav_sc0002198.1_g170.1.mk_70150..86975_+	110771400	GO0016020,GO0005524|GO:0016887		lcl|NW_018922891.1_cds_XP_021831391.1_10
	7003	sm-like protein LSM2	Pav_sc0000095.1_g880.1.mk_446959..447320_-	110771417	GO0006397	ko03018 RNA degradation , ko03040 Spliceosome	lcl|NW_018921324.1_cds_XP_021831406.1_61
	7006	nucleobase-ascorbate transporter 1	Pav_sc0006242.1_g120.1.mk_56413..58159_-	110771425			lcl|NW_018922896.1_cds_XP_021831413.1_23
	7009	plant UBX domain-containing protein 4-like	Pav_sc0002206.1_g100.1.mk_40272..43130_-	110771435	GO0005515	ko04141 Protein processing in endoplasmic reticulum	lcl|NW_018922896.1_cds_XP_021831424.1_14
	7031	50S ribosomal protein L31, chloroplastic	Pav_sc0002208.1_g810.1.mk_379127..380198_-	110771520	GO0003735|GO:0005622|GO:0005840|GO:0006412	ko03010 Ribosome	lcl|NW_018922898.1_cds_XP_021831521.1_84
	7034	protein ACCUMULATION AND REPLICATION OF CHLOROPLASTS 6, chloroplastic	Pav_sc0002208.1_g060.1.mk_27431..31262_+	110771531			lcl|NW_018922898.1_cds_XP_021831537.1_5
	7040	protein WALLS ARE THIN 1	Pav_sc0002208.1_g210.1.mk_111867..114614_+	110771559	GO0016020|GO:0016021,GO0016021|GO:0022857		lcl|NW_018922898.1_cds_XP_021831568.1_29
	7054	transcription initiation factor IIF subunit beta	Pav_sc0002208.1_g200.1.mk_100402..102937_+	110771582	GO0003824|GO:0006367,GO0005674|GO:0006366|GO:0006367	ko03022 Basal transcription factors	lcl|NW_018922898.1_cds_XP_021831597.1_28
	7061	uncharacterized protein LOC110771612	Pav_sc0002230.1_g010.1.br_975..3392_-	110771612	GO0004672|GO:0005524|GO:0006468,GO0005524,GO0004672|GO:0006468		lcl|NW_018922913.1_cds_XP_021831636.1_1
	7063	uncharacterized protein LOC110771617	Pav_sc0002230.1_g030.1.mk_10311..11726_+	110771617			lcl|NW_018922913.1_cds_XP_021831639.1_2
	7067	cold and drought-regulated protein CORA-like	Pav_sc0003082.1_g010.1.br_3481..3693_+	110771621			lcl|NW_018922914.1_cds_XP_021831643.1_2
	7069	cold and drought-regulated protein CORA-like	Pav_sc0000624.1_g2030.1.br_1103533..1103835_-	110771621			lcl|NW_018922914.1_cds_XP_021831643.1_2
	7075	inositol monophosphatase 3	Pav_sc0002233.1_g170.1.mk_77170..80426_+	110771639	GO0008934|GO:0046855,GO0046854	ko04070 Phosphatidylinositol signaling system , ko00562 Inositol phosphate metabolism , ko00053 Ascorbate and aldarate metabolism	lcl|NW_018922915.1_cds_XP_021831660.1_21
	7087	leucine-rich repeat extensin-like protein 3 isoform X2	Pav_sc0002233.1_g540.1.br_234486..236160_-	110771674	GO0030001|GO:0046872		lcl|NW_018922915.1_cds_XP_021831710.1_65
	7088	abscisic acid 8'-hydroxylase 4	Pav_sc0002234.1_g030.1.mk_21991..24927_-	110771684	GO0016705|GO:0055114,GO0005506|GO:0016705|GO:0020037|GO:0055114	ko00906 Carotenoid biosynthesis	lcl|NW_018922916.1_cds_XP_021831722.1_4
	7094	glycoprotein 3-alpha-L-fucosyltransferase A isoform X2	Pav_sc0002234.1_g080.1.mk_54243..60329_-	110771695	GO0006486|GO:0008417|GO:0016020	ko00513 Various types of N-glycan biosynthesis	lcl|NW_018922916.1_cds_XP_021831734.1_7
	7101	26S proteasome non-ATPase regulatory subunit 8 homolog A	Pav_sc0002250.1_g090.1.mk_28524..31313_-	110771733	GO0005838|GO:0006508	ko03050 Proteasome , ko05169 Epstein-Barr virus infection	lcl|NW_018922927.1_cds_XP_021831776.1_12
	7102	30S ribosomal protein S6 alpha, chloroplastic	Pav_sc0002250.1_g100.1.mk_31454..33973_+	110771734	GO0003735|GO:0005840|GO:0006412|GO:0019843	ko03010 Ribosome	lcl|NW_018922927.1_cds_XP_021831777.1_13
	7104	uncharacterized protein At3g28850	Pav_sc0002250.1_g200.1.mk_100726..101871_-	110771736	GO0009055|GO:0015035|GO:0045454		lcl|NW_018922927.1_cds_XP_021831780.1_23
	7112	malate dehydrogenase, mitochondrial	Pav_sc0002636.1_g010.1.mk_3..412_-	110771779	GO0016491|GO:0055114		lcl|XM_021976126.1_cds_XP_021831818.1_1
	7123	zinc transporter 11	Pav_sc0002270.1_g020.1.mk_7068..9287_-	110771821	GO0016020|GO:0030001|GO:0046873|GO:0055085		lcl|NW_018922939.1_cds_XP_021831865.1_1
	7137	CBS domain-containing protein CBSX3, mitochondrial	Pav_sc0002286.1_g110.1.mk_29277..30366_+	110771867			lcl|NW_018922949.1_cds_XP_021831917.1_11
	7156	thioredoxin H9	Pav_sc0002318.1_g350.1.mk_165132..168467_-	110771964	GO0006662|GO:0015035|GO:0045454,GO0045454	ko05418 Fluid shear stress and atherosclerosis , ko04621 NOD-like receptor signaling pathway	lcl|NW_018922969.1_cds_XP_021832011.1_33
	7158	protein RETICULATA-RELATED 3, chloroplastic	Pav_sc0002318.1_g500.1.mk_253874..254968_-	110771970			lcl|NW_018922969.1_cds_XP_021832025.1_55
	7161	protein FATTY ACID EXPORT 3, chloroplastic isoform X1	Pav_sc0000491.1_g1320.1.mk_683320..686489_+	110771973	GO0016020		lcl|NW_018922969.1_cds_XP_021832028.1_13
	7162	protein FATTY ACID EXPORT 3, chloroplastic isoform X1	Pav_sc0002318.1_g100.1.mk_44303..47401_+	110771973	GO0016020		lcl|NW_018922969.1_cds_XP_021832028.1_13
	7166	serine/threonine-protein kinase STN8, chloroplastic	Pav_sc0002318.1_g240.1.mk_131590..134236_+	110771994	GO0004672|GO:0006468,GO0004672|GO:0005524|GO:0006468		lcl|NW_018922969.1_cds_XP_021832053.1_29
	7171	eukaryotic translation initiation factor 5-like	Pav_sc0002326.1_g140.1.mk_90910..92229_+	110772018	GO0003743|GO:0006413,GO0005515,GO0005488	ko04214 Apoptosis - fly , ko03013 RNA transport	lcl|NW_018922975.1_cds_XP_021832072.1_7
	7172	heme-binding protein 2	Pav_sc0000095.1_g1140.1.mk_615850..617325_-	110772020			lcl|NW_018921324.1_cds_XP_021832078.1_98
	7175	asparagine--tRNA ligase, cytoplasmic 1-like isoform X1	Pav_sc0000095.1_g1660.1.mk_855047..859176_+	110772028	GO0000166|GO:0004816|GO:0005524|GO:0005737|GO:0006421,GO0000166|GO:0004812|GO:0005524|GO:0006418,GO0003676,GO0004812|GO:0005524|GO:0006418	ko00970 Aminoacyl-tRNA biosynthesis	lcl|NW_018921324.1_cds_XP_021832091.1_145
	7179	50S ribosomal protein 6, chloroplastic	Pav_sc0002327.1_g950.1.mk_671724..672062_-	110772056	GO0003735|GO:0005840|GO:0006412|GO:0009507|GO:0019843		lcl|NW_018922976.1_cds_XP_021832123.1_96
	7193	peroxisomal (S)-2-hydroxy-acid oxidase GLO1 isoform X1	Pav_sc0000095.1_g910.1.mk_470231..475214_+	110772101	GO0003824,GO0016491|GO:0055114,GO0010181|GO:0016491|GO:0055114,GO0016491	ko01200 Carbon metabolism , ko04146 Peroxisome , ko00630 Glyoxylate and dicarboxylate metabolism	lcl|NW_018921324.1_cds_XP_021832200.1_69
	7195	protein odr-4 homolog	Pav_sc0002327.1_g490.1.mk_337089..343914_+	110772104			lcl|NW_018922976.1_cds_XP_021832192.1_52
	7209	G-type lectin S-receptor-like serine/threonine-protein kinase LECRK3	Pav_sc0002342.1_g010.1.mk_4671..6029_-	110772144	GO0048544		lcl|NW_018922989.1_cds_XP_021832246.1_1
	7235	uncharacterized GPI-anchored protein At4g28100	Pav_sc0002360.1_g830.1.mk_403549..405743_+	110772243			lcl|NW_018923001.1_cds_XP_021832361.1_71
	7236	cytochrome b6-f complex iron-sulfur subunit, chloroplastic	Pav_sc0002360.1_g860.1.mk_413348..415530_-	110772253	GO0009496|GO:0015979|GO:0016020|GO:0045158|GO:0055114,GO0016491|GO:0051537|GO:0055114,GO0016679|GO:0055114,GO0016020|GO:0055114,GO0009496|GO:0042651|GO:0051537|GO:0055114	ko00195 Photosynthesis	lcl|NW_018923001.1_cds_XP_021832375.1_76
	7249	uncharacterized protein LOC110772300	Pav_sc0002375.1_g300.1.mk_132466..138674_-	110772300	GO0005515		lcl|XM_021976736.1_cds_XP_021832428.1_1
	7271	ABC transporter B family member 2	Pav_sc0002433.1_g070.1.mk_31382..40636_+	110772417	GO0005524|GO:0016887,GO0005524|GO:0006810|GO:0016021|GO:0042626|GO:0055085	ko04976 Bile secretion , ko05206 MicroRNAs in cancer , ko02010 ABC transporters	lcl|NW_018923047.1_cds_XP_021832539.1_1
	7283	adenine phosphoribosyltransferase 1-like	Pav_sc0002445.1_g290.1.mk_157478..160033_-	110772472	GO0009116,GO0003999|GO:0005737|GO:0006168	ko00230 Purine metabolism	lcl|NW_018923056.1_cds_XP_021832603.1_32
	7288	probable quinone oxidoreductase isoform X1	Pav_sc0002451.1_g200.1.mk_104345..113055_+	110772522	GO0008270|GO:0016491,GO0055114,GO0016491		lcl|NW_018923061.1_cds_XP_021832648.1_23
	7292	probable carboxylesterase 12	Pav_sc0002451.1_g350.1.br_228989..229939_+	110772532	GO0008152|GO:0016787		lcl|NW_018923061.1_cds_XP_021832661.1_37
	7299	NADPH--cytochrome P450 reductase	Pav_sc0002456.1_g230.1.mk_142510..149032_+	110772567	GO0010181|GO:0055114,GO0016491|GO:0055114,GO0003958|GO:0055114,GO0010181		lcl|NW_018923062.1_cds_XP_021832693.1_22
	7312	chlorophyll a-b binding protein 6, chloroplastic	Pav_sc0002475.1_g240.1.mk_118070..119651_+	110772625	GO0009765|GO:0016020	ko00196 Photosynthesis - antenna proteins	lcl|NW_018923072.1_cds_XP_021832771.1_24
	7319	vinorine synthase-like	Pav_sc0002479.1_g520.1.br_203374..204543_-	110772676	GO0016747		lcl|NW_018923075.1_cds_XP_021832821.1_12
	7321	small heat shock protein, chloroplastic-like	Pav_sc0002479.1_g630.1.mk_251038..252371_+	110772681		ko04141 Protein processing in endoplasmic reticulum	lcl|NW_018923075.1_cds_XP_021832824.1_19
	7327	stem-specific protein TSJT1	Pav_sc0002493.1_g030.1.mk_4627..7070_-	110772713			lcl|NW_018923086.1_cds_XP_021832865.1_2
	7332	calcium-dependent protein kinase 1-like	Pav_sc0002514.1_g130.1.mk_37917..45752_+	110772747	GO0004672|GO:0005524|GO:0006468,GO0005509,GO0004672|GO:0006468,GO0005524	ko04626 Plant-pathogen interaction , ko05145 Toxoplasmosis	lcl|NW_018923099.1_cds_XP_021832904.1_8
	7334	sorcin-like isoform X1	Pav_sc0002524.1_g050.1.mk_32473..35652_-	110772753	GO0005509		lcl|NW_018923105.1_cds_XP_021832912.1_2
	7340	uncharacterized protein LOC110772775 isoform X2	Pav_sc0002544.1_g040.1.mk_14429..19629_-	110772775	GO0016811	ko00910 Nitrogen metabolism , ko01200 Carbon metabolism , ko00460 Cyanoamino acid metabolism , ko00630 Glyoxylate and dicarboxylate metabolism	lcl|NW_018923117.1_cds_XP_021832933.1_3
	7341	peroxidase 73-like	Pav_sc0002544.1_g080.1.mk_61619..64117_-	110772776	GO0004601|GO:0042744,GO0004601|GO:0006979|GO:0020037|GO:0055114,GO0004601|GO:0055114	ko00940 Phenylpropanoid biosynthesis	lcl|NW_018923117.1_cds_XP_021832934.1_7
	7350	glutamyl-tRNA reductase-binding protein, chloroplastic	Pav_sc0002567.1_g250.1.mk_159220..161386_+	110772815	GO0048037		lcl|NW_018923127.1_cds_XP_021832980.1_26
	7354	26S proteasome non-ATPase regulatory subunit 7 homolog A	Pav_sc0002574.1_g140.1.mk_62316..66232_-	110772838	GO0005838,GO0005515	ko05169 Epstein-Barr virus infection , ko03050 Proteasome	lcl|NW_018923133.1_cds_XP_021833009.1_11
	7357	probable glutathione S-transferase	Pav_sc0000095.1_g850.1.br_420977..422001_-	110772857	GO0005515	ko05204 Chemical carcinogenesis , ko00982 Drug metabolism - cytochrome P450 , ko01524 Platinum drug resistance , ko00480 Glutathione metabolism , ko05418 Fluid shear stress and atherosclerosis , ko00980 Metabolism of xenobiotics by cytochrome P450	lcl|NW_018921324.1_cds_XP_021833032.1_59
	7368	protein CURVATURE THYLAKOID 1D, chloroplastic	Pav_sc0002597.1_g030.1.mk_14599..18112_+	110772919	GO0009579		lcl|NW_018923144.1_cds_XP_021833103.1_1
	7369	mitochondrial acidic protein MAM33	Pav_sc0002598.1_g090.1.mk_58279..60823_-	110772922	GO0005759	ko05168 Herpes simplex infection	lcl|NW_018923145.1_cds_XP_021833104.1_4
	7374	chlorophyll a-b binding protein 3, chloroplastic	Pav_sc0002607.1_g220.1.mk_113539..115310_-	110772949	GO0009765|GO:0016020	ko00196 Photosynthesis - antenna proteins	lcl|NW_018923150.1_cds_XP_021833129.1_22
	7376	cytochrome P450 71A1-like	Pav_sc0002608.1_g010.1.mk_2723..4091_+	110772960	GO0016705|GO:0055114,GO0005506|GO:0016705|GO:0020037|GO:0055114		lcl|NW_018923151.1_cds_XP_021833140.1_1
	7396	histone-lysine N-methyltransferase setd3	Pav_sc0002681.1_g130.1.mk_52553..56209_-	110773089			lcl|NW_018923195.1_cds_XP_021833279.1_18
	7422	alpha carbonic anhydrase 4-like	Pav_sc0000096.1_g190.1.mk_108702..111943_+	110773172		ko00910 Nitrogen metabolism	lcl|NW_018921325.1_cds_XP_021833366.1_6
	7424	dynamin-related protein 4C-like	Pav_sc0002722.1_g240.1.br_152455..154497_+	110773177	GO0003924|GO:0005525,GO0005525		lcl|NW_018923225.1_cds_XP_021833369.1_11
	7428	uncharacterized protein LOC110773216	Pav_sc0002772.1_g010.1.mk_3643..33328_-	110773216			lcl|NW_018923257.1_cds_XP_021833410.1_2
	7460	translation initiation factor IF-1, chloroplastic-like	Pav_sc0002828.1_g530.1.mk_310702..311169_-	110773335	GO0003723|GO:0003743|GO:0006413,GO0003743|GO:0006413		lcl|NW_018923296.1_cds_XP_021833536.1_41
	7465	peroxidase 47-like	Pav_sc0002828.1_g020.1.mk_5346..6730_-	110773358	GO0004601|GO:0006979|GO:0020037|GO:0055114,GO0004601|GO:0042744	ko00940 Phenylpropanoid biosynthesis	lcl|XM_021977870.1_cds_XP_021833562.1_1
	7466	peroxidase 47-like	Pav_sc0000017.1_g020.1.mk_7833..9015_-	110773358	GO0004601|GO:0006979|GO:0020037|GO:0055114	ko00940 Phenylpropanoid biosynthesis	lcl|NW_018923296.1_cds_XP_021833562.1_1
	7482	embryonic protein DC-8-like isoform X1	Pav_sc0000099.1_g700.1.mk_310643..313924_+	110773413			lcl|NW_018921328.1_cds_XP_021833626.1_76
	7506	universal stress protein PHOS34-like	Pav_sc0002858.1_g020.1.mk_6384..7664_+	110773474	GO0006950		lcl|NW_018923313.1_cds_XP_021833690.1_2
	7508	copper chaperone for superoxide dismutase, chloroplastic/cytosolic isoform X1	Pav_sc0002862.1_g040.1.mk_9086..11934_+	110773492	GO0030001|GO:0046872,GO0006801|GO:0046872|GO:0055114	ko05014 Amyotrophic lateral sclerosis (ALS)	lcl|NW_018923317.1_cds_XP_021833707.1_3
	7533	LOW QUALITY PROTEIN: long chain acyl-CoA synthetase 2-like	Pav_sc0002344.1_g020.1.mk_4853..5874_-	110773637	GO0003824|GO:0008152		lcl|XM_021978166.1_cds_XP_021833858.1_1
	7550	uncharacterized protein LOC110773699	Pav_sc0002974.1_g050.1.mk_29531..33636_-	110773699			lcl|NW_018923386.1_cds_XP_021833914.1_3
	7562	uncharacterized protein LOC110773732	Pav_sc0002992.1_g060.1.mk_37758..44514_+	110773732	GO0003676		lcl|NW_018923400.1_cds_XP_021833947.1_5
	7569	non-specific lipid-transfer protein 2	Pav_sc0003015.1_g080.1.br_36240..36536_+	110773787	GO0006869		lcl|NW_018923417.1_cds_XP_021834001.1_5
	7578	dirigent protein 22-like	Pav_sc0003033.1_g180.1.mk_95966..96471_+	110773803	GO0016853		lcl|NW_018923429.1_cds_XP_021834016.1_10
	7579	dirigent protein 22-like	Pav_sc0003033.1_g140.1.mk_87638..91427_+	110773803	GO0016853		lcl|NW_018923429.1_cds_XP_021834016.1_10
	7592	endo-1,3;1,4-beta-D-glucanase-like	Pav_sc0003072.1_g040.1.mk_11500..14958_+	110773881	GO0016787		lcl|NW_018923451.1_cds_XP_021834089.1_3
	7613	protease Do-like 5, chloroplastic	Pav_sc0003135.1_g420.1.mk_208904..211515_-	110773994	GO0004252|GO:0006508		lcl|NW_018923493.1_cds_XP_021834203.1_45
	7621	uncharacterized protein LOC110774018	Pav_sc0003135.1_g710.1.mk_395907..399921_+	110774018			lcl|NW_018923493.1_cds_XP_021834227.1_84
	7638	protein RER1B	Pav_sc0000099.1_g550.1.mk_242016..244720_+	110774061	GO0016021		lcl|NW_018921328.1_cds_XP_021834291.1_58
	7645	uncharacterized protein LOC110774092	Pav_sc0003136.1_g060.1.mk_19027..22039_+	110774092			lcl|NW_018923494.1_cds_XP_021834311.1_5
	7646	uncharacterized protein LOC110774092	Pav_co4061517.1_g010.1.br_1..2171_-	110774092			lcl|NW_018923494.1_cds_XP_021834311.1_5
	7647	uncharacterized protein LOC110774092	Pav_sc0000401.1_g010.1.mk_1..1470_+	110774092			lcl|NW_018923494.1_cds_XP_021834311.1_5
	7671	probable leucine-rich repeat receptor-like serine/threonine-protein kinase At3g14840	Pav_sc0003193.1_g020.1.br_8342..10356_-	110774194	GO0004672|GO:0006468,GO0004672|GO:0005524|GO:0006468		lcl|NW_018923527.1_cds_XP_021834427.1_1
	7675	33 kDa ribonucleoprotein, chloroplastic-like	Pav_sc0003201.1_g110.1.mk_65533..67708_-	110774208	GO0003676		lcl|NW_018923531.1_cds_XP_021834442.1_11
	7679	putative H/ACA ribonucleoprotein complex subunit 1-like protein 1	Pav_sc0003218.1_g030.1.mk_16828..19254_+	110774223	GO0001522|GO:0042254,GO0001522|GO:0031429|GO:0042254	ko03008 Ribosome biogenesis in eukaryotes	lcl|NW_018923545.1_cds_XP_021834454.1_1
	7680	bifunctional epoxide hydrolase 2-like	Pav_sc0003222.1_g010.1.mk_15941..16837_-	110774228			lcl|NW_018923548.1_cds_XP_021834457.1_1
	7694	uncharacterized protein LOC110774293	Pav_sc0003322.1_g020.1.mk_11043..16096_-	110774293	GO0005515		lcl|NW_018923603.1_cds_XP_021834525.1_1
	7695	molybdopterin biosynthesis protein CNX1	Pav_sc0003322.1_g030.1.mk_18409..27218_+	110774296	GO0032324,GO0006777	ko04727 GABAergic synapse , ko00790 Folate biosynthesis	lcl|NW_018923603.1_cds_XP_021834528.1_2
	7722	mitochondrial uncoupling protein 1	Pav_sc0003434.1_g230.1.mk_77630..81074_+	110774391	GO0006839|GO:0031966		lcl|NW_018923661.1_cds_XP_021834614.1_20
	7742	UDP-glycosyltransferase 79B3-like	Pav_sc0003492.1_g260.1.mk_118746..132133_-	110774472	GO0008152|GO:0016758		lcl|NW_018923689.1_cds_XP_021834706.1_14
	7744	protein RETICULATA-RELATED 4, chloroplastic-like	Pav_sc0003515.1_g200.1.mk_113754..114908_+	110774491			lcl|NW_018923699.1_cds_XP_021834728.1_13
	7747	protein RETICULATA-RELATED 4, chloroplastic-like	Pav_sc0010888.1_g010.1.br_1096..2803_+	110774491			lcl|NW_018923699.1_cds_XP_021834728.1_13
	7770	probable pectate lyase 8	Pav_sc0003582.1_g050.1.mk_20307..25101_-	110774574		ko00040 Pentose and glucuronate interconversions , ko02024 Quorum sensing	lcl|NW_018923741.1_cds_XP_021834823.1_5
	ME2
	ID	Description	ProteinID	GeneID	GO	KEGG_Pathway	Identifier
	13	ADP,ATP carrier protein 1, mitochondrial	Pav_sc0003708.1_g080.1.mk_39290..43179_-	110744330	GO0005215|GO:0005743|GO:0006810|GO:0055085,GO0055085	ko04218 Cellular senescence , ko05016 Huntington's disease , ko04217 Necroptosis , ko05012 Parkinson's disease , ko04022 cGMP - PKG signaling pathway , ko04020 Calcium signaling pathway , ko05166 HTLV-I infection	lcl|NW_018923808.1_cds_XP_021800000.1_6
	50	proteasome-associated protein ECM29 homolog isoform X1	Pav_sc0003853.1_g090.1.mk_28903..51656_-	110744535	GO0005488,GO0032947|GO:0043248		lcl|NW_018923901.1_cds_XP_021800216.1_7
	91	UDP-glycosyltransferase 86A1-like	Pav_co4027953.1_g010.1.mk_214..1124_-	110744717	GO0008152|GO:0016758		lcl|NW_018924051.1_cds_XP_021800398.1_1
	92	UDP-glycosyltransferase 86A1-like	Pav_sc0003903.1_g010.1.br_1693..1935_-	110744717	GO0008152|GO:0016758		lcl|NW_018924051.1_cds_XP_021800398.1_1
	93	UDP-glycosyltransferase 86A1-like	Pav_sc0004130.1_g010.1.mk_2741..4769_+	110744717	GO0008152|GO:0016758		lcl|NW_018924051.1_cds_XP_021800398.1_1
	94	UDP-glycosyltransferase 86A1-like	Pav_sc0004973.1_g010.1.br_1..385_-	110744717	GO0008152|GO:0016758		lcl|NW_018924051.1_cds_XP_021800398.1_1
	125	clathrin interactor EPSIN 1	Pav_sc0004290.1_g240.1.mk_116786..121507_-	110744820	GO0006623|GO:0030276	ko04144 Endocytosis	lcl|NW_018924141.1_cds_XP_021800531.1_42
	164	cyclic phosphodiesterase-like isoform X1	Pav_sc0004421.1_g020.1.mk_4723..5921_-	110745002	GO0004112		lcl|NW_018924219.1_cds_XP_021800747.1_3
	168	profilin-like	Pav_sc0000015.1_g200.1.mk_124427..127539_+	110745011	GO0003779	ko04015 Rap1 signaling pathway , ko05131 Shigellosis , ko05132 Salmonella infection , ko04013 MAPK signaling pathway - fly , ko04810 Regulation of actin cytoskeleton	lcl|NW_018921253.1_cds_XP_021800794.1_16
	229	probable RNA-binding protein ARP1 isoform X1	Pav_sc0004761.1_g010.1.mk_1680..9619_+	110745242	GO0003676		lcl|NW_018924383.1_cds_XP_021801019.1_1
	262	polygalacturonase inhibitor	Pav_sc0005028.1_g040.1.mk_21813..23482_-	110745413	GO0005515		lcl|NW_018924529.1_cds_XP_021801189.1_5
	272	phosphoethanolamine N-methyltransferase 1	Pav_sc0000103.1_g660.1.mk_317267..322229_-	110745463	GO0008152|GO:0008168,GO0000234|GO:0006656	ko00564 Glycerophospholipid metabolism	lcl|NW_018921332.1_cds_XP_021801247.1_75
	278	protein CASP isoform X1	Pav_sc0005248.1_g040.1.mk_13457..30097_+	110745514	GO0006891|GO:0030173		lcl|NW_018924642.1_cds_XP_021801311.1_2
	280	LOW QUALITY PROTEIN: thaumatin-like protein	Pav_sc0000103.1_g600.1.mk_289027..290445_-	110745516			lcl|NW_018921332.1_cds_XP_021801316.1_67
	337	uncharacterized protein LOC110745731	Pav_sc0000103.1_g770.1.mk_375895..389365_-	110745731	GO0005975|GO:0008270|GO:0016832,GO0055114,GO0003824,GO0004616|GO:0055114,GO0016491|GO:0055114,GO0051287		lcl|NW_018921332.1_cds_XP_021801552.1_88
	356	lysosomal Pro-X carboxypeptidase	Pav_sc0005773.1_g020.1.mk_11497..15357_-	110745778	GO0006508|GO:0008236	ko04974 Protein digestion and absorption , ko04614 Renin-angiotensin system	lcl|NW_018924905.1_cds_XP_021801607.1_2
	382	cytochrome P450 71A1-like	Pav_sc0006018.1_g050.1.mk_17149..18668_+	110745863	GO0016705|GO:0055114,GO0005506|GO:0016705|GO:0020037|GO:0055114		lcl|NW_018925014.1_cds_XP_021801703.1_2
	398	oleosin 18.2 kDa-like	Pav_sc0006018.1_g490.1.mk_186780..187439_+	110745906	GO0012511|GO:0016021		lcl|NW_018925014.1_cds_XP_021801755.1_46
	408	probable fructokinase-4	Pav_sc0006064.1_g030.1.mk_3228..6665_-	110745947	GO0016773	ko00500 Starch and sucrose metabolism , ko00051 Fructose and mannose metabolism , ko00520 Amino sugar and nucleotide sugar metabolism	lcl|NW_018925041.1_cds_XP_021801801.1_2
	410	sucrose nonfermenting 4-like protein	Pav_sc0006080.1_g020.1.mk_16739..22276_-	110745959			lcl|NW_018925047.1_cds_XP_021801824.1_8
	412	ureidoglycolate hydrolase	Pav_sc0006098.1_g050.1.mk_22865..27769_-	110745978	GO0008152|GO:0016787,GO0008152|GO:0016813	ko00230 Purine metabolism	lcl|NW_018925056.1_cds_XP_021801857.1_6
	433	uncharacterized protein LOC110746074	Pav_sc0006257.1_g040.1.mk_8726..11604_+	110746074	GO0000166,GO0000166|GO:0004813|GO:0005524|GO:0006419,GO0005524|GO:0016876|GO:0043039,GO0003676|GO:0004813|GO:0005524|GO:0006419		lcl|NW_018925136.1_cds_XP_021801970.1_4
	452	serine carboxypeptidase-like 40	Pav_sc0006402.1_g100.1.mk_21272..25408_+	110746177	GO0004185|GO:0006508		lcl|NW_018925209.1_cds_XP_021802082.1_2
	462	annexin D2-like isoform X3	Pav_sc0012063.1_g010.1.br_1..314_+	110746249	GO0005509|GO:0005544		lcl|NW_018925320.1_cds_XP_021802150.1_5
	486	mitochondrial outer membrane protein porin 2-like	Pav_sc0006866.1_g010.1.mk_1830..4259_+	110746341	GO0005741|GO:0055085	ko04020 Calcium signaling pathway , ko04218 Cellular senescence , ko04216 Ferroptosis , ko04022 cGMP - PKG signaling pathway , ko05166 HTLV-I infection , ko04217 Necroptosis , ko04621 NOD-like receptor signaling pathway , ko05016 Huntington's disease , ko05012 Parkinson's disease	lcl|NW_018925437.1_cds_XP_021802246.1_1
	528	uncharacterized protein LOC110746486	Pav_sc0000103.1_g700.1.mk_343938..349806_-	110746486	GO0005515,GO0004040	ko00627 Aminobenzoate degradation , ko00330 Arginine and proline metabolism , ko00643 Styrene degradation , ko00360 Phenylalanine metabolism , ko00380 Tryptophan metabolism	lcl|NW_018921332.1_cds_XP_021802414.1_79
	551	60S ribosomal protein L26-1-like	Pav_sc0007668.1_g020.1.br_2542..2982_+	110746585	GO0003735|GO:0006412|GO:0015934,GO0003735|GO:0005622|GO:0005840|GO:0006412	ko03010 Ribosome	lcl|NW_018925845.1_cds_XP_021802509.1_1
	568	L-ascorbate oxidase homolog	Pav_sc0007796.1_g050.1.mk_26276..41878_+	110746647	GO0055114,GO0005524|GO:0006457|GO:0051082,GO0005507|GO:0016491|GO:0055114,GO0005524,GO0005507		lcl|NW_018925915.1_cds_XP_021802573.1_16
	569	L-ascorbate oxidase homolog	Pav_sc0003756.1_g090.1.mk_73443..79375_+	110746647	GO0055114,GO0016788,GO0005507|GO:0016491|GO:0055114		lcl|NW_018925915.1_cds_XP_021802573.1_16
	574	uncharacterized protein LOC110746675 isoform X2	Pav_sc0007864.1_g010.1.mk_6..8668_-	110746675			lcl|NW_018925947.1_cds_XP_021802606.1_3
	578	aldose 1-epimerase	Pav_sc0000103.1_g760.1.mk_373085..375725_-	110746686	GO0008270,GO0016853|GO:0019318,GO0003824|GO:0005975|GO:0030246,GO0030246,GO0005975|GO:0016853	ko00010 Glycolysis / Gluconeogenesis , ko00052 Galactose metabolism	lcl|NW_018921332.1_cds_XP_021802621.1_87
	594	transketolase-1, chloroplastic-like	Pav_sc0008144.1_g010.1.mk_1353..4138_+	110746737		ko01051 Biosynthesis of ansamycins , ko00030 Pentose phosphate pathway , ko00710 Carbon fixation in photosynthetic organisms , ko01200 Carbon metabolism , ko01230 Biosynthesis of amino acids	lcl|NW_018926076.1_cds_XP_021802667.1_1
	597	uncharacterized protein LOC110746741	Pav_sc0001580.1_g520.1.br_316663..318684_-	110746741			lcl|NW_018926079.1_cds_XP_021802670.1_3
	598	uncharacterized protein LOC110746741	Pav_sc0003567.1_g090.1.br_24550..30698_-	110746741			lcl|NW_018926079.1_cds_XP_021802670.1_3
	602	FT-interacting protein 1	Pav_sc0008321.1_g010.1.mk_11358..13745_+	110746781			lcl|NW_018926171.1_cds_XP_021802718.1_4
	605	TBCC domain-containing protein 1	Pav_sc0008321.1_g080.1.mk_73526..78445_+	110746785			lcl|NW_018926171.1_cds_XP_021802722.1_12
	614	pleiotropic drug resistance protein 2-like	Pav_sc0008542.1_g030.1.mk_8640..11002_+	110746848	GO0016020		lcl|NW_018926280.1_cds_XP_021802771.1_1
	727	UDP-glycosyltransferase 74E2-like	Pav_sc0012332.1_g010.1.br_1..619_+	110747600	GO0008152|GO:0016758	ko00982 Drug metabolism - cytochrome P450 , ko00830 Retinol metabolism , ko00040 Pentose and glucuronate interconversions , ko00983 Drug metabolism - other enzymes , ko00980 Metabolism of xenobiotics by cytochrome P450 , ko00053 Ascorbate and aldarate metabolism , ko05204 Chemical carcinogenesis , ko00860 Porphyrin and chlorophyll metabolism , ko00140 Steroid hormone biosynthesis	lcl|NW_018928228.1_cds_XP_021803442.1_1
	734	phosphoenolpyruvate carboxylase 1-like	Pav_sc0012489.1_g010.1.mk_4..1068_-	110747619	GO0006099|GO:0008964|GO:0015977,GO0003824		lcl|NW_018928317.1_cds_XP_021803459.1_1
	747	bifunctional dTDP-4-dehydrorhamnose 3,5-epimerase/dTDP-4-dehydrorhamnose reductase	Pav_sc0000107.1_g300.1.mk_170936..172947_+	110747696		ko00523 Polyketide sugar unit biosynthesis , ko00520 Amino sugar and nucleotide sugar metabolism	lcl|NW_018921335.1_cds_XP_021803521.1_31
	786	cytochrome b5-like	Pav_co3995259.1_g010.1.mk_345..1049_+	110747996			lcl|XM_021948044.1_cds_XP_021803736.1_1
	838	guanine nucleotide-binding protein subunit beta-1-like	Pav_co4039473.1_g010.1.br_405..1042_-	110748334	GO0005515,GO0007165	ko04062 Chemokine signaling pathway , ko05034 Alcoholism , ko05167 Kaposi's sarcoma-associated herpesvirus infection , ko05200 Pathways in cancer , ko05032 Morphine addiction , ko04744 Phototransduction , ko04724 Glutamatergic synapse , ko04014 Ras signaling pathway , ko04725 Cholinergic synapse , ko04713 Circadian entrainment , ko04727 GABAergic synapse , ko04723 Retrograde endocannabinoid signa…	lcl|NW_018930529.1_cds_XP_021804016.1_1
	850	probable NAD(P)H dehydrogenase (quinone) FQR1-like 2	Pav_co4046583.1_g010.1.mk_357..908_+	110748409	GO0010181,GO0016491	ko00130 Ubiquinone and other terpenoid-quinone biosynthesis	lcl|NW_018930715.1_cds_XP_021804083.1_1
	882	translation factor GUF1 homolog, chloroplastic-like	Pav_co4063017.1_g010.1.mk_888..2045_+	110748593	GO0005525,GO0003924|GO:0005525		lcl|NW_018931086.1_cds_XP_021804248.1_1
	891	NADP-dependent D-sorbitol-6-phosphate dehydrogenase-like	Pav_co4067323.1_g010.1.mk_1211..1801_+	110748639	GO0016491|GO:0055114		lcl|NW_018931158.1_cds_XP_021804288.1_1
	910	protein translation factor SUI1 homolog	Pav_co4081813.1_g010.1.mk_649..2819_-	110748750	GO0003743|GO:0006413	ko03013 RNA transport	lcl|NW_018931337.1_cds_XP_021804388.1_2
	914	flavonoid-3'-hydroxylase	Pav_sc0000358.1_g010.1.mk_2193..2663_-	110748763	GO0005506|GO:0016705|GO:0020037|GO:0055114		lcl|KP347501.1_cds_AJO67965.1_1
	925	transparent testa 12	Pav_sc0001405.1_g1330.1.mk_674125..677552_-	110748782	GO0006855|GO:0015238|GO:0015297|GO:0016020|GO:0055085		lcl|GU938692.1_cds_ADY15316.1_1
	930	uncharacterized protein LOC110748808	Pav_sc0000111.1_g020.1.mk_6760..11004_-	110748808			lcl|NW_018921338.1_cds_XP_021804459.1_3
	949	trafficking protein particle complex subunit 11	Pav_sc0000113.1_g520.1.mk_303487..308017_-	110748887	GO0005515		lcl|NW_018921340.1_cds_XP_021804548.1_65
	950	trafficking protein particle complex subunit 11	Pav_sc0008743.1_g010.1.br_376..1515_-	110748887			lcl|NW_018921340.1_cds_XP_021804548.1_65
	952	MLO-like protein 8	Pav_sc0000113.1_g390.1.mk_205373..210506_+	110748896	GO0006952|GO:0016021		lcl|NW_018921340.1_cds_XP_021804560.1_44
	960	hepatocyte growth factor-regulated tyrosine kinase substrate	Pav_sc0000113.1_g780.1.mk_421620..426048_+	110748920	GO0005515		lcl|NW_018921340.1_cds_XP_021804593.1_93
	963	LOW QUALITY PROTEIN: alpha-aminoadipic semialdehyde synthase	Pav_sc0000113.1_g820.1.mk_447984..455997_-	110748930	GO0016491|GO:0055114	ko00310 Lysine degradation	lcl|NW_018921340.1_cds_XP_021804606.1_99
	977	electron transfer flavoprotein subunit beta, mitochondrial	Pav_sc0000119.1_g120.1.mk_39171..43962_-	110748979	GO0009055		lcl|NW_018921345.1_cds_XP_021804661.1_9
	1012	prolycopene isomerase, chloroplastic	Pav_sc0000004.1_g050.1.mk_26418..34200_-	110749117	GO0016117|GO:0046608,GO0016491|GO:0055114	ko00906 Carotenoid biosynthesis	lcl|NW_018921244.1_cds_XP_021804866.1_8
	1022	pectinesterase inhibitor 3	Pav_sc0000129.1_g1530.1.mk_775400..775993_-	110749155	GO0004857		lcl|NW_018921354.1_cds_XP_021804877.1_186
	1043	eukaryotic translation initiation factor 3 subunit K	Pav_sc0000129.1_g1730.1.mk_869405..871303_+	110749206	GO0003743|GO:0005852|GO:0006446|GO:0043022,GO0003743|GO:0005737|GO:0005852,GO0005488		lcl|NW_018921354.1_cds_XP_021804945.1_208
	1052	uncharacterized protein LOC110749243	Pav_sc0000129.1_g1620.1.mk_809445..810655_+	110749243			lcl|NW_018921354.1_cds_XP_021805003.1_193
	1067	peroxiredoxin Q, chloroplastic	Pav_sc0000129.1_g1610.1.mk_807162..809135_-	110749289	GO0016209|GO:0016491|GO:0055114,GO0045454		lcl|NW_018921354.1_cds_XP_021805054.1_189
	1096	ATP-dependent Clp protease proteolytic subunit 5, chloroplastic	Pav_sc0000130.1_g690.1.mk_334002..337564_-	110749404	GO0004252|GO:0006508	ko04112 Cell cycle - Caulobacter , ko04212 Longevity regulating pathway - worm	lcl|NW_018921355.1_cds_XP_021805205.1_84
	1102	phosphoglucan, water dikinase, chloroplastic	Pav_sc0000017.1_g760.1.mk_490389..503802_-	110749420	GO0030246,GO2001070,GO0003824|GO:0005524,GO0005524|GO:0016301|GO:0016310		lcl|NW_018921255.1_cds_XP_021805227.1_45
	1103	RING-H2 finger protein ATL64	Pav_sc0000130.1_g900.1.mk_427929..430769_-	110749422	GO0004857		lcl|NW_018921355.1_cds_XP_021805226.1_113
	1130	allantoate deiminase 2-like	Pav_sc0000020.1_g070.1.mk_27481..31155_+	110749539	GO0008152|GO:0016813,GO0008152|GO:0016787	ko00230 Purine metabolism	lcl|NW_018921257.1_cds_XP_021805343.1_3
	1131	cytochrome b5	Pav_sc0000138.1_g930.1.mk_401018..402399_-	110749545			lcl|NW_018921362.1_cds_XP_021805351.1_119
	1132	MAG2-interacting protein 2 isoform X1	Pav_sc0000138.1_g1000.1.mk_434315..444273_-	110749549	GO0006890,GO0005515		lcl|NW_018921362.1_cds_XP_021805355.1_130
	1138	importin subunit beta-1	Pav_sc0000138.1_g1110.1.mk_508441..516146_+	110749570	GO0005509,GO0006886|GO:0008536,GO0005488,GO0006913|GO:0008565	ko03013 RNA transport	lcl|NW_018921362.1_cds_XP_021805379.1_150
	1140	cullin-associated NEDD8-dissociated protein 1	Pav_sc0006282.1_g060.1.mk_28548..35127_-	110749573			lcl|NW_018921362.1_cds_XP_021805383.1_35
	1141	cullin-associated NEDD8-dissociated protein 1	Pav_co4006335.1_g010.1.mk_291..1142_+	110749573			lcl|NW_018921362.1_cds_XP_021805383.1_35
	1142	cullin-associated NEDD8-dissociated protein 1	Pav_sc0000396.1_g620.1.br_295292..297583_-	110749573	GO0005488		lcl|NW_018921362.1_cds_XP_021805383.1_35
	1156	26S proteasome non-ATPase regulatory subunit 1 homolog A	Pav_sc0000022.1_g170.1.mk_100717..107666_-	110749602	GO0000502|GO:0030234|GO:0042176,GO0005488	ko05169 Epstein-Barr virus infection , ko03050 Proteasome	lcl|NW_018921259.1_cds_XP_021805432.1_15
	1191	chlorophyll a-b binding protein CP29.3, chloroplastic	Pav_sc0000143.1_g670.1.mk_395842..397943_+	110749712	GO0009765|GO:0016020	ko00196 Photosynthesis - antenna proteins	lcl|NW_018921366.1_cds_XP_021805565.1_81
	1200	clathrin heavy chain 1 isoform X2	Pav_sc0000143.1_g360.1.mk_185926..201404_-	110749734	GO0006886|GO:0016192,GO0005488,GO0005198|GO:0006886|GO:0016192|GO:0030130|GO:0030132,GO0003824,GO0005515,GO0006886|GO:0032051|GO:0048268|GO:0071439,GO0043169	ko04142 Lysosome , ko04144 Endocytosis , ko04961 Endocrine and other factor-regulated calcium reabsorption , ko04721 Synaptic vesicle cycle , ko05016 Huntington's disease , ko05100 Bacterial invasion of epithelial cells	lcl|NW_018921366.1_cds_XP_021805596.1_39
	1220	protein HUA2-LIKE 3-like isoform X2	Pav_sc0000146.1_g100.1.mk_57773..71584_+	110749820	GO0004602|GO:0006979|GO:0055114	ko00480 Glutathione metabolism , ko00590 Arachidonic acid metabolism , ko04918 Thyroid hormone synthesis	lcl|NW_018921369.1_cds_XP_021805706.1_12
	1227	uncharacterized protein LOC110749838 isoform X1	Pav_sc0000146.1_g670.1.mk_337931..348587_+	110749838	GO0003676,GO0003723|GO:0003735|GO:0005622|GO:0005840|GO:0006412,GO0003723|GO:0003735|GO:0005840|GO:0006412,GO0003677		lcl|NW_018921369.1_cds_XP_021805728.1_81
	1234	DNA gyrase subunit A, chloroplastic/mitochondrial isoform X1	Pav_sc0003734.1_g020.1.br_8352..13124_-	110749892	GO0003677|GO:0003918|GO:0005524|GO:0006259|GO:0006265,GO0003677|GO:0003918|GO:0005524|GO:0006265,GO0003918|GO:0005524		lcl|NW_018921371.1_cds_XP_021805785.1_10
	1241	nitrile-specifier protein 5	Pav_sc0000157.1_g800.1.mk_376612..378592_-	110749937	GO0005515		lcl|NW_018921377.1_cds_XP_021805844.1_77
	1290	protein CROWDED NUCLEI 4	Pav_sc0000167.1_g080.1.mk_38538..45186_-	110750137			lcl|NW_018921385.1_cds_XP_021806100.1_6
	1293	beta-glucosidase 13-like	Pav_sc0000168.1_g030.1.mk_11237..15636_+	110750143	GO0004553|GO:0005975	ko00460 Cyanoamino acid metabolism , ko00940 Phenylpropanoid biosynthesis , ko00500 Starch and sucrose metabolism	lcl|NW_018921386.1_cds_XP_021806108.1_1
	1313	UDP-glucuronic acid decarboxylase 4-like	Pav_sc0000174.1_g300.1.mk_195992..200693_+	110750232		ko00520 Amino sugar and nucleotide sugar metabolism	lcl|NW_018921392.1_cds_XP_021806221.1_33
	1346	peroxisomal fatty acid beta-oxidation multifunctional protein MFP2	Pav_sc0000174.1_g390.1.mk_255037..260909_-	110750295	GO0016491|GO:0055114,GO0055114,GO0003824|GO:0008152,GO0003857|GO:0006631|GO:0016491|GO:0055114	ko00071 Fatty acid degradation , ko00592 alpha-Linolenic acid metabolism , ko01212 Fatty acid metabolism	lcl|NW_018921392.1_cds_XP_021806285.1_43
	1371	probable mitochondrial-processing peptidase subunit beta, mitochondrial	Pav_sc0000023.1_g460.1.mk_225863..229560_-	110750366	GO0003824|GO:0046872,GO0004222|GO:0006508		lcl|NW_018921260.1_cds_XP_021806378.1_45
	1415	aldehyde dehydrogenase family 3 member H1 isoform X2	Pav_sc0000195.1_g490.1.mk_335483..336158_-	110750545	GO0008152|GO:0016491|GO:0055114		lcl|NW_018921409.1_cds_XP_021806573.1_52
	1425	probable L-ascorbate peroxidase 6, chloroplastic isoform X1	Pav_sc0000195.1_g500.1.mk_340267..343554_+	110750580	GO0004601|GO:0006979|GO:0020037|GO:0055114	ko00053 Ascorbate and aldarate metabolism , ko00480 Glutathione metabolism	lcl|NW_018921409.1_cds_XP_021806618.1_54
	1438	proteasome subunit beta type-3-A	Pav_sc0000348.1_g880.1.mk_477515..478020_+	110750602	GO0019774|GO:0043161,GO0004298|GO:0005839|GO:0051603,GO0004175|GO:0005839|GO:0051603		lcl|NW_018921409.1_cds_XP_021806651.1_39
	1446	LOW QUALITY PROTEIN: probable methionine--tRNA ligase	Pav_sc0002309.1_g210.1.mk_87713..88269_+	110750636			lcl|NW_018921413.1_cds_XP_021806686.1_35
	1464	tryptophan aminotransferase-related protein 4-like isoform X1	Pav_sc0000202.1_g020.1.mk_17158..21096_+	110750697	GO0003824,GO0016846		lcl|NW_018921415.1_cds_XP_021806746.1_3
	1487	protein NETWORKED 4A	Pav_sc0000206.1_g510.1.mk_292147..297482_+	110750784	GO0003779		lcl|NW_018921419.1_cds_XP_021806841.1_50
	1491	eukaryotic translation initiation factor 2 subunit beta	Pav_sc0000206.1_g480.1.mk_278743..286264_+	110750790	GO0003743|GO:0006413	ko03013 RNA transport	lcl|NW_018921419.1_cds_XP_021806847.1_48
	1509	purple acid phosphatase 23	Pav_sc0000207.1_g1260.1.mk_631430..636132_+	110750854	GO0016787,GO0003993|GO:0046872		lcl|NW_018921420.1_cds_XP_021806921.1_77
	1515	probable pectate lyase 8	Pav_sc0000207.1_g1250.1.mk_608821..613840_-	110750875		ko02024 Quorum sensing , ko00040 Pentose and glucuronate interconversions	lcl|NW_018921420.1_cds_XP_021806945.1_76
	1519	cycloartenol synthase 2	Pav_sc0000207.1_g1470.1.mk_748417..759078_-	110750884	GO0016866	ko00100 Steroid biosynthesis	lcl|NW_018921420.1_cds_XP_021806958.1_96
	1522	probable voltage-gated potassium channel subunit beta	Pav_sc0000207.1_g1280.1.mk_639505..643648_+	110750905			lcl|NW_018921420.1_cds_XP_021806982.1_78
	1544	uncharacterized protein LOC110750987	Pav_sc0000212.1_g180.1.mk_104621..114143_+	110750987	GO0003860		lcl|NW_018921423.1_cds_XP_021807083.1_29
	1545	probable ADP-ribosylation factor GTPase-activating protein AGD14 isoform X1	Pav_sc0000212.1_g110.1.mk_67594..74934_-	110750988	GO0005096		lcl|NW_018921423.1_cds_XP_021807085.1_17
	1560	coatomer subunit beta'-2-like	Pav_sc0000212.1_g060.1.mk_37727..46708_+	110751044	GO0005198|GO:0006886|GO:0016192|GO:0030117,GO0005515		lcl|NW_018921423.1_cds_XP_021807152.1_8
	1581	gamma-glutamyltranspeptidase 3-like	Pav_sc0000212.1_g1210.1.mk_635346..638635_-	110751084	GO0006751|GO:0036374	ko00430 Taurine and hypotaurine metabolism , ko00590 Arachidonic acid metabolism , ko00460 Cyanoamino acid metabolism , ko00480 Glutathione metabolism	lcl|NW_018921423.1_cds_XP_021807199.1_142
	1585	probable lactoylglutathione lyase, chloroplastic	Pav_sc0000212.1_g460.1.mk_251247..260083_-	110751094	GO0004462|GO:0046872,GO0008168	ko00620 Pyruvate metabolism	lcl|NW_018921423.1_cds_XP_021807213.1_57
	1593	senescence/dehydration-associated protein At4g35985, chloroplastic-like isoform X1	Pav_sc0000212.1_g880.1.mk_471815..474153_-	110751113			lcl|NW_018921423.1_cds_XP_021807235.1_102
	1600	disease resistance protein At4g27190-like	Pav_sc0000006.1_g080.1.br_21544..27970_-	110751148	GO0043531		lcl|NW_018921245.1_cds_XP_021807501.1_7
	1601	serine acetyltransferase 5	Pav_sc0000212.1_g1580.1.mk_837457..838947_-	110751150	GO0005737|GO:0006535|GO:0009001,GO0016740	ko05111 Biofilm formation - Vibrio cholerae , ko00920 Sulfur metabolism , ko01200 Carbon metabolism , ko00270 Cysteine and methionine metabolism , ko01230 Biosynthesis of amino acids	lcl|NW_018921423.1_cds_XP_021807276.1_194
	1621	peroxisomal membrane protein PMP22	Pav_sc0000219.1_g240.1.mk_88087..91337_+	110751227	GO0016021	ko04146 Peroxisome	lcl|NW_018921430.1_cds_XP_021807349.1_9
	1643	mitochondrial outer membrane protein porin of 36 kDa	Pav_sc0000220.1_g2610.1.mk_1160161..1164139_-	110751318	GO0005741|GO:0008308|GO:0098656,GO0005741|GO:0055085	ko05166 HTLV-I infection , ko04621 NOD-like receptor signaling pathway , ko04218 Cellular senescence , ko05012 Parkinson's disease , ko04020 Calcium signaling pathway , ko04216 Ferroptosis , ko05016 Huntington's disease , ko04022 cGMP - PKG signaling pathway , ko04217 Necroptosis	lcl|NW_018921431.1_cds_XP_021807453.1_206
	1647	1-aminocyclopropane-1-carboxylate oxidase homolog 1-like isoform X1	Pav_sc0000027.1_g340.1.mk_204477..209400_+	110751357	GO0016491|GO:0055114		lcl|NW_018921263.1_cds_XP_021807499.1_28
	1648	protein GDAP2 homolog isoform X2	Pav_sc0000220.1_g470.1.mk_186800..195577_+	110751362	GO0005515,GO0003677		lcl|NW_018921431.1_cds_XP_021807506.1_42
	1655	protein IQ-DOMAIN 31-like	Pav_sc0000220.1_g2350.1.mk_1048368..1053102_-	110751385	GO0005515		lcl|NW_018921431.1_cds_XP_021807535.1_184
	1682	28 kDa ribonucleoprotein, chloroplastic-like	Pav_sc0000229.1_g310.1.mk_146004..148316_-	110751489	GO0003676		lcl|NW_018921437.1_cds_XP_021807653.1_30
	1685	probable pectate lyase 18	Pav_sc0000229.1_g150.1.mk_85126..86863_-	110751500		ko00040 Pentose and glucuronate interconversions , ko02024 Quorum sensing	lcl|NW_018921437.1_cds_XP_021807665.1_20
	1696	uncharacterized protein LOC110751545	Pav_sc0000231.1_g1080.1.mk_378246..382943_-	110751545			lcl|NW_018921439.1_cds_XP_021807714.1_31
	1753	C-terminal binding protein AN-like	Pav_sc0000254.1_g1210.1.mk_635069..639980_+	110751767	GO0051287|GO:0055114		lcl|NW_018921457.1_cds_XP_021807964.1_104
	1754	soyasaponin III rhamnosyltransferase-like	Pav_sc0002659.1_g140.1.br_75003..75407_+	110751773	GO0008152|GO:0016758		lcl|NW_018921457.1_cds_XP_021807973.1_119
	1774	acidic endochitinase-like	Pav_sc0000254.1_g460.1.br_254201..255651_+	110751817		ko00520 Amino sugar and nucleotide sugar metabolism	lcl|NW_018921457.1_cds_XP_021808033.1_44
	1781	uncharacterized protein LOC110751863	Pav_sc0000254.1_g1120.1.mk_559688..563971_-	110751863			lcl|NW_018921457.1_cds_XP_021808086.1_90
	1789	14-3-3-like protein isoform X1	Pav_sc0000257.1_g150.1.mk_92299..94795_+	110751924	GO0019904		lcl|NW_018921460.1_cds_XP_021808170.1_20
	1799	probable pectinesterase/pectinesterase inhibitor 7	Pav_sc0000257.1_g1060.1.mk_647662..649774_-	110751955	GO0004857,GO0005618|GO:0030599|GO:0042545	ko00040 Pentose and glucuronate interconversions	lcl|NW_018921460.1_cds_XP_021808219.1_128
	1802	histone H3.3	Pav_sc0002080.1_g300.1.mk_165328..166017_+	110751963	GO0000786|GO:0003677,GO0003677,GO0046982		lcl|NW_018921460.1_cds_XP_021808227.1_24
	1803	histone H3.3	Pav_sc0000639.1_g220.1.mk_111158..113158_-	110751963	GO0046982,GO0000786|GO:0003677,GO0003677		lcl|NW_018921460.1_cds_XP_021808227.1_24
	1804	histone H3.3	Pav_sc0000257.1_g180.1.mk_106103..107412_-	110751963	GO0000786|GO:0003677,GO0046982,GO0003677		lcl|NW_018921460.1_cds_XP_021808227.1_24
	1823	protein TPLATE	Pav_sc0000259.1_g570.1.mk_317580..323561_-	110752029	GO0005488		lcl|NW_018921462.1_cds_XP_021808299.1_91
	1827	protein IQ-DOMAIN 31	Pav_sc0000259.1_g060.1.mk_38949..43466_-	110752044	GO0005515		lcl|NW_018921462.1_cds_XP_021808321.1_12
	1833	probable serine/threonine-protein kinase At4g35230	Pav_sc0003813.1_g030.1.br_14390..15036_+	110752077			lcl|NW_018921462.1_cds_XP_021808357.1_107
	1834	probable serine/threonine-protein kinase At4g35230	Pav_sc0000259.1_g670.1.mk_380768..381946_-	110752077			lcl|NW_018921462.1_cds_XP_021808357.1_107
	1842	isochorismate synthase 2, chloroplastic-like	Pav_sc0000259.1_g180.1.mk_116985..121165_+	110752097	GO0009058,GO0008909|GO:0009058	ko01053 Biosynthesis of siderophore group nonribosomal peptides , ko00130 Ubiquinone and other terpenoid-quinone biosynthesis	lcl|NW_018921462.1_cds_XP_021808386.1_25
	1924	protein translation factor SUI1 homolog	Pav_sc0000296.1_g100.1.mk_62609..63779_-	110752412	GO0003743,GO0003743|GO:0006413	ko03013 RNA transport	lcl|NW_018921488.1_cds_XP_021808750.1_10
	1971	heparanase-like protein 3	Pav_sc0000311.1_g700.1.mk_328693..334487_+	110752594	GO0016020|GO:0016798	ko05205 Proteoglycans in cancer , ko00531 Glycosaminoglycan degradation	lcl|NW_018921501.1_cds_XP_021808971.1_76
	2062	protein HGV2	Pav_sc0000348.1_g770.1.mk_406611..410321_+	110753031	GO0005515		lcl|NW_018921531.1_cds_XP_021809518.1_78
	2076	exocyst complex component SEC5A-like	Pav_sc0000350.1_g1010.1.mk_273949..290455_+	110753080	GO0000145|GO:0006893	ko04014 Ras signaling pathway	lcl|NW_018921533.1_cds_XP_021809580.1_8
	2082	NADH dehydrogenase [ubiquinone] flavoprotein 1, mitochondrial	Pav_sc0000351.1_g230.1.mk_82052..85631_-	110753114	GO0051539,GO0010181|GO:0016651|GO:0051287|GO:0051539|GO:0055114,GO0008137|GO:0010181|GO:0051539|GO:0055114	ko04932 Non-alcoholic fatty liver disease (NAFLD) , ko05010 Alzheimer's disease , ko04723 Retrograde endocannabinoid signaling , ko05016 Huntington's disease , ko00190 Oxidative phosphorylation , ko05012 Parkinson's disease	lcl|NW_018921534.1_cds_XP_021809616.1_11
	2083	signal recognition particle subunit SRP72-like	Pav_sc0000351.1_g590.1.mk_354849..358868_+	110753118	GO0006614|GO:0008312|GO:0048500,GO0005515,GO0006614	ko03060 Protein export	lcl|NW_018921534.1_cds_XP_021809621.1_42
	2120	aminoacylase-1	Pav_sc0000030.1_g1490.1.mk_812379..815783_-	110753256	GO0006508|GO:0008237,GO0008152|GO:0016787,GO0004046|GO:0005737|GO:0006520	ko00220 Arginine biosynthesis , ko01210 2-Oxocarboxylic acid metabolism , ko01230 Biosynthesis of amino acids	lcl|NW_018921266.1_cds_XP_021809816.1_156
	2126	profilin	Pav_sc0000030.1_g1120.1.mk_587591..593021_+	110753284		ko04013 MAPK signaling pathway - fly , ko04810 Regulation of actin cytoskeleton , ko04015 Rap1 signaling pathway , ko05131 Shigellosis , ko05132 Salmonella infection	lcl|NW_018921266.1_cds_XP_021809851.1_112
	2197	tocopherol O-methyltransferase, chloroplastic isoform X1	Pav_sc0000363.1_g200.1.mk_93742..96438_-	110753538	GO0010189|GO:0032259|GO:0051741,GO0008152|GO:0008168	ko00130 Ubiquinone and other terpenoid-quinone biosynthesis	lcl|NW_018921545.1_cds_XP_021810148.1_23
	2208	monodehydroascorbate reductase	Pav_sc0000363.1_g580.1.mk_360884..364511_+	110753567	GO0016491|GO:0055114,GO0016491|GO:0050660|GO:0055114	ko00053 Ascorbate and aldarate metabolism	lcl|NW_018921545.1_cds_XP_021810186.1_63
	2214	uncharacterized protein LOC110753603	Pav_sc0000367.1_g280.1.mk_121593..125307_-	110753603			lcl|NW_018921549.1_cds_XP_021810227.1_28
	2229	ATP-dependent Clp protease proteolytic subunit-related protein 2, chloroplastic	Pav_sc0000370.1_g960.1.mk_502602..506417_+	110753651	GO0004252|GO:0006508	ko04212 Longevity regulating pathway - worm , ko04112 Cell cycle - Caulobacter	lcl|NW_018921552.1_cds_XP_021810284.1_78
	2239	acid beta-fructofuranosidase 2, vacuolar-like	Pav_sc0000370.1_g250.1.mk_115740..119732_+	110753678	GO0004564|GO:0004575,GO0004553|GO:0005975		lcl|NW_018921552.1_cds_XP_021810312.1_23
	2244	UDP-glucuronate 4-epimerase 5	Pav_sc0000370.1_g770.1.mk_368946..370256_+	110753684	GO0003824|GO:0050662,GO0005975|GO:0016857	ko00520 Amino sugar and nucleotide sugar metabolism	lcl|NW_018921552.1_cds_XP_021810319.1_56
	2381	late embryogenesis abundant protein ECP63-like	Pav_sc0000395.1_g190.1.mk_97446..99075_+	110754217			lcl|NW_018921570.1_cds_XP_021810949.1_16
	2413	glycerophosphodiester phosphodiesterase GDPDL3-like	Pav_sc0000034.1_g040.1.mk_33786..40349_-	110754336	GO0006629|GO:0008081		lcl|NW_018921270.1_cds_XP_021811089.1_3
	2422	probable low-specificity L-threonine aldolase 1 isoform X1	Pav_sc0000396.1_g510.1.mk_240615..244978_-	110754354	GO0003824,GO0006520|GO:0016829	ko00260 Glycine, serine and threonine metabolism , ko01230 Biosynthesis of amino acids	lcl|NW_018921571.1_cds_XP_021811104.1_55
	2433	uncharacterized protein LOC110754417	Pav_sc0000403.1_g050.1.mk_19473..26522_-	110754417	GO0004553|GO:0005975	ko00460 Cyanoamino acid metabolism , ko00500 Starch and sucrose metabolism , ko00940 Phenylpropanoid biosynthesis	lcl|NW_018921577.1_cds_XP_021811167.1_3
	2462	sacsin isoform X1	Pav_sc0000410.1_g520.1.mk_350998..370756_+	110754588			lcl|NW_018921584.1_cds_XP_021811359.1_71
	2465	probable inactive serine/threonine-protein kinase scy1	Pav_sc0000410.1_g750.1.mk_520235..530835_-	110754606	GO0005488		lcl|NW_018921584.1_cds_XP_021811387.1_116
	2487	aminoacylase-1	Pav_sc0000412.1_g010.1.mk_391..7835_+	110754679	GO0008152|GO:0016787,GO0004046|GO:0005737|GO:0006520,GO0006508|GO:0008237	ko00220 Arginine biosynthesis , ko01210 2-Oxocarboxylic acid metabolism , ko01230 Biosynthesis of amino acids	lcl|NW_018921586.1_cds_XP_021811472.1_1
	2540	CTP synthase-like	Pav_sc0000419.1_g100.1.mk_56720..63475_+	110754834	GO0003883|GO:0006221,GO0003883|GO:0006241	ko00240 Pyrimidine metabolism	lcl|NW_018921592.1_cds_XP_021811639.1_13
	2547	chlorophyll a-b binding protein of LHCII type 1-like	Pav_sc0000428.1_g300.1.mk_177560..183246_+	110754875	GO0009765|GO:0016020		lcl|NW_018921599.1_cds_XP_021811685.1_27
	2556	histone H3.v1-like	Pav_sc0000428.1_g480.1.mk_287245..289215_-	110754892			lcl|NW_018921599.1_cds_XP_021811709.1_52
	2566	tobamovirus multiplication protein 2A	Pav_sc0000431.1_g150.1.mk_95165..101390_-	110754947			lcl|NW_018921601.1_cds_XP_021811772.1_14
	2592	F-box/LRR-repeat protein At3g48880-like isoform X1	Pav_sc0000449.1_g110.1.mk_72393..73813_+	110755037			lcl|NW_018921613.1_cds_XP_021811873.1_20
	2611	RNA-binding protein 24 isoform X1	Pav_sc0000454.1_g160.1.mk_56118..61553_+	110755090	GO0003676		lcl|NW_018921617.1_cds_XP_021811942.1_6
	2623	low-temperature-induced cysteine proteinase-like	Pav_sc0000037.1_g480.1.mk_243072..246456_+	110755135	GO0006508|GO:0008234,GO0008234		lcl|NW_018921273.1_cds_XP_021812003.1_61
	2627	glutathione S-transferase DHAR3, chloroplastic	Pav_sc0000464.1_g360.1.mk_194068..194310_+	110755157			lcl|NW_018921624.1_cds_XP_021812022.1_20
	2632	protein RSI-1	Pav_sc0000464.1_g540.1.mk_278487..279637_+	110755183			lcl|NW_018921624.1_cds_XP_021812050.1_31
	2647	calcium-dependent protein kinase 8-like	Pav_sc0000465.1_g1140.1.mk_524804..529422_+	110755219	GO0004672|GO:0006468,GO0005524,GO0004672|GO:0005524|GO:0006468,GO0005509	ko04626 Plant-pathogen interaction , ko05145 Toxoplasmosis	lcl|NW_018921625.1_cds_XP_021812090.1_46
	2709	xyloglucan endotransglucosylase/hydrolase protein 31-like	Pav_sc0000480.1_g990.1.mk_662221..664333_+	110755396	GO0005618|GO:0006073|GO:0016762|GO:0048046,GO0004553|GO:0005975,GO0010411|GO:0016762|GO:0042546		lcl|NW_018921636.1_cds_XP_021812280.1_74
	2726	4-alpha-glucanotransferase DPE2	Pav_sc0000482.1_g220.1.mk_63251..74796_+	110755521	GO0004134|GO:0005975,GO2001070,GO0030246	ko00500 Starch and sucrose metabolism	lcl|NW_018921638.1_cds_XP_021812438.1_5
	2728	uncharacterized protein LOC110755531	Pav_sc0000484.1_g440.1.mk_198459..200161_-	110755531			lcl|NW_018921639.1_cds_XP_021812452.1_26
	2761	heterogeneous nuclear ribonucleoprotein 1-like	Pav_sc0000488.1_g010.1.mk_1128..4832_-	110755661	GO0003676	ko03040 Spliceosome	lcl|NW_018921643.1_cds_XP_021812589.1_1
	2765	uncharacterized protein LOC110755692	Pav_sc0000491.1_g710.1.mk_400852..404346_+	110755692			lcl|NW_018921645.1_cds_XP_021812617.1_90
	2780	protein ABC transporter 1, mitochondrial	Pav_sc0000491.1_g1150.1.mk_620791..627392_-	110755737			lcl|NW_018921645.1_cds_XP_021812689.1_140
	2826	beta-glucosidase 11-like	Pav_sc0000499.1_g120.1.mk_63543..73248_-	110755897	GO0004553|GO:0005975	ko00500 Starch and sucrose metabolism , ko00460 Cyanoamino acid metabolism , ko00940 Phenylpropanoid biosynthesis	lcl|NW_018921652.1_cds_XP_021812892.1_6
	2863	11-beta-hydroxysteroid dehydrogenase-like 5	Pav_sc0000502.1_g410.1.mk_202356..205934_+	110756009	GO0016491		lcl|NW_018921655.1_cds_XP_021813071.1_45
	2896	probable LRR receptor-like serine/threonine-protein kinase RFK1	Pav_sc0005114.1_g020.1.mk_13016..14631_-	110756110	GO0004672|GO:0005524|GO:0006468,GO0004672|GO:0006468		lcl|NW_018921658.1_cds_XP_021813194.1_3
	2897	probable LRR receptor-like serine/threonine-protein kinase RFK1	Pav_sc0000506.1_g020.1.br_19095..23277_-	110756110	GO0004672|GO:0005524|GO:0006468,GO0004672|GO:0006468		lcl|NW_018921658.1_cds_XP_021813194.1_3
	2909	villin-3 isoform X1	Pav_sc0001066.1_g010.1.mk_654..1239_-	110756172			lcl|NW_018921664.1_cds_XP_021813259.1_11
	2910	villin-3 isoform X1	Pav_sc0001066.1_g010.1.mk_654..1239_-	110756172			lcl|NW_018921664.1_cds_XP_021813259.1_11
	2911	villin-3 isoform X1	Pav_sc0000514.1_g110.1.mk_45991..59801_+	110756172	GO0003779|GO:0007010,GO0051015|GO:0051017,GO0051015	ko05203 Viral carcinogenesis , ko04666 Fc gamma R-mediated phagocytosis , ko04810 Regulation of actin cytoskeleton	lcl|NW_018921664.1_cds_XP_021813259.1_11
	2912	villin-3 isoform X1	Pav_sc0000514.1_g110.1.mk_45991..59801_+	110756172	GO0003779|GO:0007010,GO0051015|GO:0051017,GO0051015	ko05203 Viral carcinogenesis , ko04666 Fc gamma R-mediated phagocytosis , ko04810 Regulation of actin cytoskeleton	lcl|NW_018921664.1_cds_XP_021813259.1_11
	2919	protein ACTIVITY OF BC1 COMPLEX KINASE 3, chloroplastic isoform X1	Pav_sc0000524.1_g330.1.mk_132599..137024_-	110756198	GO0004672|GO:0005524|GO:0006468		lcl|NW_018921667.1_cds_XP_021813296.1_11
	2962	uridine kinase-like protein 5	Pav_sc0000040.1_g660.1.mk_372820..376377_-	110756399	GO0005524|GO:0008152|GO:0016301,GO0009116	ko00983 Drug metabolism - other enzymes , ko00240 Pyrimidine metabolism	lcl|NW_018921276.1_cds_XP_021813525.1_88
	2963	vesicle-associated protein 2-1 isoform X1	Pav_sc0000549.1_g610.1.mk_331767..336135_-	110756401	GO0005789		lcl|NW_018921688.1_cds_XP_021813523.1_44
	2975	ATP-dependent Clp protease proteolytic subunit-related protein 4, chloroplastic	Pav_sc0000549.1_g510.1.mk_250944..266189_+	110756448	GO0004252|GO:0006508	ko04212 Longevity regulating pathway - worm , ko04112 Cell cycle - Caulobacter	lcl|NW_018921688.1_cds_XP_021813578.1_31
	2977	plasma membrane ATPase 1-like	Pav_sc0000549.1_g1100.1.mk_596654..605230_+	110756452	GO0006754|GO:0016021|GO:0016887,GO0016021,GO0000166	ko00190 Oxidative phosphorylation	lcl|NW_018921688.1_cds_XP_021813582.1_85
	2991	glutamate dehydrogenase 2-like	Pav_sc0000549.1_g410.1.mk_209266..213357_+	110756482	GO0006520|GO:0016491|GO:0055114,GO0016639|GO:0055114,GO0004352	ko00910 Nitrogen metabolism , ko04217 Necroptosis , ko00250 Alanine, aspartate and glutamate metabolism , ko04964 Proximal tubule bicarbonate reclamation , ko00220 Arginine biosynthesis , ko01200 Carbon metabolism , ko00471 D-Glutamine and D-glutamate metabolism	lcl|NW_018921688.1_cds_XP_021813617.1_21
	2999	uncharacterized membrane protein At3g27390	Pav_sc0000040.1_g1020.1.mk_502939..508217_+	110756511	GO0009055		lcl|NW_018921276.1_cds_XP_021813644.1_117
	3005	psbP-like protein 1, chloroplastic	Pav_sc0000554.1_g1730.1.mk_869389..871792_+	110756535	GO0005509|GO:0009523|GO:0009654|GO:0015979|GO:0019898	ko00195 Photosynthesis	lcl|NW_018921693.1_cds_XP_021813663.1_199
	3020	oleosin 18.2 kDa-like	Pav_sc0000040.1_g250.1.mk_138657..139127_-	110756589	GO0003968|GO:0004482|GO:0005524|GO:0006370|GO:0019012,GO0012511|GO:0016021		lcl|NW_018921276.1_cds_XP_021813724.1_36
	3024	ARF guanine-nucleotide exchange factor GNOM-like	Pav_sc0000554.1_g440.1.mk_225083..237379_+	110756593	GO0005086|GO:0032012,GO0005488	ko04144 Endocytosis	lcl|NW_018921693.1_cds_XP_021813730.1_58
	3048	delta-1-pyrroline-5-carboxylate synthase	Pav_sc0000554.1_g290.1.mk_139115..150640_+	110756669	GO0004349|GO:0006561,GO0005737|GO:0006561,GO0008152|GO:0016491|GO:0055114,GO0003824|GO:0006561|GO:0055114,GO0004350|GO:0006561|GO:0055114	ko00330 Arginine and proline metabolism , ko01230 Biosynthesis of amino acids	lcl|NW_018921693.1_cds_XP_021813814.1_38
	3071	putative glucose-6-phosphate 1-epimerase	Pav_sc0000040.1_g480.1.mk_280663..283787_+	110756747	GO0005975|GO:0016853,GO0030246,GO0003824|GO:0005975|GO:0030246	ko00010 Glycolysis / Gluconeogenesis	lcl|NW_018921276.1_cds_XP_021813909.1_59
	3088	uncharacterized protein LOC110756815	Pav_sc0000557.1_g180.1.mk_159472..162847_-	110756815	GO0009269		lcl|NW_018921696.1_cds_XP_021813970.1_18
	3167	serine/threonine-protein kinase MHK	Pav_sc0000558.1_g480.1.mk_232003..238065_+	110757035	GO0004672|GO:0006468,GO0004672|GO:0005524|GO:0006468		lcl|NW_018921697.1_cds_XP_021814243.1_40
	3184	tropinone reductase homolog At2g29290-like isoform X1	Pav_sc0000563.1_g050.1.mk_24354..26679_-	110757072	GO0016491	ko00960 Tropane, piperidine and pyridine alkaloid biosynthesis	lcl|NW_018921702.1_cds_XP_021814292.1_9
	3201	glutamate-1-semialdehyde 2,1-aminomutase, chloroplastic-like	Pav_sc0000042.1_g030.1.mk_16183..22139_+	110757149	GO0008483|GO:0030170,GO0003824,GO0033014|GO:0042286	ko00860 Porphyrin and chlorophyll metabolism	lcl|NW_018921277.1_cds_XP_021814400.1_5
	3207	uncharacterized protein LOC110757162 isoform X2	Pav_sc0000567.1_g380.1.mk_199933..213937_+	110757162			lcl|NW_018921704.1_cds_XP_021814416.1_37
	3213	3-isopropylmalate dehydratase small subunit 3-like	Pav_sc0000567.1_g210.1.mk_115940..116710_+	110757182	GO0008152,GO0008152|GO:0016836	ko01210 2-Oxocarboxylic acid metabolism , ko00660 C5-Branched dibasic acid metabolism , ko00290 Valine, leucine and isoleucine biosynthesis , ko01230 Biosynthesis of amino acids	lcl|NW_018921704.1_cds_XP_021814434.1_13
	3222	5'-methylthioadenosine/S-adenosylhomocysteine nucleosidase 1-like	Pav_sc0000568.1_g040.1.br_14282..17146_-	110757213	GO0003824|GO:0009116	ko00270 Cysteine and methionine metabolism	lcl|NW_018921705.1_cds_XP_021814476.1_6
	3245	sulfoquinovosyl transferase SQD2	Pav_sc0000580.1_g170.1.mk_108452..113714_-	110757313		ko00561 Glycerolipid metabolism	lcl|NW_018921715.1_cds_XP_021814583.1_27
	3312	calcium-transporting ATPase, endoplasmic reticulum-type	Pav_sc0000586.1_g620.1.mk_314400..319210_+	110757618	GO0016021,GO0000166		lcl|NW_018921721.1_cds_XP_021814988.1_71
	3330	phosphoenolpyruvate carboxylase 4 isoform X1	Pav_sc0000588.1_g830.1.mk_485406..493225_-	110757730	GO0006099|GO:0008964|GO:0015977,GO0003824	ko00720 Carbon fixation pathways in prokaryotes , ko01200 Carbon metabolism , ko00680 Methane metabolism , ko00620 Pyruvate metabolism , ko00710 Carbon fixation in photosynthetic organisms	lcl|NW_018921723.1_cds_XP_021815121.1_89
	3346	respiratory burst oxidase homolog protein C	Pav_sc0000589.1_g030.1.mk_12260..17705_-	110757782	GO0004601|GO:0050664|GO:0055114,GO0016020|GO:0016491|GO:0055114,GO0016491|GO:0055114,GO0005509	ko04016 MAPK signaling pathway - plant , ko04626 Plant-pathogen interaction	lcl|NW_018921724.1_cds_XP_021815193.1_5
	3354	uncharacterized protein LOC110757816	Pav_sc0000590.1_g130.1.mk_43215..45132_-	110757816			lcl|NW_018921725.1_cds_XP_021815240.1_13
	3396	G-type lectin S-receptor-like serine/threonine-protein kinase At1g61490 isoform X1	Pav_sc0000598.1_g020.1.br_2955..6556_-	110757985	GO0048544,GO0004674,GO0004672|GO:0005524|GO:0006468,GO0004672|GO:0006468		lcl|NW_018921732.1_cds_XP_021815447.1_3
	3416	cellulose synthase-like protein D3	Pav_sc0000600.1_g150.1.mk_91129..95631_-	110758042	GO0016020|GO:0016760|GO:0030244		lcl|NW_018921734.1_cds_XP_021815517.1_11
	3430	uncharacterized protein At1g04910	Pav_sc0000600.1_g040.1.mk_16785..29550_+	110758079			lcl|NW_018921734.1_cds_XP_021815562.1_2
	3431	uncharacterized protein At1g04910	Pav_sc0000600.1_g040.1.mk_16785..29550_+	110758079			lcl|NW_018921734.1_cds_XP_021815562.1_2
	3450	polyadenylate-binding protein RBP45C-like	Pav_sc0000616.1_g320.1.mk_199564..204395_+	110758136	GO0003676		lcl|NW_018921743.1_cds_XP_021815623.1_40
	3469	uncharacterized protein LOC110758229	Pav_sc0000618.1_g350.1.mk_188797..191895_+	110758229			lcl|NW_018921745.1_cds_XP_021815724.1_22
	3482	uncharacterized protein LOC110758276	Pav_sc0000622.1_g540.1.mk_273303..276310_-	110758276			lcl|NW_018921749.1_cds_XP_021815792.1_41
	3489	peroxidase 16-like	Pav_sc0000624.1_g2540.1.mk_1363543..1365837_+	110758325	GO0004601|GO:0042744,GO0004601|GO:0055114,GO0004601|GO:0006979|GO:0020037|GO:0055114	ko00940 Phenylpropanoid biosynthesis	lcl|NW_018921751.1_cds_XP_021815845.1_176
	3510	nucleolar and coiled-body phosphoprotein 1 isoform X1	Pav_sc0000624.1_g1070.1.mk_547306..552413_-	110758386	GO0005515		lcl|NW_018921751.1_cds_XP_021815938.1_72
	3536	peroxidase 31	Pav_sc0000009.1_g1050.1.mk_514595..515173_+	110758468	GO0004601|GO:0006979|GO:0020037|GO:0055114	ko00940 Phenylpropanoid biosynthesis	lcl|NW_018921247.1_cds_XP_021816064.1_129
	3537	pentatricopeptide repeat-containing protein At5g57250, mitochondrial	Pav_sc0000624.1_g1700.1.mk_925622..928918_+	110758474	GO0005515		lcl|NW_018921751.1_cds_XP_021816038.1_125
	3550	probable cinnamyl alcohol dehydrogenase isoform X2	Pav_sc0000625.1_g120.1.mk_50977..53135_-	110758496	GO0055114	ko00940 Phenylpropanoid biosynthesis	lcl|NW_018921752.1_cds_XP_021816060.1_13
	3553	uricase-2 isozyme 2	Pav_sc0000627.1_g140.1.mk_33301..38183_+	110758511	GO0004846|GO:0006144|GO:0055114	ko00232 Caffeine metabolism , ko00230 Purine metabolism	lcl|NW_018921754.1_cds_XP_021816081.1_6
	3568	WEB family protein At3g02930, chloroplastic-like	Pav_sc0000636.1_g440.1.mk_172625..176331_-	110758580			lcl|NW_018921762.1_cds_XP_021816168.1_41
	3593	ran-binding protein 1 homolog c-like	Pav_sc0000638.1_g730.1.mk_373583..377324_+	110758680	GO0046907	ko05166 HTLV-I infection , ko05203 Viral carcinogenesis	lcl|NW_018921764.1_cds_XP_021816283.1_72
	3595	probable pyridoxal 5'-phosphate synthase subunit PDX1	Pav_sc0000638.1_g450.1.mk_204683..205621_+	110758692	GO0003824,GO0003824|GO:0008152,GO0042819|GO:0042823	ko00750 Vitamin B6 metabolism	lcl|NW_018921764.1_cds_XP_021816298.1_42
	3617	serine/threonine-protein kinase SAPK1	Pav_sc0000639.1_g120.1.mk_68634..70828_-	110758767	GO0004672|GO:0005524|GO:0006468,GO0004672|GO:0006468	ko04075 Plant hormone signal transduction , ko04016 MAPK signaling pathway - plant	lcl|NW_018921765.1_cds_XP_021816369.1_9
	3621	ras-related protein Rab11A	Pav_sc0000639.1_g040.1.mk_33052..35528_+	110758774	GO0003924|GO:0005525,GO0005525	ko04961 Endocrine and other factor-regulated calcium reabsorption , ko04144 Endocytosis , ko04972 Pancreatic secretion , ko04962 Vasopressin-regulated water reabsorption	lcl|NW_018921765.1_cds_XP_021816383.1_4
	3628	uncharacterized protein LOC110758813 isoform X1	Pav_sc0000648.1_g390.1.mk_169101..182489_+	110758813	GO0005515		lcl|NW_018921773.1_cds_XP_021816427.1_49
	3632	uncharacterized hydrolase YNR064C	Pav_sc0000648.1_g440.1.mk_201071..205035_-	110758843			lcl|NW_018921773.1_cds_XP_021816466.1_51
	3641	trehalase	Pav_sc0000652.1_g200.1.mk_98181..102349_+	110758880	GO0004555|GO:0005991,GO0003824	ko00500 Starch and sucrose metabolism	lcl|NW_018921776.1_cds_XP_021816534.1_35
	3684	transcription factor Pur-alpha 1 isoform X5	Pav_sc0000659.1_g550.1.mk_366977..369104_+	110759008			lcl|NW_018921781.1_cds_XP_021816703.1_80
	3703	auxin transport protein BIG	Pav_sc0000661.1_g250.1.mk_138414..157314_-	110759069	GO0005488,GO0008270	ko05165 Human papillomavirus infection , ko05203 Viral carcinogenesis	lcl|NW_018921783.1_cds_XP_021816786.1_31
	3705	PI-PLC X domain-containing protein At5g67130	Pav_sc0000661.1_g490.1.mk_284725..286945_-	110759084	GO0006629|GO:0008081		lcl|NW_018921783.1_cds_XP_021816804.1_53
	3710	transcription elongation factor SPT6 homolog	Pav_sc0000665.1_g120.1.mk_27640..36759_+	110759122	GO0006139,GO0003677,GO0000991|GO:0006357|GO:0032784,GO0003676		lcl|NW_018921785.1_cds_XP_021816843.1_3
	3780	elicitor-responsive protein 3-like	Pav_sc0000675.1_g910.1.mk_471651..482953_-	110759328			lcl|NW_018921793.1_cds_XP_021817070.1_70
	3784	phosphomannomutase	Pav_sc0000675.1_g390.1.mk_244283..247609_-	110759358	GO0004615|GO:0005737|GO:0009298	ko00520 Amino sugar and nucleotide sugar metabolism , ko00051 Fructose and mannose metabolism	lcl|NW_018921793.1_cds_XP_021817099.1_41
	3801	uncharacterized protein LOC110759442	Pav_sc0000689.1_g310.1.mk_203846..204820_+	110759442			lcl|NW_018921806.1_cds_XP_021817182.1_43
	3840	7-deoxyloganetin glucosyltransferase-like	Pav_sc0000691.1_g760.1.br_433392..434658_-	110759576	GO0008152|GO:0016758		lcl|NW_018921808.1_cds_XP_021817350.1_79
	3877	double-stranded RNA-binding protein 2-like	Pav_sc0000700.1_g1320.1.mk_685795..696030_-	110759701		ko03008 Ribosome biogenesis in eukaryotes	lcl|NW_018921815.1_cds_XP_021817495.1_148
	3883	zeta-carotene desaturase, chloroplastic/chromoplastic	Pav_sc0000700.1_g1620.1.mk_854829..858675_-	110759721	GO0016491|GO:0055114,GO0016117|GO:0016719|GO:0055114	ko00906 Carotenoid biosynthesis	lcl|NW_018921815.1_cds_XP_021817517.1_197
	3886	cysteine synthase	Pav_sc0000700.1_g1480.1.mk_793129..797161_-	110759733	GO0004124|GO:0006535,GO0006535	ko01230 Biosynthesis of amino acids , ko00920 Sulfur metabolism , ko01200 Carbon metabolism , ko00270 Cysteine and methionine metabolism	lcl|NW_018921815.1_cds_XP_021817533.1_176
	3922	proline dehydrogenase 2, mitochondrial	Pav_sc0000051.1_g330.1.mk_153186..156311_-	110759875	GO0004657|GO:0006562	ko00330 Arginine and proline metabolism	lcl|NW_018921285.1_cds_XP_021817708.1_25
	3942	serine-threonine kinase receptor-associated protein-like	Pav_sc0000704.1_g220.1.mk_88702..92205_-	110759941	GO0005515	ko03013 RNA transport	lcl|NW_018921818.1_cds_XP_021817780.1_25
	3943	heme oxygenase 1, chloroplastic	Pav_sc0000704.1_g840.1.mk_377936..382382_-	110759943	GO0005515,GO0004392|GO:0006788|GO:0055114	ko00860 Porphyrin and chlorophyll metabolism	lcl|NW_018921818.1_cds_XP_021817781.1_98
	3945	phospholipase D alpha 1-like	Pav_sc0000704.1_g890.1.mk_402667..406245_+	110759947	GO0003824,GO0004630|GO:0005509|GO:0016020|GO:0046470	ko04912 GnRH signaling pathway , ko04072 Phospholipase D signaling pathway , ko04666 Fc gamma R-mediated phagocytosis , ko00565 Ether lipid metabolism , ko00564 Glycerophospholipid metabolism , ko04014 Ras signaling pathway , ko04071 Sphingolipid signaling pathway , ko04724 Glutamatergic synapse , ko04024 cAMP signaling pathway , ko05231 Choline metabolism in cancer , ko04144 Endocytosis	lcl|NW_018921818.1_cds_XP_021817787.1_104
	3959	uncharacterized protein LOC110759984 isoform X2	Pav_sc0000704.1_g820.1.mk_372703..374637_-	110759984			lcl|NW_018921818.1_cds_XP_021817829.1_93
	4000	uncharacterized protein LOC110760128	Pav_sc0000719.1_g670.1.mk_319733..322785_+	110760128			lcl|NW_018921830.1_cds_XP_021818014.1_57
	4015	E3 ubiquitin-protein ligase UPL1 isoform X1	Pav_sc0000719.1_g240.1.mk_106658..122432_+	110760173	GO0005488,GO0004842,GO0005515	ko04120 Ubiquitin mediated proteolysis	lcl|NW_018921830.1_cds_XP_021818084.1_18
	4019	calcineurin B-like protein 3 isoform X1	Pav_sc0000719.1_g850.1.mk_416039..418824_+	110760186	GO0005509	ko04022 cGMP - PKG signaling pathway , ko04650 Natural killer cell mediated cytotoxicity , ko05031 Amphetamine addiction , ko04720 Long-term potentiation , ko04660 T cell receptor signaling pathway , ko04662 B cell receptor signaling pathway , ko04218 Cellular senescence , ko04922 Glucagon signaling pathway , ko04924 Renin secretion , ko05167 Kaposi's sarcoma-associated herpesvirus infection , ko…	lcl|NW_018921830.1_cds_XP_021818102.1_90
	4029	berberine bridge enzyme-like 21	Pav_sc0000729.1_g020.1.mk_9409..12872_+	110760240	GO0016491|GO:0050660|GO:0055114,GO0003824|GO:0050660|GO:0055114,GO0003824|GO:0016614|GO:0050660|GO:0055114,GO0050660		lcl|NW_018921837.1_cds_XP_021818166.1_2
	4044	metacaspase-4	Pav_sc0000736.1_g360.1.mk_188415..190455_-	110760305			lcl|NW_018921843.1_cds_XP_021818245.1_22
	4075	CBS domain-containing protein CBSX6	Pav_sc0000744.1_g250.1.mk_135716..138360_-	110760431	GO0003824		lcl|NW_018921848.1_cds_XP_021818384.1_33
	4083	protein TIC 20-II, chloroplastic	Pav_sc0000744.1_g600.1.mk_272036..272698_+	110760452	GO0016746		lcl|NW_018921848.1_cds_XP_021818407.1_67
	4095	ras-related protein RABA5e-like	Pav_sc0000745.1_g450.1.mk_224534..229373_-	110760483	GO0003924|GO:0005525,GO0005525	ko04962 Vasopressin-regulated water reabsorption , ko04144 Endocytosis , ko04972 Pancreatic secretion , ko04961 Endocrine and other factor-regulated calcium reabsorption	lcl|NW_018921849.1_cds_XP_021818438.1_16
	4096	UDP-glycosyltransferase 92A1-like	Pav_sc0000745.1_g420.1.mk_214085..215611_-	110760486	GO0008152|GO:0016758		lcl|NW_018921849.1_cds_XP_021818441.1_14
	4106	uncharacterized protein LOC110760528	Pav_sc0000747.1_g380.1.mk_172618..179448_-	110760528			lcl|NW_018921851.1_cds_XP_021818498.1_42
	4110	cytochrome P450 71B37-like	Pav_sc0000747.1_g430.1.mk_199844..200293_-	110760536	GO0005506|GO:0016705|GO:0020037|GO:0055114		lcl|NW_018921851.1_cds_XP_021818509.1_47
	4119	Golgi to ER traffic protein 4 homolog	Pav_sc0000749.1_g050.1.mk_21308..26650_+	110760561			lcl|NW_018921853.1_cds_XP_021818552.1_4
	4128	V-type proton ATPase subunit E	Pav_sc0000754.1_g080.1.mk_46695..51083_-	110760623	GO0015991|GO:0033178|GO:0046961	ko05323 Rheumatoid arthritis , ko04150 mTOR signaling pathway , ko05110 Vibrio cholerae infection , ko04721 Synaptic vesicle cycle , ko04145 Phagosome , ko05120 Epithelial cell signaling in Helicobacter pylori infection , ko04966 Collecting duct acid secretion , ko00190 Oxidative phosphorylation	lcl|NW_018921857.1_cds_XP_021818615.1_3
	4130	sporulation-specific protein 15	Pav_sc0000754.1_g340.1.mk_162988..174484_+	110760628	GO0003779	ko04530 Tight junction	lcl|NW_018921857.1_cds_XP_021818622.1_19
	4181	conserved oligomeric Golgi complex subunit 4-like	Pav_sc0000762.1_g200.1.mk_139163..142882_+	110760815			lcl|NW_018921865.1_cds_XP_021818836.1_19
	4208	uncharacterized protein LOC110760888	Pav_sc0000054.1_g060.1.mk_38361..42119_-	110760888	GO0005515,GO0005524		lcl|NW_018921288.1_cds_XP_021818931.1_5
	4262	uncharacterized protein YKR070W-like isoform X1	Pav_sc0000789.1_g260.1.mk_105066..108217_+	110761064			lcl|NW_018921885.1_cds_XP_021819132.1_17
	4266	rab GTPase-activating protein 1-like	Pav_sc0000789.1_g320.1.mk_171378..179569_-	110761074			lcl|NW_018921885.1_cds_XP_021819149.1_28
	4292	BURP domain-containing protein 3-like	Pav_sc0000800.1_g1310.1.br_795858..797020_+	110761148			lcl|NW_018921893.1_cds_XP_021819241.1_169
	4320	aspartate aminotransferase, cytoplasmic-like	Pav_sc0000800.1_g1110.1.mk_656091..662775_+	110761231	GO0009058|GO:0030170,GO0016021,GO0003824|GO:0009058|GO:0030170,GO0006520|GO:0008483,GO0003824	ko00350 Tyrosine metabolism , ko00950 Isoquinoline alkaloid biosynthesis , ko00360 Phenylalanine metabolism , ko00250 Alanine, aspartate and glutamate metabolism , ko00220 Arginine biosynthesis , ko00710 Carbon fixation in photosynthetic organisms , ko00270 Cysteine and methionine metabolism , ko00960 Tropane, piperidine and pyridine alkaloid biosynthesis , ko01200 Carbon metabolism , ko01210 2-O…	lcl|NW_018921893.1_cds_XP_021819352.1_145
	4332	la protein 1	Pav_sc0000800.1_g1140.1.mk_675347..678507_-	110761279	GO0003723,GO0003723|GO:0005634|GO:0006396|GO:0030529,GO0003676	ko05322 Systemic lupus erythematosus	lcl|NW_018921893.1_cds_XP_021819417.1_150
	4357	thiosulfate sulfurtransferase 16, chloroplastic-like	Pav_sc0000813.1_g200.1.mk_107900..109662_-	110761357			lcl|NW_018921899.1_cds_XP_021819512.1_26
	4358	phospholipase D delta	Pav_sc0000813.1_g130.1.mk_76465..86987_+	110761359	GO0003676,GO0003824	ko04912 GnRH signaling pathway , ko04666 Fc gamma R-mediated phagocytosis , ko04024 cAMP signaling pathway , ko00565 Ether lipid metabolism , ko00564 Glycerophospholipid metabolism , ko04724 Glutamatergic synapse , ko04014 Ras signaling pathway , ko04071 Sphingolipid signaling pathway , ko05231 Choline metabolism in cancer , ko04144 Endocytosis , ko04072 Phospholipase D signaling pathway	lcl|NW_018921899.1_cds_XP_021819514.1_17
	4360	heterogeneous nuclear ribonucleoprotein H2-like isoform X1	Pav_sc0000813.1_g450.1.mk_216438..217211_+	110761373	GO0003676		lcl|NW_018921899.1_cds_XP_021819527.1_49
	4364	uncharacterized protein LOC110761409	Pav_sc0001465.1_g090.1.mk_37794..44417_-	110761409	GO0008152|GO:0016787		lcl|NW_018921901.1_cds_XP_021819567.1_6
	4406	uncharacterized protein At4g28440	Pav_sc0000832.1_g410.1.mk_238295..239815_-	110761608		ko03440 Homologous recombination , ko03460 Fanconi anemia pathway , ko03420 Nucleotide excision repair , ko03030 DNA replication , ko03430 Mismatch repair	lcl|NW_018921916.1_cds_XP_021819798.1_12
	4419	alanine aminotransferase 2, mitochondrial	Pav_sc0000843.1_g390.1.mk_176329..181397_-	110761669	GO0009058|GO:0030170,GO0003824	ko01230 Biosynthesis of amino acids , ko01210 2-Oxocarboxylic acid metabolism , ko00250 Alanine, aspartate and glutamate metabolism , ko01200 Carbon metabolism , ko00710 Carbon fixation in photosynthetic organisms , ko00220 Arginine biosynthesis	lcl|NW_018921923.1_cds_XP_021819903.1_30
	4423	ATPase 10, plasma membrane-type	Pav_sc0000843.1_g540.1.mk_260175..269338_-	110761676	GO0016021	ko00190 Oxidative phosphorylation	lcl|NW_018921923.1_cds_XP_021819909.1_48
	4503	long chain base biosynthesis protein 1	Pav_sc0000852.1_g510.1.mk_311964..320381_+	110761975	GO0009058|GO:0030170,GO0003824	ko04138 Autophagy - yeast , ko00600 Sphingolipid metabolism , ko04071 Sphingolipid signaling pathway	lcl|NW_018921930.1_cds_XP_021820256.1_55
	4526	linoleate 9S-lipoxygenase 5, chloroplastic	Pav_sc0000861.1_g060.1.mk_15145..19714_-	110762049	GO0005515,GO0016702|GO:0046872|GO:0055114	ko00591 Linoleic acid metabolism	lcl|NW_018921938.1_cds_XP_021820334.1_4
	4561	uncharacterized protein LOC110762161	Pav_sc0000864.1_g010.1.mk_364..1313_-	110762161			lcl|NW_018921941.1_cds_XP_021820460.1_1
	4601	protein EMBRYO DEFECTIVE 514	Pav_sc0000877.1_g780.1.mk_306387..308306_+	110762349			lcl|NW_018921951.1_cds_XP_021820668.1_57
	4623	beta-adaptin-like protein B	Pav_sc0000886.1_g360.1.mk_191671..198703_-	110762465	GO0006886|GO:0016192|GO:0030117,GO0008565|GO:0015031,GO0006886|GO:0016192|GO:0030131,GO0005488,GO0016192	ko04142 Lysosome	lcl|NW_018921958.1_cds_XP_021820800.1_38
	4675	nucleobase-ascorbate transporter 3	Pav_sc0000890.1_g830.1.mk_430169..434324_-	110762651	GO0005215|GO:0006810|GO:0016020|GO:0055085		lcl|NW_018921961.1_cds_XP_021821004.1_92
	4694	receptor protein kinase TMK1-like	Pav_sc0000893.1_g660.1.mk_364810..368862_-	110762720	GO0005515		lcl|NW_018921964.1_cds_XP_021821085.1_66
	4721	phosphoglucomutase, cytoplasmic	Pav_sc0000893.1_g010.1.mk_644..6162_+	110762801	GO0005975,GO0016868|GO:0071704,GO0005975|GO:0016868	ko00052 Galactose metabolism , ko00030 Pentose phosphate pathway , ko00010 Glycolysis / Gluconeogenesis , ko00500 Starch and sucrose metabolism , ko00520 Amino sugar and nucleotide sugar metabolism , ko00230 Purine metabolism , ko00521 Streptomycin biosynthesis	lcl|NW_018921964.1_cds_XP_021821180.1_1
	4724	probable serine/threonine-protein kinase BSK3 isoform X3	Pav_sc0000062.1_g020.1.mk_5056..9338_+	110762804	GO0005515,GO0004672|GO:0006468,GO0004672|GO:0005524|GO:0006468	ko04075 Plant hormone signal transduction	lcl|NW_018921296.1_cds_XP_021821198.1_4
	4752	universal stress protein A-like protein isoform X1	Pav_sc0000907.1_g490.1.mk_237428..238548_-	110762887	GO0006950		lcl|NW_018921973.1_cds_XP_021821293.1_50
	4759	probable N-acetyl-gamma-glutamyl-phosphate reductase, chloroplastic	Pav_sc0000908.1_g160.1.mk_103975..109510_-	110762923	GO0016620|GO:0051287|GO:0055114,GO0003942|GO:0005737|GO:0008652|GO:0016620|GO:0046983|GO:0055114,GO0003942|GO:0006526|GO:0055114,GO0003942|GO:0055114	ko00220 Arginine biosynthesis , ko01230 Biosynthesis of amino acids , ko01210 2-Oxocarboxylic acid metabolism	lcl|NW_018921974.1_cds_XP_021821343.1_19
	4777	uncharacterized protein LOC110762970	Pav_sc0000909.1_g580.1.mk_373496..375898_+	110762970			lcl|NW_018921975.1_cds_XP_021821393.1_59
	4778	uncharacterized protein LOC110762970	Pav_sc0000909.1_g580.1.mk_373496..375898_+	110762970			lcl|NW_018921975.1_cds_XP_021821393.1_59
	4810	polyadenylate-binding protein RBP45-like isoform X1	Pav_sc0000910.1_g520.1.mk_273022..277346_-	110763077	GO0003676		lcl|NW_018921976.1_cds_XP_021821513.1_54
	4889	2-methyl-6-phytyl-1,4-hydroquinone methyltransferase, chloroplastic	Pav_sc0000983.1_g400.1.mk_216972..219988_+	110763422	GO0032259,GO0008152|GO:0008168	ko00130 Ubiquinone and other terpenoid-quinone biosynthesis	lcl|NW_018922020.1_cds_XP_021821902.1_43
	4892	signal recognition particle 9 kDa protein	Pav_sc0000983.1_g160.1.mk_70517..73223_-	110763434	GO0006614|GO:0008312|GO:0045900|GO:0048500,GO0006614|GO:0008312|GO:0048500	ko03060 Protein export	lcl|NW_018922020.1_cds_XP_021821914.1_14
	4902	serine/threonine-protein kinase HT1-like	Pav_sc0000983.1_g680.1.mk_406752..410570_+	110763474	GO0004672|GO:0006468,GO0004672|GO:0005524|GO:0006468		lcl|NW_018922020.1_cds_XP_021821953.1_93
	4919	serine/threonine receptor-like kinase NFP	Pav_sc0000998.1_g140.1.mk_95740..99453_+	110763550		ko04064 NF-kappa B signaling pathway , ko05140 Leishmaniasis , ko04722 Neurotrophin signaling pathway , ko05164 Influenza A , ko04621 NOD-like receptor signaling pathway , ko05133 Pertussis , ko04624 Toll and Imd signaling pathway , ko05145 Toxoplasmosis , ko04620 Toll-like receptor signaling pathway , ko05162 Measles , ko05152 Tuberculosis , ko05142 Chagas disease (American trypanosomiasis)	lcl|NW_018922030.1_cds_XP_021822036.1_24
	4930	probable inactive ATP-dependent zinc metalloprotease FTSHI 4, chloroplastic	Pav_sc0000999.1_g010.1.mk_459..10808_+	110763603	GO0005524		lcl|NW_018922031.1_cds_XP_021822116.1_2
	4985	receptor protein kinase TMK1-like isoform X1	Pav_sc0001020.1_g160.1.mk_119802..125501_+	110763809	GO0005515		lcl|NW_018922047.1_cds_XP_021822370.1_20
	5021	phytochrome-associated serine/threonine-protein phosphatase	Pav_sc0001030.1_g280.1.mk_170124..175674_+	110763902	GO0016787		lcl|NW_018922057.1_cds_XP_021822489.1_31
	5029	calmodulin-binding transcription activator 5 isoform X1	Pav_sc0001031.1_g010.1.mk_5844..14578_+	110763916	GO0003677|GO:0005634,GO0005515		lcl|NW_018922058.1_cds_XP_021822504.1_1
	5031	GTP-binding protein SAR1A-like	Pav_sc0001031.1_g020.1.mk_14702..16409_-	110763918	GO0005525|GO:0005622|GO:0006886,GO0005525	ko04141 Protein processing in endoplasmic reticulum , ko05134 Legionellosis	lcl|NW_018922058.1_cds_XP_021822509.1_4
	5068	probable receptor-like protein kinase At5g18500	Pav_sc0000065.1_g100.1.mk_78680..82976_-	110764066	GO0005524,GO0004672|GO:0006468,GO0004672|GO:0005524|GO:0006468		lcl|NW_018921299.1_cds_XP_021822674.1_15
	5090	dynamin-related protein 4C-like isoform X1	Pav_sc0001057.1_g490.1.br_202550..204664_-	110764138	GO0003924|GO:0005525,GO0005525	ko05165 Human papillomavirus infection , ko05162 Measles , ko05164 Influenza A	lcl|NW_018922075.1_cds_XP_021822751.1_5
	5101	ATP synthase subunit delta', mitochondrial-like	Pav_sc0001059.1_g330.1.mk_130702..134266_+	110764155	GO0015986,GO0015986|GO:0045261|GO:0046933	ko05016 Huntington's disease , ko05012 Parkinson's disease , ko05010 Alzheimer's disease , ko00190 Oxidative phosphorylation	lcl|NW_018922076.1_cds_XP_021822763.1_12
	5102	eukaryotic translation initiation factor 4G	Pav_sc0000105.1_g040.1.mk_27357..30343_-	110764156			lcl|NW_018922076.1_cds_XP_021822764.1_18
	5120	syntaxin-132-like	Pav_sc0001073.1_g220.1.mk_126940..133412_+	110764224	GO0016020,GO0016020|GO:0016192	ko04130 SNARE interactions in vesicular transport , ko04721 Synaptic vesicle cycle	lcl|NW_018922087.1_cds_XP_021822829.1_26
	5127	dihydrolipoyllysine-residue succinyltransferase component of 2-oxoglutarate dehydrogenase complex 2, mitochondrial-like	Pav_sc0001077.1_g250.1.mk_138504..142899_-	110764273	GO0004149|GO:0006099|GO:0045252,GO0008152|GO:0016746	ko00310 Lysine degradation , ko00020 Citrate cycle (TCA cycle) , ko01200 Carbon metabolism	lcl|NW_018922091.1_cds_XP_021822892.1_22
	5143	phosphoenolpyruvate carboxylase 2	Pav_co4059685.1_g010.1.mk_322..1937_-	110764337	GO0006099|GO:0008964|GO:0015977,GO0003824	ko00680 Methane metabolism , ko01200 Carbon metabolism , ko00710 Carbon fixation in photosynthetic organisms , ko00620 Pyruvate metabolism , ko00720 Carbon fixation pathways in prokaryotes	lcl|NW_018921301.1_cds_XP_021822978.1_36
	5155	zerumbone synthase-like isoform X1	Pav_sc0001080.1_g360.1.mk_280024..282652_-	110764363			lcl|NW_018922093.1_cds_XP_021823008.1_68
	5161	V-type proton ATPase subunit C	Pav_sc0001080.1_g400.1.mk_297782..302893_-	110764394	GO0015078|GO:0015991|GO:0033180	ko00190 Oxidative phosphorylation , ko04721 Synaptic vesicle cycle , ko04966 Collecting duct acid secretion , ko04150 mTOR signaling pathway , ko05110 Vibrio cholerae infection , ko05323 Rheumatoid arthritis , ko04145 Phagosome , ko05120 Epithelial cell signaling in Helicobacter pylori infection	lcl|NW_018922093.1_cds_XP_021823054.1_72
	5207	ATP-dependent Clp protease proteolytic subunit-related protein 1, chloroplastic	Pav_sc0001089.1_g060.1.mk_32701..36944_-	110764588	GO0004252|GO:0006508	ko04212 Longevity regulating pathway - worm , ko04112 Cell cycle - Caulobacter	lcl|NW_018922101.1_cds_XP_021823279.1_5
	5215	UDP-glycosyltransferase 74G1-like	Pav_sc0001090.1_g130.1.mk_53030..54900_-	110764606	GO0008152|GO:0016758,GO0005515		lcl|NW_018922102.1_cds_XP_021823305.1_8
	5270	acid beta-fructofuranosidase 1, vacuolar-like	Pav_sc0001102.1_g790.1.mk_381765..385901_+	110764756	GO0004553|GO:0005975,GO0004564|GO:0004575	ko00500 Starch and sucrose metabolism , ko00052 Galactose metabolism	lcl|NW_018922112.1_cds_XP_021823469.1_79
	5273	protein EXORDIUM-like 3	Pav_sc0001102.1_g1030.1.mk_512241..513287_-	110764770			lcl|NW_018922112.1_cds_XP_021823484.1_105
	5275	protein CDI-like	Pav_sc0001103.1_g030.1.mk_19656..22363_+	110764783			lcl|NW_018922113.1_cds_XP_021823497.1_2
	5295	cysteine desulfurase 1, chloroplastic-like	Pav_sc0001106.1_g120.1.mk_64002..70041_+	110764864	GO0003824,GO0006534|GO:0030170|GO:0031071	ko00450 Selenocompound metabolism	lcl|NW_018922115.1_cds_XP_021823598.1_10
	5306	transcription factor TGA2.2-like	Pav_sc0001109.1_g050.1.mk_15163..25375_-	110764919	GO0006351|GO:0043565,GO0003700|GO:0006355	ko04075 Plant hormone signal transduction	lcl|NW_018922118.1_cds_XP_021823660.1_5
	5349	glutamate decarboxylase 1-like	Pav_sc0001124.1_g240.1.mk_128995..143754_-	110765083	GO0004351|GO:0006536|GO:0030170,GO0016831|GO:0019752|GO:0030170,GO0003824	ko04940 Type I diabetes mellitus , ko00430 Taurine and hypotaurine metabolism , ko02024 Quorum sensing , ko00410 beta-Alanine metabolism , ko00250 Alanine, aspartate and glutamate metabolism , ko00650 Butanoate metabolism , ko04727 GABAergic synapse	lcl|NW_018922130.1_cds_XP_021823826.1_11
	5385	ATP-dependent Clp protease proteolytic subunit 3, chloroplastic	Pav_sc0001129.1_g050.1.mk_27156..34050_+	110765182	GO0004252|GO:0006508	ko04212 Longevity regulating pathway - worm , ko04112 Cell cycle - Caulobacter	lcl|XM_021968252.1_cds_XP_021823944.1_1
	5458	serine carboxypeptidase-like 49	Pav_sc0001183.1_g560.1.mk_270781..278068_+	110765495	GO0004185|GO:0006508		lcl|NW_018922170.1_cds_XP_021824320.1_55
	5464	LOW QUALITY PROTEIN: pullulanase 1, chloroplastic	Pav_sc0001183.1_g330.1.mk_144657..154647_-	110765529	GO0004553|GO:0005975,GO0005515		lcl|XM_021968671.1_cds_XP_021824363.1_1
	5471	17.1 kDa class II heat shock protein-like	Pav_sc0000069.1_g300.1.mk_141737..145079_+	110765574		ko04141 Protein processing in endoplasmic reticulum	lcl|NW_018921303.1_cds_XP_021824411.1_29
	5494	cytochrome P450 98A2-like	Pav_sc0001196.1_g1090.1.mk_711420..728292_-	110765628	GO0005506|GO:0016705|GO:0020037|GO:0055114		lcl|NW_018922178.1_cds_XP_021824487.1_123
	5528	ras-related protein RABD1	Pav_sc0001196.1_g1330.1.mk_838409..842236_-	110765727	GO0005525,GO0003924|GO:0005525	ko05134 Legionellosis	lcl|NW_018922178.1_cds_XP_021824625.1_150
	5555	uncharacterized protein LOC110765833 isoform X1	Pav_sc0001203.1_g050.1.mk_33668..37319_-	110765833			lcl|NW_018922184.1_cds_XP_021824763.1_6
	5594	uncharacterized protein LOC110765967	Pav_sc0001217.1_g070.1.mk_27630..32100_-	110765967			lcl|NW_018922195.1_cds_XP_021824909.1_10
	5601	probable 3-beta-hydroxysteroid-Delta(8),Delta(7)-isomerase	Pav_sc0001227.1_g010.1.mk_46..3413_-	110766031	GO0016021|GO:0016125|GO:0047750	ko00100 Steroid biosynthesis	lcl|NW_018922201.1_cds_XP_021824977.1_1
	5616	cytochrome c1-2, heme protein, mitochondrial	Pav_sc0001240.1_g140.1.mk_74327..77974_-	110766094	GO0009055|GO:0020037	ko04932 Non-alcoholic fatty liver disease (NAFLD) , ko05012 Parkinson's disease , ko04260 Cardiac muscle contraction , ko05010 Alzheimer's disease , ko05016 Huntington's disease , ko00190 Oxidative phosphorylation , ko02020 Two-component system	lcl|NW_018922212.1_cds_XP_021825049.1_23
	5657	eukaryotic translation initiation factor 5B	Pav_sc0001255.1_g030.1.mk_13183..22262_+	110766258	GO0005525,GO0003924|GO:0005525	ko03013 RNA transport	lcl|NW_018922225.1_cds_XP_021825242.1_2
	5672	peptidyl-prolyl cis-trans isomerase FKBP18, chloroplastic-like isoform X1	Pav_co4035737.1_g010.1.mk_438..1208_-	110766330			lcl|NW_018922231.1_cds_XP_021825328.1_17
	5673	peptidyl-prolyl cis-trans isomerase FKBP18, chloroplastic-like isoform X1	Pav_sc0001265.1_g160.1.mk_78001..80042_-	110766330			lcl|NW_018922231.1_cds_XP_021825328.1_17
	5678	monosaccharide-sensing protein 2-like	Pav_sc0001265.1_g080.1.mk_36659..42124_+	110766338	GO0005215|GO:0016021|GO:0055085,GO0016020|GO:0022891|GO:0055085,GO0016021|GO:0022857|GO:0055085		lcl|NW_018922231.1_cds_XP_021825342.1_5
	5689	protein PHOX1	Pav_sc0001275.1_g680.1.mk_369662..375867_+	110766399	GO0005515		lcl|NW_018922239.1_cds_XP_021825416.1_60
	5745	NADH dehydrogenase [ubiquinone] 1 alpha subcomplex subunit 2	Pav_sc0001293.1_g240.1.mk_145153..147891_+	110766658		ko04723 Retrograde endocannabinoid signaling , ko05010 Alzheimer's disease , ko00190 Oxidative phosphorylation , ko05016 Huntington's disease , ko04932 Non-alcoholic fatty liver disease (NAFLD) , ko05012 Parkinson's disease	lcl|NW_018922253.1_cds_XP_021825718.1_18
	5747	protein KINESIN LIGHT CHAIN-RELATED 1-like	Pav_sc0001296.1_g340.1.mk_178642..182471_+	110766671	GO0005515		lcl|NW_018922256.1_cds_XP_021825725.1_19
	5767	3-deoxy-manno-octulosonate cytidylyltransferase, mitochondrial-like	Pav_sc0001305.1_g580.1.mk_303166..305704_-	110766762	GO0005737|GO:0008690	ko00540 Lipopolysaccharide biosynthesis	lcl|NW_018922262.1_cds_XP_021825817.1_67
	5802	serine/threonine-protein kinase STY8	Pav_sc0001309.1_g690.1.mk_302515..306344_-	110766871	GO0004672|GO:0006468,GO0004672|GO:0005524|GO:0006468		lcl|NW_018922265.1_cds_XP_021825962.1_68
	5838	patellin-3-like	Pav_sc0001323.1_g250.1.mk_128678..131822_+	110767023	GO0006810|GO:0016021		lcl|NW_018922275.1_cds_XP_021826137.1_21
	5849	26S proteasome non-ATPase regulatory subunit 1 homolog A-like	Pav_sc0001323.1_g210.1.mk_107520..117055_+	110767061	GO0005488,GO0000502|GO:0030234|GO:0042176,GO0005179|GO:0005576	ko05169 Epstein-Barr virus infection , ko03050 Proteasome	lcl|NW_018922275.1_cds_XP_021826184.1_19
	5863	patellin-3-like isoform X2	Pav_sc0001323.1_g260.1.mk_138203..142210_-	110767098	GO0006810|GO:0016021		lcl|NW_018922275.1_cds_XP_021826228.1_23
	5877	probable protein phosphatase 2C 76	Pav_sc0001335.1_g460.1.mk_246411..250480_+	110767171	GO0003824,GO0004722|GO:0006470		lcl|NW_018922284.1_cds_XP_021826328.1_59
	5937	allantoate deiminase 2-like	Pav_sc0001365.1_g030.1.mk_20672..24450_-	110767422	GO0008152|GO:0016787,GO0008152|GO:0016813	ko00230 Purine metabolism	lcl|NW_018922309.1_cds_XP_021826651.1_3
	6001	transmembrane ascorbate ferrireductase 1	Pav_sc0001405.1_g940.1.mk_454084..460278_-	110767646			lcl|NW_018922341.1_cds_XP_021826932.1_127
	6004	ABC transporter B family member 28	Pav_sc0001405.1_g480.1.mk_227868..233620_-	110767658	GO0005524|GO:0016887,GO0005524|GO:0006810|GO:0016021|GO:0042626|GO:0055085	ko02010 ABC transporters	lcl|NW_018922341.1_cds_XP_021826953.1_59
	6006	putative septum site-determining protein minD homolog, chloroplastic	Pav_sc0001405.1_g1470.1.br_752223..752600_+	110767661			lcl|NW_018922341.1_cds_XP_021826957.1_214
	6014	ADP-ribosylation factor-related protein 1	Pav_sc0001405.1_g810.1.mk_400463..403308_+	110767684	GO0005525|GO:0005622|GO:0007264,GO0005525		lcl|NW_018922341.1_cds_XP_021826990.1_110
	6038	pre-mRNA cleavage factor Im 25 kDa subunit 2	Pav_sc0001405.1_g890.1.mk_436261..439566_+	110767754	GO0016787,GO0003729|GO:0005849|GO:0006378	ko03015 mRNA surveillance pathway	lcl|NW_018922341.1_cds_XP_021827088.1_120
	6047	protein ROOT HAIR DEFECTIVE 3-like	Pav_sc0001406.1_g130.1.mk_69707..70930_-	110767816			lcl|NW_018922342.1_cds_XP_021827162.1_7
	6048	protein ROOT HAIR DEFECTIVE 3-like	Pav_sc0000491.1_g550.1.br_329284..333503_-	110767816			lcl|NW_018922342.1_cds_XP_021827162.1_7
	6072	protein ALP1-like	Pav_sc0000361.1_g060.1.br_28335..28667_+	110767905			lcl|NW_018922345.1_cds_XP_021827262.1_3
	6073	protein ALP1-like	Pav_sc0001413.1_g080.1.mk_49560..50618_-	110767905			lcl|XM_021971570.1_cds_XP_021827262.1_1
	6083	ATPase ASNA1 homolog	Pav_sc0000084.1_g730.1.mk_408270..416230_+	110767977	GO0005524|GO:0016887		lcl|NW_018921313.1_cds_XP_021827351.1_76
	6091	AP-2 complex subunit mu	Pav_sc0001428.1_g180.1.mk_73401..81064_-	110768016	GO0006886|GO:0016192|GO:0030131,GO0006810	ko04961 Endocrine and other factor-regulated calcium reabsorption , ko04721 Synaptic vesicle cycle , ko04144 Endocytosis , ko05016 Huntington's disease	lcl|NW_018922356.1_cds_XP_021827388.1_9
	6118	actin cytoskeleton-regulatory complex protein pan1	Pav_sc0001461.1_g390.1.mk_206799..215872_-	110768136	GO0005509,GO0005515		lcl|NW_018922381.1_cds_XP_021827512.1_26
	6122	protein FREE1 isoform X2	Pav_sc0000085.1_g300.1.mk_114873..121601_-	110768149	GO0046872		lcl|NW_018921314.1_cds_XP_021827533.1_32
	6132	vacuolar protein sorting-associated protein 35B-like isoform X1	Pav_sc0000085.1_g350.1.mk_140630..148206_+	110768199	GO0005488,GO0008565|GO:0015031|GO:0030904|GO:0042147	ko04144 Endocytosis	lcl|NW_018921314.1_cds_XP_021827593.1_38
	6153	probable methyltransferase PMT21	Pav_sc0001478.1_g650.1.mk_348801..354458_+	110768287	GO0008168		lcl|NW_018922396.1_cds_XP_021827687.1_32
	6155	aldehyde dehydrogenase family 2 member C4	Pav_sc0001479.1_g190.1.mk_78813..83523_+	110768298	GO0008152|GO:0016491|GO:0055114	ko00940 Phenylpropanoid biosynthesis	lcl|NW_018922397.1_cds_XP_021827699.1_16
	6180	prosaposin	Pav_sc0001502.1_g430.1.mk_234335..237672_+	110768390	GO0006629	ko04142 Lysosome	lcl|NW_018922414.1_cds_XP_021827810.1_28
	6201	uncharacterized protein LOC110768463	Pav_sc0001513.1_g330.1.mk_130035..157262_+	110768463	GO0005515,GO0005488		lcl|NW_018922422.1_cds_XP_021827887.1_21
	6209	uncharacterized protein LOC110768482	Pav_sc0001518.1_g650.1.mk_422172..428557_-	110768482			lcl|NW_018922426.1_cds_XP_021827917.1_64
	6232	late embryogenesis abundant protein-like	Pav_sc0001518.1_g160.1.mk_121378..122729_+	110768544	GO0006950|GO:0009415		lcl|NW_018922426.1_cds_XP_021828001.1_27
	6238	RNA-binding protein CP33, chloroplastic	Pav_sc0001528.1_g490.1.mk_228002..231671_+	110768570	GO0003676		lcl|NW_018922435.1_cds_XP_021828035.1_24
	6251	farnesyl pyrophosphate synthase 1	Pav_sc0001529.1_g220.1.mk_104119..108199_+	110768629	GO0008299	ko00900 Terpenoid backbone biosynthesis , ko05166 HTLV-I infection , ko05164 Influenza A	lcl|NW_018922436.1_cds_XP_021828140.1_37
	6258	serine/threonine-protein kinase HT1-like	Pav_sc0001539.1_g270.1.mk_162170..169027_+	110768658	GO0004672|GO:0005524|GO:0006468,GO0004672|GO:0006468		lcl|NW_018922441.1_cds_XP_021828172.1_30
	6273	40S ribosomal protein S27-2	Pav_sc0001540.1_g030.1.mk_28043..29188_-	110768711	GO0003735|GO:0005622|GO:0005840|GO:0006412,GO0006412	ko03010 Ribosome	lcl|NW_018922442.1_cds_XP_021828248.1_4
	6277	gamma aminobutyrate transaminase 3, chloroplastic	Pav_sc0001543.1_g090.1.mk_72189..78753_+	110768720	GO0003824,GO0008483|GO:0030170	ko00650 Butanoate metabolism , ko00250 Alanine, aspartate and glutamate metabolism	lcl|NW_018922444.1_cds_XP_021828255.1_16
	6292	histone H2A.6	Pav_sc0001545.1_g100.1.mk_54420..55108_-	110768774	GO0046982,GO0000786|GO:0003677|GO:0005634,GO0003677	ko05034 Alcoholism , ko05322 Systemic lupus erythematosus , ko04217 Necroptosis	lcl|NW_018922446.1_cds_XP_021828314.1_13
	6305	peptide methionine sulfoxide reductase A1-like	Pav_sc0001576.1_g290.1.mk_126760..128245_-	110768850	GO0008113|GO:0055114		lcl|NW_018922465.1_cds_XP_021828407.1_39
	6347	non-specific lipid-transfer protein 1-like	Pav_sc0001587.1_g010.1.mk_2202..2888_-	110769019	GO0006869|GO:0008289		lcl|NW_018922472.1_cds_XP_021828612.1_1
	6363	protein trichome birefringence-like 39	Pav_sc0001613.1_g400.1.mk_150240..154186_+	110769073			lcl|NW_018922492.1_cds_XP_021828666.1_8
	6365	seed biotin-containing protein SBP65	Pav_sc0001613.1_g410.1.mk_155343..157762_+	110769079			lcl|NW_018922492.1_cds_XP_021828670.1_9
	6375	GTP-binding nuclear protein Ran-3-like	Pav_sc0001623.1_g240.1.mk_89824..92466_+	110769115	GO0003924|GO:0005525|GO:0006886|GO:0006913|GO:0007165,GO0003924|GO:0005525,GO0005525	ko03013 RNA transport , ko03008 Ribosome biogenesis in eukaryotes , ko05169 Epstein-Barr virus infection , ko05166 HTLV-I infection	lcl|NW_018922500.1_cds_XP_021828713.1_20
	6385	acyl-coenzyme A oxidase 3, peroxisomal-like	Pav_sc0001627.1_g200.1.mk_88394..93742_-	110769142	GO0016627|GO:0055114,GO0003997|GO:0005777|GO:0006635,GO0003997|GO:0005777|GO:0006631|GO:0071949,GO0016627|GO:0050660|GO:0055114,GO0008152|GO:0016627|GO:0055114	ko00071 Fatty acid degradation , ko01040 Biosynthesis of unsaturated fatty acids , ko04024 cAMP signaling pathway , ko03320 PPAR signaling pathway , ko01212 Fatty acid metabolism , ko04146 Peroxisome , ko00592 alpha-Linolenic acid metabolism	lcl|NW_018922503.1_cds_XP_021828754.1_6
	6399	UDP-glucose iridoid glucosyltransferase-like	Pav_sc0001663.1_g180.1.mk_65920..72462_+	110769215	GO0008152|GO:0016758		lcl|NW_018922530.1_cds_XP_021828844.1_9
	6403	uncharacterized protein LOC110769231	Pav_sc0001671.1_g120.1.mk_35645..36208_+	110769231	GO0009269		lcl|NW_018922534.1_cds_XP_021828858.1_10
	6414	probable NAD(P)H dehydrogenase (quinone) FQR1-like 2	Pav_sc0001685.1_g070.1.mk_45621..48324_+	110769289	GO0003955|GO:0010181,GO0016491,GO0010181	ko00130 Ubiquinone and other terpenoid-quinone biosynthesis	lcl|NW_018922540.1_cds_XP_021828927.1_6
	6429	uncharacterized protein LOC110769356	Pav_sc0001699.1_g510.1.mk_137701..142602_-	110769356	GO0006810|GO:0016021		lcl|NW_018922551.1_cds_XP_021828997.1_13
	6440	probable leucine-rich repeat receptor-like protein kinase At5g49770	Pav_sc0001699.1_g460.1.br_113921..118954_+	110769383	GO0005524,GO0004672|GO:0006468,GO0004672|GO:0005524|GO:0006468		lcl|NW_018922551.1_cds_XP_021829030.1_8
	6460	probable inactive nicotinamidase At3g16190	Pav_sc0001710.1_g1460.1.mk_743742..746913_-	110769449	GO0003824|GO:0008152		lcl|NW_018922559.1_cds_XP_021829119.1_111
	6469	coatomer subunit beta'-3	Pav_sc0001710.1_g200.1.mk_94643..108288_-	110769465	GO0005198|GO:0006886|GO:0016192|GO:0030117,GO0005515		lcl|NW_018922559.1_cds_XP_021829139.1_21
	6470	coatomer subunit beta'-3	Pav_sc0001710.1_g200.1.mk_94643..108288_-	110769465	GO0005198|GO:0006886|GO:0016192|GO:0030117,GO0005515		lcl|NW_018922559.1_cds_XP_021829139.1_21
	6484	protein disulfide isomerase-like 1-6	Pav_sc0001710.1_g780.1.mk_375825..381785_+	110769522	GO0045454	ko04141 Protein processing in endoplasmic reticulum	lcl|NW_018922559.1_cds_XP_021829212.1_73
	6499	uncharacterized protein At1g32220, chloroplastic isoform X2	Pav_sc0001725.1_g450.1.mk_202126..208050_-	110769601			lcl|NW_018922569.1_cds_XP_021829310.1_13
	6500	protein TOPLESS	Pav_sc0001734.1_g110.1.mk_37866..46930_-	110769607	GO0006355,GO0005515		lcl|NW_018922573.1_cds_XP_021829316.1_4
	6521	nudix hydrolase 3	Pav_sc0001748.1_g130.1.mk_71555..83207_+	110769663	GO0016787		lcl|NW_018922585.1_cds_XP_021829378.1_11
	6534	protein translation factor SUI1 homolog 2	Pav_sc0001756.1_g050.1.mk_20687..26573_+	110769701	GO0003743,GO0003743|GO:0006413	ko03013 RNA transport	lcl|NW_018922589.1_cds_XP_021829427.1_4
	6543	heterodimeric geranylgeranyl pyrophosphate synthase small subunit, chloroplastic-like	Pav_sc0001770.1_g120.1.mk_38958..39848_+	110769747	GO0008299	ko00900 Terpenoid backbone biosynthesis	lcl|NW_018922600.1_cds_XP_021829465.1_11
	6558	UDP-glycosyltransferase 74F2-like isoform X1	Pav_sc0001781.1_g020.1.mk_5977..8925_+	110769791	GO0008152|GO:0016758		lcl|NW_018922608.1_cds_XP_021829522.1_2
	6569	sulfite oxidase-like	Pav_sc0000091.1_g570.1.mk_319674..322889_+	110769834	GO0042128,GO0016491|GO:0055114,GO0016491|GO:0030151|GO:0055114	ko00920 Sulfur metabolism	lcl|NW_018921320.1_cds_XP_021829569.1_51
	6611	uncharacterized protein LOC110769958	Pav_sc0001801.1_g010.1.mk_12..964_+	110769958			lcl|NW_018922622.1_cds_XP_021829713.1_1
	6612	uncharacterized protein LOC110769959	Pav_sc0001801.1_g030.1.br_7254..11531_+	110769959			lcl|NW_018922622.1_cds_XP_021829714.1_2
	6613	uncharacterized protein LOC110769959	Pav_sc0000977.1_g010.1.mk_147..1047_-	110769959			lcl|NW_018922622.1_cds_XP_021829714.1_2
	6617	ubiquitin carboxyl-terminal hydrolase 13-like	Pav_sc0001802.1_g070.1.mk_33060..50613_-	110769970	GO0006511|GO:0036459,GO0016579|GO:0036459,GO0005515	ko04068 FoxO signaling pathway , ko05203 Viral carcinogenesis , ko05169 Epstein-Barr virus infection , ko05168 Herpes simplex infection	lcl|NW_018922623.1_cds_XP_021829727.1_7
	6645	DEAD-box ATP-dependent RNA helicase 22 isoform X1	Pav_sc0001827.1_g300.1.mk_127401..130883_+	110770083	GO0003676|GO:0005524		lcl|NW_018922641.1_cds_XP_021829860.1_26
	6659	cyanogenic beta-glucosidase-like isoform X1	Pav_sc0001831.1_g160.1.mk_93016..100251_-	110770132	GO0004553|GO:0005975	ko00500 Starch and sucrose metabolism , ko00460 Cyanoamino acid metabolism , ko00940 Phenylpropanoid biosynthesis	lcl|NW_018922645.1_cds_XP_021829906.1_15
	6689	cyclase-associated protein 1	Pav_sc0000093.1_g330.1.mk_206907..211802_-	110770199	GO0003779|GO:0007010		lcl|NW_018921322.1_cds_XP_021829976.1_30
	6758	GDSL esterase/lipase CPRD49-like	Pav_sc0001925.1_g250.1.mk_146838..148270_-	110770469	GO0016788		lcl|NW_018922707.1_cds_XP_021830298.1_26
	6767	pyridoxal 5'-phosphate synthase subunit PDX1.3	Pav_sc0001925.1_g220.1.mk_122807..123736_-	110770492	GO0003824|GO:0008152,GO0003824,GO0042819|GO:0042823	ko00750 Vitamin B6 metabolism	lcl|NW_018922707.1_cds_XP_021830328.1_23
	6773	sucrose-binding protein-like	Pav_sc0001932.1_g160.1.mk_55952..58240_+	110770533	GO0045735		lcl|NW_018922713.1_cds_XP_021830375.1_17
	6790	titin-like isoform X1	Pav_sc0001938.1_g490.1.mk_232611..237058_-	110770587			lcl|NW_018922718.1_cds_XP_021830445.1_61
	6865	polyphenol oxidase, chloroplastic-like	Pav_sc0002009.1_g090.1.mk_47852..48550_+	110770880	GO0004097|GO:0055114	ko00950 Isoquinoline alkaloid biosynthesis , ko00350 Tyrosine metabolism	lcl|NW_018922766.1_cds_XP_021830798.1_6
	6895	NADH dehydrogenase [ubiquinone] iron-sulfur protein 1, mitochondrial	Pav_sc0002055.1_g170.1.mk_95956..102603_+	110771011	GO0016491|GO:0055114,GO0009055|GO:0051536,GO0016651|GO:0051536|GO:0055114,GO0008137|GO:0016020|GO:0042773|GO:0055114	ko05012 Parkinson's disease , ko04723 Retrograde endocannabinoid signaling , ko05010 Alzheimer's disease , ko04932 Non-alcoholic fatty liver disease (NAFLD) , ko00190 Oxidative phosphorylation , ko05016 Huntington's disease	lcl|NW_018922797.1_cds_XP_021830930.1_16
	7005	flagellar radial spoke protein 5 isoform X2	Pav_sc0000013.1_g110.1.mk_85350..89855_-	110771421			lcl|NW_018921251.1_cds_XP_021831516.1_23
	7019	premnaspirodiene oxygenase-like	Pav_sc0002207.1_g500.1.mk_290731..294693_-	110771478	GO0016705|GO:0055114,GO0005506|GO:0016705|GO:0020037|GO:0055114	ko04750 Inflammatory mediator regulation of TRP channels , ko04212 Longevity regulating pathway - worm , ko04913 Ovarian Steroidogenesis , ko04726 Serotonergic synapse , ko00590 Arachidonic acid metabolism , ko00591 Linoleic acid metabolism	lcl|NW_018922897.1_cds_XP_021831474.1_34
	7020	premnaspirodiene oxygenase-like	Pav_sc0002207.1_g560.1.br_344585..344962_+	110771478	GO0005506|GO:0016705|GO:0020037|GO:0055114		lcl|NW_018922897.1_cds_XP_021831474.1_34
	7056	thioredoxin H-type-like	Pav_sc0002208.1_g280.1.mk_140900..142120_+	110771588	GO0006662|GO:0015035|GO:0045454,GO0045454	ko04621 NOD-like receptor signaling pathway , ko05418 Fluid shear stress and atherosclerosis	lcl|NW_018922898.1_cds_XP_021831608.1_38
	7096	actin-7	Pav_sc0002247.1_g030.1.mk_13131..16046_-	110771716			lcl|NW_018922924.1_cds_XP_021831751.1_3
	7097	actin-7	Pav_sc0002246.1_g080.1.mk_42913..44362_-	110771716			lcl|NW_018922924.1_cds_XP_021831751.1_3
	7144	uncharacterized protein LOC110771898	Pav_sc0002287.1_g010.1.mk_545..4670_+	110771898	GO0002161		lcl|NW_018922950.1_cds_XP_021831953.1_1
	7178	LOW QUALITY PROTEIN: phosphoenolpyruvate carboxykinase (ATP)-like	Pav_sc0002327.1_g600.1.mk_428219..437851_+	110772055	GO0004611|GO:0006094|GO:0017076,GO0004612|GO:0005524|GO:0006094	ko00710 Carbon fixation in photosynthetic organisms , ko00010 Glycolysis / Gluconeogenesis , ko00620 Pyruvate metabolism , ko01200 Carbon metabolism , ko00020 Citrate cycle (TCA cycle)	lcl|XM_021976430.1_cds_XP_021832122.1_1
	7186	E3 ubiquitin-protein ligase UPL2-like isoform X2	Pav_sc0002327.1_g020.1.mk_2940..19458_+	110772083	GO0005515,GO0004842,GO0005488	ko04120 Ubiquitin mediated proteolysis	lcl|NW_018922976.1_cds_XP_021832158.1_2
	7187	auxin-responsive protein IAA8-like isoform X2	Pav_sc0002327.1_g560.1.mk_398920..405258_+	110772085	GO0005515,GO0005634|GO:0006355	ko04075 Plant hormone signal transduction	lcl|NW_018922976.1_cds_XP_021832161.1_57
	7223	protein THYLAKOID FORMATION1, chloroplastic	Pav_sc0002360.1_g800.1.mk_382346..386026_+	110772202	GO0010207|GO:0015979		lcl|NW_018923001.1_cds_XP_021832313.1_67
	7275	eukaryotic translation initiation factor 1A	Pav_sc0002444.1_g050.1.mk_31545..31982_-	110772438	GO0003743|GO:0006413,GO0003723|GO:0003743|GO:0006413	ko03013 RNA transport	lcl|NW_018923055.1_cds_XP_021832570.1_7
	7388	TMV resistance protein N-like	Pav_sc0000863.1_g530.1.br_223503..225125_-	110773051	GO0043531,GO0005515|GO:0007165		lcl|NW_018923181.1_cds_XP_021833229.1_1
	7399	protoporphyrinogen oxidase, mitochondrial isoform X1	Pav_sc0002681.1_g040.1.mk_11249..17012_-	110773095	GO0016491|GO:0055114	ko00860 Porphyrin and chlorophyll metabolism	lcl|NW_018923195.1_cds_XP_021833286.1_4
	7410	eukaryotic translation initiation factor 3 subunit E	Pav_sc0000096.1_g180.1.mk_101482..105205_-	110773127	GO0005515,GO0003743|GO:0005737|GO:0005852	ko05160 Hepatitis C , ko03013 RNA transport	lcl|NW_018921325.1_cds_XP_021833332.1_5
	7475	importin-5-like	Pav_sc0002839.1_g310.1.mk_136849..148620_-	110773389	GO0005488		lcl|NW_018923302.1_cds_XP_021833594.1_15
	7483	alcohol dehydrogenase	Pav_sc0002842.1_g280.1.mk_162800..163397_+	110773415			lcl|NW_018923304.1_cds_XP_021833624.1_28
	7499	tropinone reductase homolog At2g29290-like	Pav_sc0002858.1_g270.1.br_117435..119117_-	110773454	GO0016491	ko00960 Tropane, piperidine and pyridine alkaloid biosynthesis	lcl|NW_018923313.1_cds_XP_021833665.1_23
	7501	tropinone reductase homolog At5g06060-like isoform X2	Pav_sc0002858.1_g210.1.br_90771..92704_-	110773455	GO0016491	ko00960 Tropane, piperidine and pyridine alkaloid biosynthesis	lcl|NW_018923313.1_cds_XP_021833671.1_22
	7505	tropinone reductase homolog At2g29150-like isoform X1	Pav_sc0002858.1_g290.1.br_131077..132585_-	110773471	GO0016491	ko00960 Tropane, piperidine and pyridine alkaloid biosynthesis	lcl|NW_018923313.1_cds_XP_021833686.1_25
	7513	dehydrin DHN3-like isoform X1	Pav_sc0000099.1_g220.1.mk_79483..80387_-	110773536	GO0006950|GO:0009415		lcl|NW_018921328.1_cds_XP_021833756.1_25
	7531	probable leucine-rich repeat receptor-like serine/threonine-protein kinase At3g14840	Pav_sc0002919.1_g010.1.mk_838..2808_-	110773626	GO0004672|GO:0006468,GO0004672|GO:0005524|GO:0006468		lcl|NW_018923357.1_cds_XP_021833846.1_1
	7541	receptor-like protein kinase HERK 1	Pav_sc0002963.1_g100.1.mk_65418..68926_+	110773670			lcl|NW_018923377.1_cds_XP_021833881.1_11
	7544	amino acid transporter AVT1C-like	Pav_sc0002968.1_g050.1.mk_6227..15023_-	110773680		ko04723 Retrograde endocannabinoid signaling , ko04721 Synaptic vesicle cycle , ko05032 Morphine addiction , ko04727 GABAergic synapse , ko05033 Nicotine addiction	lcl|NW_018923380.1_cds_XP_021833891.1_3
	7568	sm-like protein LSM3B	Pav_sc0003015.1_g030.1.mk_6228..9588_+	110773786	GO0000398|GO:0000956	ko03018 RNA degradation , ko03040 Spliceosome	lcl|NW_018923417.1_cds_XP_021834000.1_2
	7573	probable ATP synthase 24 kDa subunit, mitochondrial	Pav_sc0003032.1_g030.1.mk_13038..18518_+	110773797	GO0009555		lcl|NW_018923428.1_cds_XP_021834011.1_3
	7581	glyceraldehyde-3-phosphate dehydrogenase GAPCP1, chloroplastic-like	Pav_sc0003043.1_g090.1.mk_54152..58992_-	110773827	GO0016620|GO:0055114	ko05010 Alzheimer's disease , ko04066 HIF-1 signaling pathway , ko00710 Carbon fixation in photosynthetic organisms , ko00010 Glycolysis / Gluconeogenesis , ko01200 Carbon metabolism , ko01230 Biosynthesis of amino acids	lcl|NW_018923436.1_cds_XP_021834040.1_6
	7663	cytochrome P450 CYP749A22-like	Pav_sc0003183.1_g080.1.mk_34425..37055_-	110774171	GO0005506|GO:0016705|GO:0020037|GO:0055114,GO0016705|GO:0055114	ko00905 Brassinosteroid biosynthesis	lcl|NW_018923521.1_cds_XP_021834407.1_3
	7686	calcium-dependent protein kinase 11	Pav_sc0003241.1_g100.1.mk_33710..38501_-	110774232	GO0005509,GO0004672|GO:0006468,GO0004672|GO:0005524|GO:0006468,GO0005524	ko05145 Toxoplasmosis , ko04626 Plant-pathogen interaction	lcl|NW_018923556.1_cds_XP_021834462.1_2
	7705	shikimate O-hydroxycinnamoyltransferase-like isoform X1	Pav_sc0002792.1_g160.1.mk_56675..57160_-	110774307	GO0016747		lcl|NW_018923605.1_cds_XP_021834541.1_1
	7706	shikimate O-hydroxycinnamoyltransferase-like isoform X1	Pav_sc0002792.1_g160.1.mk_56675..57160_-	110774307	GO0016747		lcl|NW_018923605.1_cds_XP_021834541.1_1
	7715	probable xyloglucan galactosyltransferase GT14	Pav_sc0000100.1_g260.1.br_98920..100302_-	110774371			lcl|NW_018921329.1_cds_XP_021834598.1_8
	7734	D-amino-acid transaminase, chloroplastic-like	Pav_sc0003492.1_g170.1.mk_73740..76776_+	110774456	GO0003824|GO:0008152,GO0008696|GO:0030170|GO:0046656	ko00790 Folate biosynthesis	lcl|NW_018923689.1_cds_XP_021834687.1_7
	7736	homogentisate 1,2-dioxygenase	Pav_sc0003492.1_g410.1.mk_209935..214047_+	110774461	GO0004411|GO:0006559|GO:0006570|GO:0055114	ko00643 Styrene degradation , ko00350 Tyrosine metabolism	lcl|NW_018923689.1_cds_XP_021834691.1_32
	7739	L-type lectin-domain containing receptor kinase IX.1-like	Pav_sc0003492.1_g030.1.mk_8233..10341_-	110774466	GO0030246,GO0004674,GO0004672|GO:0006468,GO0004672|GO:0005524|GO:0006468	ko05133 Pertussis , ko05164 Influenza A , ko05145 Toxoplasmosis , ko04621 NOD-like receptor signaling pathway , ko04722 Neurotrophin signaling pathway , ko05162 Measles , ko04624 Toll and Imd signaling pathway , ko04064 NF-kappa B signaling pathway , ko05152 Tuberculosis , ko05142 Chagas disease (American trypanosomiasis) , ko04620 Toll-like receptor signaling pathway , ko05140 Leishmaniasis	lcl|NW_018923689.1_cds_XP_021834699.1_1
	7740	reticulon-4-interacting protein 1, mitochondrial	Pav_sc0003492.1_g320.1.mk_154912..158766_-	110774467	GO0016491,GO0055114		lcl|NW_018923689.1_cds_XP_021834701.1_23
	7765	ubiquitin carboxyl-terminal hydrolase 26 isoform X1	Pav_sc0003562.1_g090.1.mk_34090..46736_-	110774552	GO0005515,GO0016579|GO:0036459,GO0004843,GO0006511|GO:0036459		lcl|NW_018923727.1_cds_XP_021834800.1_10
	7771	alcohol dehydrogenase-like isoform X1	Pav_sc0003582.1_g020.1.mk_9464..13057_-	110774577			lcl|NW_018923741.1_cds_XP_021834826.1_2
	7778	probable xyloglucan galactosyltransferase GT14	Pav_sc0000100.1_g290.1.mk_112615..114509_-	110774611			lcl|NW_018921329.1_cds_XP_021834867.1_10
	7780	beta-ureidopropionase	Pav_sc0003614.1_g020.1.mk_12127..15602_-	110774616	GO0006807|GO:0016810	ko00410 beta-Alanine metabolism , ko00983 Drug metabolism - other enzymes , ko00240 Pyrimidine metabolism , ko00770 Pantothenate and CoA biosynthesis	lcl|NW_018923760.1_cds_XP_021834869.1_1
	ME4
	ID	Description	ProteinID	GeneID	GO	KEGG_Pathway	Identifier
	4	ATP-dependent zinc metalloprotease FTSH 2, chloroplastic	Pav_sc0003681.1_g050.1.mk_24373..27802_-	110744252	GO0005524,GO0004222|GO:0005524|GO:0006508		lcl|NW_018923788.1_cds_XP_021799911.1_6
	45	glutamyl-tRNA(Gln) amidotransferase subunit A, chloroplastic/mitochondrial isoform X2	Pav_sc0003835.1_g120.1.mk_86745..91634_-	110744496	GO0006412|GO:0030956|GO:0050567,GO0004040	ko00970 Aminoacyl-tRNA biosynthesis	lcl|NW_018923887.1_cds_XP_021800182.1_13
	75	protein CELLULOSE SYNTHASE INTERACTIVE 1	Pav_sc0003993.1_g020.1.mk_12816..22633_+	110744658	GO0005488,GO0005515		lcl|NW_018923981.1_cds_XP_021800336.1_5
	111	heat shock cognate 70 kDa protein-like	Pav_sc0004208.1_g010.1.br_2076..3254_+	110744778			lcl|NW_018924099.1_cds_XP_021800483.1_1
	146	12S seed storage globulin 2-like	Pav_sc0004354.1_g050.1.mk_15799..17664_-	110744932	GO0045735		lcl|NW_018924175.1_cds_XP_021800662.1_1
	147	12S seed storage protein CRB-like	Pav_sc0004354.1_g060.1.mk_23203..31163_-	110744933	GO0045735		lcl|NW_018924175.1_cds_XP_021800663.1_2
	156	probable phosphoribosylformylglycinamidine synthase, chloroplastic/mitochondrial	Pav_sc0004383.1_g020.1.mk_13452..18528_-	110744981	GO0004642|GO:0006189	ko00230 Purine metabolism	lcl|NW_018924196.1_cds_XP_021800722.1_1
	223	uncharacterized protein LOC110745216	Pav_sc0004730.1_g080.1.mk_31417..32852_-	110745216	GO0003998	ko00627 Aminobenzoate degradation , ko00620 Pyruvate metabolism	lcl|NW_018924370.1_cds_XP_021800989.1_10
	314	ERAD-associated E3 ubiquitin-protein ligase component HRD3A	Pav_sc0000103.1_g740.1.mk_364076..368230_-	110745667	GO0005515	ko04141 Protein processing in endoplasmic reticulum	lcl|NW_018921332.1_cds_XP_021801481.1_85
	365	AP-4 complex subunit epsilon	Pav_sc0005784.1_g110.1.mk_33072..34119_+	110745785			lcl|NW_018924912.1_cds_XP_021801615.1_4
	380	cytochrome P450 71A1-like	Pav_sc0006018.1_g020.1.mk_3611..5371_-	110745861	GO0005506|GO:0016705|GO:0020037|GO:0055114		lcl|NW_018925014.1_cds_XP_021801701.1_1
	388	uncharacterized protein LOC110745884 isoform X2	Pav_sc0006018.1_g310.1.mk_125267..130967_+	110745884	GO0005507|GO:0008131|GO:0009308|GO:0048038|GO:0055114	ko00950 Isoquinoline alkaloid biosynthesis , ko00350 Tyrosine metabolism , ko00260 Glycine, serine and threonine metabolism , ko00410 beta-Alanine metabolism , ko00960 Tropane, piperidine and pyridine alkaloid biosynthesis , ko00360 Phenylalanine metabolism	lcl|NW_018925014.1_cds_XP_021801732.1_35
	405	protein DJ-1 homolog D-like	Pav_sc0006059.1_g010.1.mk_1423..5972_-	110745932		ko00620 Pyruvate metabolism	lcl|NW_018925036.1_cds_XP_021801786.1_1
	429	putative disease resistance protein At3g14460	Pav_sc0002474.1_g160.1.mk_70242..72261_+	110746058			lcl|NW_018925119.1_cds_XP_021801948.1_2
	514	kinesin-like protein KIN-14B	Pav_sc0007167.1_g020.1.br_3607..5373_+	110746421	GO0003777|GO:0005524|GO:0007018|GO:0008017,GO0008017,GO0008017|GO:0009904		lcl|NW_018925600.1_cds_XP_021802334.1_1
	567	mitogen-activated protein kinase 9	Pav_sc0000103.1_g530.1.mk_240978..249211_-	110746646	GO0005524,GO0004707|GO:0005524|GO:0006468,GO0000786|GO:0003677|GO:0005634|GO:0006334,GO0004672|GO:0005524|GO:0006468	ko04016 MAPK signaling pathway - plant	lcl|NW_018921332.1_cds_XP_021802577.1_53
	599	histone-lysine N-methyltransferase, H3 lysine-9 specific SUVH1-like	Pav_sc0008178.1_g060.1.mk_26986..29100_-	110746751	GO0005515,GO0005634|GO:0008270|GO:0018024|GO:0034968,GO0016571,GO0042393	ko04211 Longevity regulating pathway - mammal , ko00310 Lysine degradation	lcl|NW_018926097.1_cds_XP_021802683.1_2
	634	GLABRA2 expression modulator	Pav_sc0009297.1_g010.1.mk_8453..12496_-	110747004			lcl|NW_018926628.1_cds_XP_021802910.1_1
	653	uncharacterized protein LOC110747105	Pav_sc0009738.1_g020.1.mk_7314..12753_-	110747105	GO0005515,GO0004672|GO:0006468,GO0004672|GO:0005524|GO:0006468,GO0005524		lcl|NW_018926837.1_cds_XP_021803000.1_2
	661	ras-related protein RABH1e	Pav_sc0010060.1_g010.1.mk_1900..4532_+	110747179	GO0005525,GO0003924|GO:0005525		lcl|NW_018927001.1_cds_XP_021803061.1_1
	690	peroxisome biogenesis protein 3-2	Pav_sc0000103.1_g390.1.mk_166813..170489_-	110747362	GO0005779|GO:0007031	ko04146 Peroxisome	lcl|NW_018921332.1_cds_XP_021803245.1_37
	720	uncharacterized protein LOC110747514	Pav_sc0000492.1_g160.1.br_35274..38999_-	110747514			lcl|NW_018927930.1_cds_XP_021803366.1_1
	771	polyol transporter 5-like	Pav_sc0011384.1_g020.1.mk_15642..16143_+	110747892	GO0005215|GO:0016021|GO:0055085,GO0016021|GO:0022857|GO:0055085		lcl|XM_021947962.1_cds_XP_021803654.1_1
	833	alpha,alpha-trehalose-phosphate synthase [UDP-forming] 5-like	Pav_sc0000893.1_g510.1.mk_293096..296728_-	110748319	GO0003824|GO:0005992	ko00500 Starch and sucrose metabolism	lcl|NW_018921336.1_cds_XP_021804033.1_45
	854	ATP synthase subunit O, mitochondrial-like	Pav_co4047277.1_g010.1.mk_1126..1519_+	110748418	GO0015986|GO:0046933		lcl|NW_018930733.1_cds_XP_021804090.1_1
	879	arginase 1, mitochondrial-like	Pav_co4060979.1_g010.1.mk_1114..2104_+	110748573	GO0046872		lcl|NW_018931047.1_cds_XP_021804230.1_2
	899	sucrose synthase	Pav_co4071539.1_g010.1.mk_5..2087_+	110748673	GO0005985|GO:0016157		lcl|NW_018931216.1_cds_XP_021804317.1_1
	926	aquaporin PIP 1.1	Pav_sc0000102.1_g320.1.mk_162484..165645_-	110748782	GO0005215|GO:0006810|GO:0016020		lcl|KR012936.1_cds_ALS31088.1_1
	982	uncharacterized protein LOC110748999	Pav_sc0000119.1_g440.1.mk_234198..238647_+	110748999	GO0016491|GO:0055114		lcl|NW_018921345.1_cds_XP_021804687.1_34
	1032	uncharacterized protein LOC110749191 isoform X2	Pav_sc0000129.1_g850.1.mk_426867..435873_-	110749191			lcl|NW_018921354.1_cds_XP_021804927.1_116
	1082	CTP synthase	Pav_sc0000130.1_g350.1.mk_198730..203083_+	110749346	GO0003883|GO:0006241,GO0003883|GO:0006221	ko00240 Pyrimidine metabolism	lcl|NW_018921355.1_cds_XP_021805127.1_31
	1152	pyridoxal reductase, chloroplastic isoform X1	Pav_sc0000138.1_g880.1.mk_383007..388485_+	110749591	GO0016491|GO:0055114	ko00750 Vitamin B6 metabolism	lcl|NW_018921362.1_cds_XP_021805412.1_112
	1172		Pav_sc0000138.1_g900.1.mk_390862..391152_+	110749634			lcl|NW_018921362.1_gene_85
	1221	uncharacterized protein LOC110749821	Pav_sc0000146.1_g120.1.mk_74561..83427_-	110749821			lcl|NW_018921369.1_cds_XP_021805709.1_18
	1222	mitochondrial Rho GTPase 2	Pav_sc0000146.1_g370.1.mk_201207..206693_+	110749823	GO0003924|GO:0005525|GO:0007264,GO0003924|GO:0005509|GO:0005525|GO:0005739|GO:0007005|GO:0031307,GO0003924|GO:0005525,GO0005509	ko04214 Apoptosis - fly , ko04137 Mitophagy - animal	lcl|NW_018921369.1_cds_XP_021805711.1_47
	1246	exosome complex component RRP42-like	Pav_sc0000157.1_g600.1.mk_278994..285467_-	110749950			lcl|NW_018921377.1_cds_XP_021805861.1_60
	1268	probable polygalacturonase At1g80170	Pav_sc0000162.1_g330.1.mk_134654..137055_+	110750043	GO0004650|GO:0005975		lcl|NW_018921382.1_cds_XP_021805986.1_26
	1269	probable polygalacturonase At1g80170	Pav_sc0000558.1_g250.1.mk_118315..120063_-	110750043	GO0004650|GO:0005975		lcl|NW_018921382.1_cds_XP_021805986.1_26
	1365	amidophosphoribosyltransferase, chloroplastic	Pav_sc0000175.1_g030.1.mk_16293..17534_+	110750339	GO0004044|GO:0009113,GO0009116	ko00230 Purine metabolism , ko00250 Alanine, aspartate and glutamate metabolism	lcl|NW_018921393.1_cds_XP_021806341.1_3
	1384	endo-1,3;1,4-beta-D-glucanase-like	Pav_sc0000184.1_g260.1.mk_158282..162055_-	110750428	GO0016787		lcl|NW_018921401.1_cds_XP_021806455.1_27
	1391	probable serine incorporator	Pav_sc0000184.1_g390.1.mk_242471..246422_-	110750456	GO0016020		lcl|NW_018921401.1_cds_XP_021806488.1_40
	1418	uncharacterized protein LOC110750554	Pav_sc0000195.1_g220.1.mk_178355..180319_+	110750554			lcl|NW_018921409.1_cds_XP_021806582.1_23
	1537	ATP-dependent 6-phosphofructokinase 6-like	Pav_sc0000212.1_g1190.1.mk_626422..632696_+	110750966	GO0016787,GO0003872|GO:0006096		lcl|NW_018921423.1_cds_XP_021807053.1_140
	1541	beta-galactosidase	Pav_sc0000212.1_g1900.1.mk_981854..987524_+	110750974	GO0004553|GO:0005975,GO0030246		lcl|NW_018921423.1_cds_XP_021807062.1_221
	1551	protein phosphatase 1 regulatory subunit pprA	Pav_sc0000212.1_g700.1.mk_375109..377694_-	110751014	GO0005515		lcl|NW_018921423.1_cds_XP_021807123.1_83
	1575	CCR4-NOT transcription complex subunit 1	Pav_sc0000026.1_g090.1.mk_32735..52406_+	110751076		ko03018 RNA degradation	lcl|NW_018921262.1_cds_XP_021807192.1_7
	1626	UDP-glucose 6-dehydrogenase 5	Pav_sc0000220.1_g210.1.mk_81993..83435_+	110751255	GO0016616|GO:0051287|GO:0055114,GO0016616|GO:0055114,GO0055114,GO0003979	ko00040 Pentose and glucuronate interconversions , ko00053 Ascorbate and aldarate metabolism , ko00520 Amino sugar and nucleotide sugar metabolism	lcl|NW_018921431.1_cds_XP_021807379.1_17
	1698	ELMO domain-containing protein A isoform X1	Pav_sc0000231.1_g1020.1.mk_350546..355966_-	110751552			lcl|NW_018921439.1_cds_XP_021807730.1_18
	1715	EH domain-containing protein 1 isoform X1	Pav_sc0000241.1_g140.1.mk_53739..59695_-	110751611	GO0005515,GO0005509,GO0005525	ko04144 Endocytosis	lcl|NW_018921446.1_cds_XP_021807804.1_15
	1751	reticulon-like protein B6	Pav_sc0000254.1_g1020.1.mk_531537..533993_-	110751762			lcl|NW_018921457.1_cds_XP_021807958.1_80
	1756	delta(8)-fatty-acid desaturase 1-like	Pav_sc0000254.1_g970.1.mk_511403..512455_+	110751775	GO0006629|GO:0016021|GO:0016491,GO0006629		lcl|NW_018921457.1_cds_XP_021807976.1_76
	1772	syntaxin-71-like	Pav_sc0000254.1_g1460.1.mk_781593..783996_-	110751812	GO0005484|GO:0006886|GO:0016020	ko04130 SNARE interactions in vesicular transport	lcl|NW_018921457.1_cds_XP_021808026.1_132
	1773	heavy metal-associated isoprenylated plant protein 39 isoform X1	Pav_sc0000254.1_g1190.1.mk_622482..624855_-	110751813			lcl|NW_018921457.1_cds_XP_021808027.1_102
	1778	dihydrolipoyl dehydrogenase, mitochondrial	Pav_sc0000028.1_g640.1.mk_341318..344006_-	110751855	GO0004148|GO:0050660|GO:0055114,GO0016668|GO:0055114,GO0016491|GO:0055114,GO0016491|GO:0050660|GO:0055114,GO0045454|GO:0055114	ko00280 Valine, leucine and isoleucine degradation , ko00260 Glycine, serine and threonine metabolism , ko00630 Glyoxylate and dicarboxylate metabolism , ko00010 Glycolysis / Gluconeogenesis , ko00620 Pyruvate metabolism , ko01200 Carbon metabolism , ko00640 Propanoate metabolism , ko00020 Citrate cycle (TCA cycle)	lcl|NW_018921264.1_cds_XP_021808082.1_56
	1784	probable polygalacturonase	Pav_sc0000254.1_g1300.1.mk_691885..694398_-	110751868			lcl|NW_018921457.1_cds_XP_021808091.1_115
	1791	phospho-2-dehydro-3-deoxyheptonate aldolase 1, chloroplastic-like	Pav_sc0000257.1_g100.1.mk_54464..58821_+	110751926	GO0003824,GO0003849|GO:0009073	ko00400 Phenylalanine, tyrosine and tryptophan biosynthesis , ko02024 Quorum sensing , ko01230 Biosynthesis of amino acids	lcl|NW_018921460.1_cds_XP_021808173.1_11
	1796	serine/threonine-protein phosphatase 2A activator	Pav_sc0000257.1_g070.1.mk_28570..36307_+	110751945	GO0019211	ko04931 Insulin resistance	lcl|NW_018921460.1_cds_XP_021808204.1_8
	1800	AP-4 complex subunit mu	Pav_sc0000257.1_g1180.1.mk_710149..717525_-	110751961	GO0006810,GO0006886|GO:0016192|GO:0030131	ko04142 Lysosome	lcl|NW_018921460.1_cds_XP_021808225.1_136
	1816	annexin D5-like	Pav_sc0000257.1_g120.1.mk_70097..77652_-	110752001	GO0003735|GO:0005840|GO:0006412,GO0005509|GO:0005544,GO0003735|GO:0005622|GO:0005840|GO:0006412		lcl|NW_018921460.1_cds_XP_021808267.1_14
	1860	ATP-citrate synthase alpha chain protein 2	Pav_sc0000028.1_g920.1.mk_569091..572261_+	110752176		ko00020 Citrate cycle (TCA cycle) , ko00720 Carbon fixation pathways in prokaryotes	lcl|NW_018921264.1_cds_XP_021808473.1_95
	1904	coatomer subunit beta-1-like	Pav_sc0000293.1_g240.1.mk_121584..127819_-	110752346	GO0005737|GO:0006886		lcl|NW_018921486.1_cds_XP_021808669.1_20
	1917	uncharacterized membrane protein At1g16860-like	Pav_sc0000893.1_g1330.1.mk_761545..765393_-	110752372	GO0005515		lcl|NW_018921486.1_cds_XP_021808700.1_46
	1928	inactive LRR receptor-like serine/threonine-protein kinase BIR2	Pav_sc0000299.1_g490.1.mk_234576..236390_-	110752423	GO0004672|GO:0005524|GO:0006468		lcl|NW_018921491.1_cds_XP_021808765.1_63
	1939	probable prolyl 4-hydroxylase 7	Pav_sc0000299.1_g430.1.mk_213432..216408_+	110752453	GO0016491|GO:0055114,GO0005506|GO:0016705|GO:0031418|GO:0055114	ko00330 Arginine and proline metabolism	lcl|NW_018921491.1_cds_XP_021808801.1_57
	1952	xylose isomerase isoform X2	Pav_sc0000308.1_g250.1.mk_176331..181942_-	110752518	GO0005975|GO:0009045	ko00051 Fructose and mannose metabolism , ko00040 Pentose and glucuronate interconversions	lcl|NW_018921498.1_cds_XP_021808887.1_21
	1959	FGGY carbohydrate kinase domain-containing protein	Pav_sc0000308.1_g540.1.mk_347996..353683_-	110752526	GO0005975|GO:0016773		lcl|NW_018921498.1_cds_XP_021808898.1_44
	1964	probable xyloglucan endotransglucosylase/hydrolase protein 23	Pav_sc0000308.1_g610.1.mk_396853..401570_-	110752550	GO0005618|GO:0006073|GO:0016762|GO:0048046,GO0004553|GO:0005975		lcl|NW_018921498.1_cds_XP_021808926.1_48
	1989	synaptotagmin-5-like	Pav_sc0000311.1_g920.1.mk_427156..432341_-	110752679	GO0008289		lcl|NW_018921501.1_cds_XP_021809085.1_99
	2002	DNA repair protein RAD51 homolog 2 isoform X1	Pav_sc0000323.1_g390.1.mk_196845..200503_+	110752743	GO0000724|GO:0003677|GO:0006281|GO:0033063,GO0003677|GO:0005524|GO:0006281|GO:0008094	ko03440 Homologous recombination	lcl|NW_018921511.1_cds_XP_021809156.1_30
	2073	ribonuclease III domain-containing protein RNC1, chloroplastic	Pav_sc0000349.1_g080.1.mk_52246..56150_+	110753061	GO0004525|GO:0006396		lcl|NW_018921532.1_cds_XP_021809558.1_13
	2079	uncharacterized protein LOC110753101	Pav_sc0000351.1_g220.1.mk_75025..80253_-	110753101			lcl|NW_018921534.1_cds_XP_021809604.1_10
	2087	lipoxygenase 6, chloroplastic	Pav_sc0000351.1_g320.1.mk_145064..149097_+	110753142	GO0005515,GO0016702|GO:0046872|GO:0055114,GO0016491|GO:0055114		lcl|NW_018921534.1_cds_XP_021809647.1_15
	2094	cytochrome b-c1 complex subunit 8-like	Pav_sc0000354.1_g720.1.mk_430552..431389_+	110753171	GO0005743|GO:0022900|GO:0070469,GO0008121		lcl|NW_018921537.1_cds_XP_021809687.1_101
	2099	eukaryotic translation initiation factor 5-like	Pav_sc0000030.1_g890.1.mk_463929..465218_-	110753186	GO0005515,GO0005488,GO0003743|GO:0006413	ko04214 Apoptosis - fly , ko03013 RNA transport	lcl|NW_018921266.1_cds_XP_021809715.1_89
	2118	acetyl-CoA carboxylase 1-like	Pav_sc0000030.1_g170.1.mk_92006..106570_+	110753236	GO0003824|GO:0005524,GO0003989|GO:0005524|GO:0006633,GO0016874,GO0005524|GO:0046872,GO0004075|GO:0005524,GO0005524	ko00061 Fatty acid biosynthesis , ko04910 Insulin signaling pathway , ko00620 Pyruvate metabolism , ko04922 Glucagon signaling pathway , ko00254 Aflatoxin biosynthesis , ko01212 Fatty acid metabolism , ko04152 AMPK signaling pathway , ko00640 Propanoate metabolism	lcl|NW_018921266.1_cds_XP_021809805.1_23
	2150	protein SPIRAL1-like 3 isoform X2	Pav_sc0000358.1_g370.1.mk_185020..187059_+	110753390			lcl|NW_018921541.1_cds_XP_021809986.1_45
	2158	alpha-1,4-glucan-protein synthase [UDP-forming] 2	Pav_sc0000358.1_g610.1.mk_284532..287020_+	110753405	GO0016866|GO:0030244	ko00520 Amino sugar and nucleotide sugar metabolism	lcl|NW_018921541.1_cds_XP_021810004.1_63
	2206	uncharacterized protein LOC110753558	Pav_sc0000363.1_g910.1.mk_526132..536068_+	110753558			lcl|NW_018921545.1_cds_XP_021810174.1_95
	2207	uncharacterized protein LOC110753559	Pav_sc0000363.1_g870.1.mk_512553..517348_+	110753559			lcl|NW_018921545.1_cds_XP_021810176.1_93
	2245	probable calcium-binding protein CML13	Pav_sc0000370.1_g800.1.mk_382853..383296_-	110753686	GO0005509	ko04626 Plant-pathogen interaction	lcl|NW_018921552.1_cds_XP_021810322.1_59
	2265	LOW QUALITY PROTEIN: dirigent protein 23-like	Pav_sc0000373.1_g080.1.mk_22423..25198_+	110753741	GO0016853		lcl|XM_021954694.1_cds_XP_021810386.1_1
	2275	protein EARLY-RESPONSIVE TO DEHYDRATION 7, chloroplastic-like	Pav_sc0000373.1_g310.1.mk_170311..173728_+	110753766		ko04144 Endocytosis	lcl|NW_018921554.1_cds_XP_021810416.1_30
	2356	histone deacetylase 15	Pav_sc0000383.1_g780.1.mk_378011..383633_+	110754086		ko05165 Human papillomavirus infection , ko05034 Alcoholism , ko05203 Viral carcinogenesis	lcl|NW_018921563.1_cds_XP_021810788.1_99
	2368	coatomer subunit alpha-2	Pav_sc0000383.1_g540.1.mk_264015..281566_+	110754126	GO0005198|GO:0006886|GO:0016192|GO:0030117,GO0005198|GO:0005515|GO:0006886|GO:0016192|GO:0030126,GO0005488,GO0005515,GO0015743		lcl|NW_018921563.1_cds_XP_021810844.1_77
	2373	uncharacterized protein LOC110754153	Pav_sc0000383.1_g470.1.mk_246368..248017_+	110754153			lcl|NW_018921563.1_cds_XP_021810882.1_68
	2393	uncharacterized protein LOC110754261	Pav_sc0000396.1_g410.1.mk_174234..178249_-	110754261	GO0005515		lcl|NW_018921571.1_cds_XP_021811008.1_37
	2412	small nuclear ribonucleoprotein-associated protein B'-like	Pav_sc0000396.1_g1270.1.mk_567957..568769_-	110754330		ko05322 Systemic lupus erythematosus , ko03040 Spliceosome	lcl|NW_018921571.1_cds_XP_021811080.1_130
	2549	mitogen-activated protein kinase 20	Pav_sc0000428.1_g450.1.mk_271367..276876_+	110754879	GO0004707|GO:0005524|GO:0006468,GO0005524,GO0004672|GO:0005524|GO:0006468		lcl|NW_018921599.1_cds_XP_021811693.1_48
	2561	xyloglucan endotransglucosylase/hydrolase 2-like	Pav_sc0000428.1_g530.1.mk_324285..325914_+	110754913	GO0005618|GO:0006073|GO:0016762|GO:0048046,GO0010411|GO:0016762|GO:0042546,GO0004553|GO:0005975		lcl|NW_018921599.1_cds_XP_021811728.1_59
	2643	uncharacterized protein LOC110755207	Pav_sc0000465.1_g1090.1.mk_497546..503203_-	110755207	GO0008565|GO:0015031|GO:0016021	ko03060 Protein export , ko04141 Protein processing in endoplasmic reticulum	lcl|NW_018921625.1_cds_XP_021812074.1_43
	2659	UDP-D-apiose/UDP-D-xylose synthase 2	Pav_sc0000467.1_g270.1.mk_227051..230847_-	110755263	GO0003824|GO:0050662	ko00520 Amino sugar and nucleotide sugar metabolism	lcl|NW_018921626.1_cds_XP_021812132.1_19
	2700	uncharacterized protein LOC110755380	Pav_sc0000478.1_g450.1.mk_177726..180423_+	110755380			lcl|NW_018921634.1_cds_XP_021812259.1_19
	2708	cell division cycle protein 48 homolog	Pav_sc0000480.1_g670.1.mk_425158..430379_-	110755395	GO0016787,GO0005524	ko05134 Legionellosis , ko04141 Protein processing in endoplasmic reticulum	lcl|NW_018921636.1_cds_XP_021812279.1_50
	2753	uncharacterized protein LOC110755632	Pav_co4000579.1_g010.1.mk_6..1067_+	110755632			lcl|NW_018921276.1_cds_XP_021812558.1_42
	2754	uncharacterized protein LOC110755632	Pav_sc0000040.1_g340.1.mk_178489..192068_-	110755632			lcl|NW_018921276.1_cds_XP_021812558.1_42
	2768	pectin acetylesterase 3-like isoform X1	Pav_sc0000491.1_g1140.1.mk_614692..619767_-	110755709	GO0016787	ko04310 Wnt signaling pathway	lcl|NW_018921645.1_cds_XP_021812631.1_138
	2809	kinesin-like protein KIN-7K, chloroplastic isoform X1	Pav_sc0000496.1_g360.1.mk_182502..193729_-	110755853	GO0003777|GO:0005524|GO:0007018|GO:0008017,GO0003777|GO:0005524|GO:0007018,GO0003723		lcl|NW_018921649.1_cds_XP_021812833.1_28
	2823	CBL-interacting protein kinase 32	Pav_sc0000499.1_g180.1.mk_119842..125377_+	110755894	GO0004672|GO:0005524|GO:0006468,GO0004672|GO:0006468,GO0007165	ko04211 Longevity regulating pathway - mammal , ko04530 Tight junction , ko04710 Circadian rhythm , ko04921 Oxytocin signaling pathway , ko05418 Fluid shear stress and atherosclerosis , ko04140 Autophagy - animal , ko04920 Adipocytokine signaling pathway , ko04922 Glucagon signaling pathway , ko04371 Apelin signaling pathway , ko04151 PI3K-Akt signaling pathway , ko04910 Insulin signaling pathway…	lcl|NW_018921652.1_cds_XP_021812888.1_10
	2861	golgin candidate 6 isoform X1	Pav_sc0000040.1_g560.1.mk_319123..326097_+	110756008	GO0005488,GO0005737|GO:0006886|GO:0008565|GO:0016020,GO0000139|GO:0005737|GO:0006886|GO:0048280		lcl|NW_018921276.1_cds_XP_021813073.1_68
	2862	golgin candidate 6 isoform X1	Pav_sc0009288.1_g010.1.br_160..2109_+	110756008	GO0000139|GO:0005737|GO:0006886|GO:0048280		lcl|NW_018921276.1_cds_XP_021813073.1_68
	2864	pectate lyase-like	Pav_sc0000040.1_g960.1.mk_468766..470656_-	110756024		ko02024 Quorum sensing , ko00040 Pentose and glucuronate interconversions	lcl|NW_018921276.1_cds_XP_021813089.1_110
	2946	uncharacterized protein LOC110756360	Pav_sc0000545.1_g130.1.mk_95969..100069_+	110756360	GO0005515		lcl|NW_018921684.1_cds_XP_021813467.1_9
	2952	ammonium transporter 3 member 1-like	Pav_sc0000546.1_g020.1.mk_4718..7471_+	110756378	GO0008519|GO:0015696|GO:0016020		lcl|NW_018921685.1_cds_XP_021813491.1_1
	2981	uncharacterized protein LOC110756459 isoform X1	Pav_sc0000549.1_g740.1.mk_410016..412630_+	110756459	GO0016491|GO:0055114,GO0071949		lcl|NW_018921688.1_cds_XP_021813590.1_53
	2982	cullin-1-like	Pav_sc0000549.1_g1220.1.mk_672139..674975_-	110756464	GO0006511|GO:0031461|GO:0031625,GO0006511|GO:0031625	ko04114 Oocyte meiosis , ko04110 Cell cycle , ko04341 Hedgehog signaling pathway - fly , ko04710 Circadian rhythm , ko05168 Herpes simplex infection , ko04111 Cell cycle - yeast , ko04120 Ubiquitin mediated proteolysis , ko04141 Protein processing in endoplasmic reticulum , ko04310 Wnt signaling pathway , ko04350 TGF-beta signaling pathway , ko04340 Hedgehog signaling pathway	lcl|NW_018921688.1_cds_XP_021813596.1_102
	3029	UDP-glucuronic acid decarboxylase 5-like	Pav_sc0000554.1_g1350.1.mk_672810..676677_+	110756609	GO0003824|GO:0050662		lcl|NW_018921693.1_cds_XP_021813743.1_152
	3095	glycerate dehydrogenase-like	Pav_sc0000557.1_g860.1.mk_515815..519532_-	110756830	GO0051287|GO:0055114	ko00630 Glyoxylate and dicarboxylate metabolism , ko01200 Carbon metabolism , ko00260 Glycine, serine and threonine metabolism	lcl|NW_018921696.1_cds_XP_021813991.1_110
	3125	2-alkenal reductase (NADP(+)-dependent)-like	Pav_sc0000557.1_g340.1.mk_257525..258921_+	110756905			lcl|NW_018921696.1_cds_XP_021814086.1_46
	3142	probable phosphoinositide phosphatase SAC9 isoform X1	Pav_sc0000557.1_g600.1.mk_371073..380662_-	110756942	GO0005515,GO0042578		lcl|NW_018921696.1_cds_XP_021814132.1_72
	3211	ubiquitin receptor RAD23c-like	Pav_sc0000567.1_g1100.1.mk_614072..618840_-	110757170	GO0003684|GO:0006289|GO:0043161,GO0005515,GO0005634|GO:0006289	ko03420 Nucleotide excision repair , ko04141 Protein processing in endoplasmic reticulum	lcl|NW_018921704.1_cds_XP_021814422.1_114
	3221	type III polyketide synthase B isoform X1	Pav_sc0000568.1_g020.1.mk_8123..9633_-	110757210	GO0009058|GO:0016747,GO0003824|GO:0008152		lcl|NW_018921705.1_cds_XP_021814472.1_4
	3271	protein LIGHT-DEPENDENT SHORT HYPOCOTYLS 4-like	Pav_sc0000583.1_g780.1.mk_401308..401952_+	110757431			lcl|NW_018921718.1_cds_XP_021814719.1_80
	3335	receptor homology region, transmembrane domain- and RING domain-containing protein 1 isoform X1	Pav_sc0000044.1_g370.1.mk_203214..209480_-	110757763			lcl|NW_018921278.1_cds_XP_021815178.1_62
	3339	uridine-cytidine kinase C	Pav_sc0000588.1_g440.1.mk_261476..279652_+	110757775	GO0004601|GO:0042744,GO0004601|GO:0055114,GO0004601|GO:0006979|GO:0020037|GO:0055114,GO0005524|GO:0008152|GO:0016301		lcl|NW_018921723.1_cds_XP_021815182.1_53
	3353	ribosome-inactivating protein alpha-trichosanthin-like	Pav_sc0000590.1_g060.1.mk_19773..21154_-	110757811	GO0017148|GO:0030598		lcl|NW_018921725.1_cds_XP_021815233.1_5
	3376	protein XAP5 CIRCADIAN TIMEKEEPER	Pav_sc0000595.1_g390.1.mk_159823..166013_+	110757891	GO0005634		lcl|NW_018921730.1_cds_XP_021815327.1_17
	3377	probable zinc metalloprotease EGY1, chloroplastic	Pav_sc0000595.1_g800.1.mk_307841..314740_-	110757892	GO0004222|GO:0006508		lcl|NW_018921730.1_cds_XP_021815328.1_28
	3393	uncharacterized protein LOC110757974	Pav_sc0000598.1_g260.1.mk_96346..99024_-	110757974	GO0005515		lcl|NW_018921732.1_cds_XP_021815433.1_20
	3397	vacuolar protein 8	Pav_sc0000598.1_g710.1.mk_302446..304197_+	110757987	GO0005488,GO0005515		lcl|NW_018921732.1_cds_XP_021815451.1_70
	3401	putative PAP-specific phosphatase, mitochondrial	Pav_sc0000598.1_g340.1.mk_162285..165863_-	110757999	GO0046854	ko00920 Sulfur metabolism	lcl|NW_018921732.1_cds_XP_021815465.1_30
	3418	pyrophosphate--fructose 6-phosphate 1-phosphotransferase subunit alpha	Pav_sc0000600.1_g630.1.mk_389124..395396_+	110758049	GO0005524|GO:0006096|GO:0047334,GO0003872|GO:0006002|GO:0006096,GO0003872|GO:0006096	ko00051 Fructose and mannose metabolism , ko00010 Glycolysis / Gluconeogenesis , ko00030 Pentose phosphate pathway	lcl|NW_018921734.1_cds_XP_021815529.1_43
	3422	glycerol-3-phosphate acyltransferase, chloroplastic isoform X2	Pav_sc0000600.1_g300.1.mk_175566..181516_-	110758064	GO0004366	ko00564 Glycerophospholipid metabolism , ko00561 Glycerolipid metabolism	lcl|NW_018921734.1_cds_XP_021815546.1_18
	3448	kinesin-like protein KIN-7C	Pav_sc0002015.1_g040.1.br_10350..12021_+	110758130	GO0003777|GO:0005524|GO:0007018|GO:0008017		lcl|NW_018921278.1_cds_XP_021815635.1_115
	3459	uncharacterized protein LOC110758175	Pav_sc0000617.1_g430.1.mk_196086..197924_+	110758175			lcl|NW_018921744.1_cds_XP_021815674.1_26
	3484	scarecrow-like protein 21 isoform X1	Pav_sc0000622.1_g450.1.mk_204613..210879_+	110758285			lcl|NW_018921749.1_cds_XP_021815802.1_20
	3505	probable splicing factor 3A subunit 1	Pav_sc0000624.1_g1740.1.mk_942869..948197_+	110758373	GO0005515,GO0003723|GO:0006396	ko03040 Spliceosome	lcl|NW_018921751.1_cds_XP_021815920.1_135
	3509	calcium-transporting ATPase 10, plasma membrane-type-like	Pav_sc0000624.1_g1040.1.mk_501836..530584_-	110758384	GO0005516,GO0016021,GO0005388|GO:0005524|GO:0016020|GO:0070588,GO0000166		lcl|NW_018921751.1_cds_XP_021815937.1_71
	3513	uncharacterized protein LOC110758391	Pav_sc0001242.1_g160.1.mk_76714..78282_+	110758391	GO0003735|GO:0005840|GO:0006412|GO:0008097,GO0006412	ko03010 Ribosome	lcl|NW_018921751.1_cds_XP_021815945.1_170
	3528	villin-4	Pav_sc0000624.1_g2470.1.mk_1322245..1333365_+	110758443	GO0003779|GO:0007010,GO0051015|GO:0051017,GO0051015		lcl|NW_018921751.1_cds_XP_021816002.1_174
	3564	NADH dehydrogenase [ubiquinone] iron-sulfur protein 6, mitochondrial	Pav_sc0000636.1_g240.1.mk_78525..80418_+	110758571		ko05016 Huntington's disease , ko05012 Parkinson's disease , ko04932 Non-alcoholic fatty liver disease (NAFLD) , ko00190 Oxidative phosphorylation , ko05010 Alzheimer's disease , ko04723 Retrograde endocannabinoid signaling	lcl|NW_018921762.1_cds_XP_021816149.1_13
	3586	3-dehydroquinate synthase, chloroplastic	Pav_sc0000044.1_g250.1.mk_130332..133364_-	110758653	GO0003856|GO:0005737|GO:0009073	ko01230 Biosynthesis of amino acids , ko00400 Phenylalanine, tyrosine and tryptophan biosynthesis	lcl|NW_018921278.1_cds_XP_021816258.1_39
	3597	6-phosphofructo-2-kinase/fructose-2,6-bisphosphatase	Pav_sc0000638.1_g760.1.mk_391575..408571_+	110758694	GO0030246,GO2001070,GO0003824|GO:0008152,GO0003824|GO:0005524|GO:0006003,GO0003873|GO:0005524|GO:0006000	ko04066 HIF-1 signaling pathway , ko04152 AMPK signaling pathway , ko00051 Fructose and mannose metabolism	lcl|NW_018921764.1_cds_XP_021816299.1_77
	3611	selT-like protein	Pav_sc0000638.1_g590.1.mk_283399..285174_+	110758730			lcl|NW_018921764.1_cds_XP_021816339.1_55
	3634	uncharacterized protein LOC110758851	Pav_sc0000649.1_g060.1.mk_22218..22637_+	110758851	GO0005509		lcl|NW_018921774.1_cds_XP_021816474.1_6
	3646	polyadenylate-binding protein-interacting protein 11-like	Pav_sc0000652.1_g850.1.mk_464173..468526_-	110758904	GO0003676		lcl|NW_018921776.1_cds_XP_021816565.1_101
	3685	transcription factor Pur-alpha 1 isoform X1	Pav_sc0000659.1_g560.1.mk_371776..373548_+	110759008			lcl|NW_018921781.1_cds_XP_021816699.1_76
	3753	uncharacterized protein LOC110759260	Pav_sc0000675.1_g750.1.mk_378847..382438_-	110759260			lcl|NW_018921793.1_cds_XP_021817001.1_59
	3807	casein kinase 1-like protein 2	Pav_sc0000689.1_g340.1.mk_225348..231024_+	110759455	GO0004672|GO:0006468,GO0004672|GO:0005524|GO:0006468,GO0005524	ko04392 Hippo signaling pathway - multiple species , ko04011 MAPK signaling pathway - yeast	lcl|NW_018921806.1_cds_XP_021817200.1_48
	3862	long chain acyl-CoA synthetase 7, peroxisomal isoform X4	Pav_sc0000700.1_g230.1.mk_122345..126378_-	110759650	GO0003824|GO:0008152	ko00071 Fatty acid degradation , ko04920 Adipocytokine signaling pathway , ko00061 Fatty acid biosynthesis , ko02024 Quorum sensing , ko03320 PPAR signaling pathway , ko04216 Ferroptosis , ko01212 Fatty acid metabolism , ko04146 Peroxisome	lcl|NW_018921815.1_cds_XP_021817428.1_19
	3905	protein YIPF1 homolog	Pav_sc0000700.1_g380.1.mk_197386..200563_+	110759792	GO0016020		lcl|NW_018921815.1_cds_XP_021817620.1_34
	4100	glutamate--glyoxylate aminotransferase 2	Pav_sc0000747.1_g600.1.mk_269172..274610_+	110760503	GO0009058|GO:0030170,GO0003824	ko00260 Glycine, serine and threonine metabolism , ko00250 Alanine, aspartate and glutamate metabolism , ko00710 Carbon fixation in photosynthetic organisms , ko01200 Carbon metabolism , ko01210 2-Oxocarboxylic acid metabolism , ko00220 Arginine biosynthesis , ko00630 Glyoxylate and dicarboxylate metabolism , ko01230 Biosynthesis of amino acids	lcl|NW_018921851.1_cds_XP_021818476.1_65
	4112	actin-related protein 3	Pav_sc0000747.1_g200.1.mk_80279..84859_-	110760540	GO0005524|GO:0005885|GO:0007015|GO:0034314	ko04530 Tight junction , ko04138 Autophagy - yeast	lcl|NW_018921851.1_cds_XP_021818515.1_22
	4161	uncharacterized protein LOC110760749	Pav_sc0000009.1_g720.1.mk_354058..361091_+	110760749			lcl|NW_018921247.1_cds_XP_021818796.1_90
	4176	crocetin glucosyltransferase, chloroplastic-like	Pav_sc0000761.1_g030.1.mk_14189..15737_+	110760799	GO0008152|GO:0016758		lcl|NW_018921864.1_cds_XP_021818815.1_1
	4234	uncharacterized protein LOC110760964	Pav_sc0000775.1_g190.1.mk_95092..98758_+	110760964	GO0005515		lcl|NW_018921876.1_cds_XP_021819023.1_21
	4237	ATP sulfurylase 1, chloroplastic-like	Pav_sc0000775.1_g300.1.mk_145330..152890_-	110760976	GO0004781,GO0000103|GO:0004781	ko00450 Selenocompound metabolism , ko00230 Purine metabolism , ko00261 Monobactam biosynthesis , ko00920 Sulfur metabolism	lcl|NW_018921876.1_cds_XP_021819035.1_31
	4244	probable ADP-ribosylation factor GTPase-activating protein AGD6	Pav_sc0000780.1_g250.1.mk_141232..144936_+	110761002	GO0005096	ko04144 Endocytosis	lcl|NW_018921879.1_cds_XP_021819066.1_28
	4284	protein PAT1 homolog 1	Pav_sc0000791.1_g180.1.mk_94863..96608_+	110761126		ko03018 RNA degradation	lcl|NW_018921886.1_cds_XP_021819217.1_14
	4290	NADPH:quinone oxidoreductase-like	Pav_sc0000793.1_g050.1.mk_22403..32480_-	110761142	GO0016491		lcl|NW_018921887.1_cds_XP_021819236.1_3
	4340	uncharacterized protein At5g41620	Pav_sc0000055.1_g220.1.mk_123035..126158_-	110761304			lcl|NW_018921289.1_cds_XP_021819447.1_21
	4355	aconitate hydratase 1	Pav_sc0000813.1_g080.1.mk_50010..56379_+	110761354	GO0008152	ko01230 Biosynthesis of amino acids , ko01200 Carbon metabolism , ko01210 2-Oxocarboxylic acid metabolism , ko00020 Citrate cycle (TCA cycle) , ko00720 Carbon fixation pathways in prokaryotes , ko00630 Glyoxylate and dicarboxylate metabolism	lcl|NW_018921899.1_cds_XP_021819508.1_11
	4363	uncharacterized protein LOC110761409	Pav_sc0000815.1_g070.1.mk_53824..59700_+	110761409			lcl|NW_018921901.1_cds_XP_021819567.1_6
	4372	protein ROOT HAIR DEFECTIVE 3 homolog 2-like isoform X2	Pav_sc0000823.1_g410.1.br_253334..258534_-	110761457	GO0005525		lcl|NW_018921907.1_cds_XP_021819622.1_24
	4380	protein OSB3, chloroplastic/mitochondrial-like	Pav_sc0000823.1_g650.1.mk_389992..391430_-	110761480	GO0003697		lcl|NW_018921907.1_cds_XP_021819652.1_57
	4426	beta-amyrin synthase isoform X1	Pav_sc0002508.1_g010.1.br_1..3309_+	110761677			lcl|NW_018921923.1_cds_XP_021819911.1_91
	4440	eukaryotic translation initiation factor 4B3	Pav_sc0000845.1_g100.1.mk_42747..45230_-	110761726	GO0003743		lcl|NW_018921925.1_cds_XP_021819970.1_4
	4441	peptidyl-prolyl cis-trans isomerase 1	Pav_sc0000845.1_g120.1.mk_53095..53616_-	110761729	GO0000413|GO:0003755|GO:0006457,GO0003755|GO:0006457		lcl|NW_018921925.1_cds_XP_021819973.1_8
	4458	cullin-1	Pav_sc0000848.1_g610.1.mk_316629..323722_-	110761805	GO0006511|GO:0031625,GO0006511|GO:0031461|GO:0031625	ko04110 Cell cycle , ko04114 Oocyte meiosis , ko04341 Hedgehog signaling pathway - fly , ko04111 Cell cycle - yeast , ko05168 Herpes simplex infection , ko04310 Wnt signaling pathway , ko04350 TGF-beta signaling pathway , ko04141 Protein processing in endoplasmic reticulum , ko04710 Circadian rhythm , ko04340 Hedgehog signaling pathway , ko04120 Ubiquitin mediated proteolysis	lcl|NW_018921927.1_cds_XP_021820063.1_82
	4484	glucan endo-1,3-beta-glucosidase, basic isoform-like	Pav_sc0000058.1_g160.1.mk_58514..59453_+	110761925	GO0004553|GO:0005975		lcl|NW_018921292.1_cds_XP_021820201.1_4
	4539	ubiquitin-conjugating enzyme E2 7	Pav_sc0000862.1_g510.1.mk_258655..262365_-	110762080		ko05012 Parkinson's disease , ko04120 Ubiquitin mediated proteolysis , ko04141 Protein processing in endoplasmic reticulum	lcl|NW_018921939.1_cds_XP_021820373.1_55
	4554	phosphoenolpyruvate/phosphate translocator 2, chloroplastic-like	Pav_sc0000009.1_g140.1.mk_67262..69896_+	110762126	GO0005215|GO:0006810|GO:0016021		lcl|NW_018921247.1_cds_XP_021820445.1_21
	4555	phosphoenolpyruvate/phosphate translocator 2, chloroplastic-like	Pav_co4071077.1_g010.1.mk_597..2567_-	110762126	GO0005215|GO:0006810|GO:0016021		lcl|NW_018921247.1_cds_XP_021820445.1_21
	4580	haloacid dehalogenase-like hydrolase domain-containing protein 3	Pav_sc0000061.1_g030.1.mk_48825..56470_+	110762246	GO0008152|GO:0016787		lcl|NW_018921295.1_cds_XP_021820546.1_4
	4630	alpha-glucan phosphorylase, H isozyme	Pav_sc0000062.1_g460.1.mk_215761..221880_-	110762478	GO0004645|GO:0005975|GO:0030170,GO0005975|GO:0008184	ko04910 Insulin signaling pathway , ko00500 Starch and sucrose metabolism , ko04931 Insulin resistance , ko02026 Biofilm formation - Escherichia coli , ko04217 Necroptosis , ko04922 Glucagon signaling pathway	lcl|NW_018921296.1_cds_XP_021820819.1_47
	4662	cytochrome b561, DM13 and DOMON domain-containing protein At5g54830	Pav_sc0000890.1_g600.1.mk_300584..301303_+	110762609			lcl|NW_018921961.1_cds_XP_021820951.1_64
	4663	cytochrome b561, DM13 and DOMON domain-containing protein At5g54830	Pav_sc0000890.1_g610.1.mk_302275..304989_+	110762609			lcl|NW_018921961.1_cds_XP_021820951.1_64
	4673	protein DA1-like isoform X2	Pav_sc0000422.1_g120.1.mk_77620..80225_+	110762641			lcl|NW_018921961.1_cds_XP_021820995.1_143
	4676	DNA-directed RNA polymerases IV and V subunit 2-like	Pav_sc0000890.1_g410.1.mk_178007..185491_-	110762657	GO0006351,GO0003677|GO:0003899|GO:0006351,GO0003899|GO:0006351|GO:0032549		lcl|NW_018921961.1_cds_XP_021821013.1_48
	4710	purple acid phosphatase 8-like	Pav_sc0000893.1_g840.1.mk_454051..460359_-	110762746	GO0016787	ko04142 Lysosome , ko05323 Rheumatoid arthritis , ko04380 Osteoclast differentiation , ko00740 Riboflavin metabolism	lcl|NW_018921964.1_cds_XP_021821119.1_78
	4763	LOW QUALITY PROTEIN: acyl-coenzyme A thioesterase 13-like	Pav_sc0000908.1_g190.1.br_126198..126596_-	110762930			lcl|NW_018921974.1_cds_XP_021821347.1_20
	4764	LOW QUALITY PROTEIN: acyl-coenzyme A thioesterase 13-like	Pav_sc0002862.1_g450.1.br_144456..144728_-	110762930			lcl|XM_021965655.1_cds_XP_021821347.1_1
	4884	lamin-like protein	Pav_sc0000981.1_g380.1.mk_232990..234534_-	110763404	GO0009055		lcl|NW_018922019.1_cds_XP_021821878.1_32
	4885	lamin-like protein	Pav_co4029373.1_g010.1.mk_609..938_-	110763404	GO0009055		lcl|NW_018922019.1_cds_XP_021821878.1_32
	4925	increased DNA methylation 1-like isoform X2	Pav_sc0000065.1_g340.1.mk_305308..306174_-	110763582			lcl|NW_018921299.1_cds_XP_021822109.1_56
	4926	protein SIEVE ELEMENT OCCLUSION B-like isoform X1	Pav_sc0000998.1_g420.1.mk_258913..262353_+	110763584			lcl|NW_018922030.1_cds_XP_021822090.1_49
	4939	vacuolar-sorting receptor 7 isoform X1	Pav_sc0001003.1_g370.1.mk_192101..196885_+	110763639	GO0005509		lcl|NW_018922035.1_cds_XP_021822158.1_41
	4940	plasma membrane-associated cation-binding protein 1	Pav_sc0001003.1_g140.1.mk_71221..72860_-	110763641	GO0046658|GO:0051716		lcl|NW_018922035.1_cds_XP_021822164.1_21
	4942	ycf3-interacting protein 1, chloroplastic	Pav_sc0002564.1_g010.1.br_1..323_+	110763646			lcl|NW_018922035.1_cds_XP_021822170.1_24
	4943	ycf3-interacting protein 1, chloroplastic	Pav_sc0001003.1_g170.1.mk_90171..95871_+	110763646			lcl|NW_018922035.1_cds_XP_021822170.1_24
	4954	serine carboxypeptidase-like 18 isoform X2	Pav_sc0001009.1_g510.1.mk_336965..353960_-	110763695	GO0004185|GO:0006508		lcl|NW_018922038.1_cds_XP_021822232.1_62
	4978	vesicle-associated membrane protein 711	Pav_sc0001015.1_g280.1.mk_158022..160307_+	110763775	GO0006810,GO0016021|GO:0016192	ko04130 SNARE interactions in vesicular transport	lcl|NW_018922044.1_cds_XP_021822321.1_44
	4992	pyruvate dehydrogenase (acetyl-transferring) kinase, mitochondrial isoform X2	Pav_sc0000065.1_g140.1.mk_120026..123570_+	110763836	GO0016310|GO:0016772		lcl|NW_018921299.1_cds_XP_021822419.1_23
	5011	S-adenosylmethionine synthase 5	Pav_sc0000065.1_g020.1.mk_9721..11793_+	110763881	GO0004478|GO:0006556,GO0004478|GO:0005524|GO:0006556	ko01230 Biosynthesis of amino acids , ko00270 Cysteine and methionine metabolism	lcl|NW_018921299.1_cds_XP_021822458.1_2
	5039	protein TSS	Pav_sc0000065.1_g660.1.mk_505809..518774_+	110763961	GO0005515		lcl|NW_018921299.1_cds_XP_021822548.1_80
	5205	SEC12-like protein 2	Pav_sc0001088.1_g170.1.mk_67252..75863_-	110764580	GO0005515	ko04141 Protein processing in endoplasmic reticulum	lcl|NW_018922100.1_cds_XP_021823273.1_15
	5276	calcium-dependent protein kinase SK5-like	Pav_sc0001105.1_g220.1.mk_110025..111533_-	110764797	GO0004672|GO:0006468,GO0004672|GO:0005524|GO:0006468,GO0005515,GO0005524,GO0005509	ko04626 Plant-pathogen interaction , ko05145 Toxoplasmosis	lcl|NW_018922114.1_cds_XP_021823513.1_26
	5305	uncharacterized protein LOC110764914	Pav_sc0001109.1_g140.1.mk_70423..88936_-	110764914			lcl|NW_018922118.1_cds_XP_021823655.1_10
	5378	CBS domain-containing protein CBSX1, chloroplastic-like	Pav_sc0001036.1_g080.1.mk_38777..42385_+	110765161			lcl|NW_018922132.1_cds_XP_021823927.1_24
	5390	protein IQ-DOMAIN 14 isoform X1	Pav_sc0001132.1_g170.1.mk_70625..76617_+	110765185	GO0005515		lcl|NW_018922137.1_cds_XP_021823949.1_4
	5406	MATH domain and coiled-coil domain-containing protein At3g58340-like	Pav_sc0001147.1_g140.1.mk_72595..76308_+	110765251	GO0005515		lcl|NW_018922146.1_cds_XP_021824027.1_7
	5441	uncharacterized protein LOC110765415	Pav_sc0001181.1_g1250.1.mk_582356..594556_+	110765415	GO0005515,GO0005524|GO:0008152|GO:0016301		lcl|NW_018922169.1_cds_XP_021824229.1_120
	5453	sulfhydryl oxidase 2 isoform X1	Pav_sc0001181.1_g710.1.mk_310601..314825_+	110765449	GO0045454,GO0016972|GO:0055114		lcl|NW_018922169.1_cds_XP_021824274.1_67
	5495	leucine--tRNA ligase, cytoplasmic-like	Pav_sc0001196.1_g1450.1.br_881388..884922_+	110765638	GO0000166|GO:0004812|GO:0005524|GO:0006418,GO0000166|GO:0006418,GO0000166|GO:0004823|GO:0005524|GO:0005737|GO:0006429,GO0002161|GO:0006418	ko00970 Aminoacyl-tRNA biosynthesis	lcl|NW_018922178.1_cds_XP_021824495.1_155
	5503	conserved oligomeric Golgi complex subunit 1	Pav_sc0001196.1_g600.1.mk_374127..383398_-	110765662	GO0006891|GO:0017119		lcl|NW_018922178.1_cds_XP_021824535.1_54
	5507	shaggy-related protein kinase kappa	Pav_sc0001196.1_g1230.1.mk_777360..783915_-	110765669	GO0004672|GO:0005524|GO:0006468,GO0005524,GO0004672|GO:0006468	ko04917 Prolactin signaling pathway , ko04390 Hippo signaling pathway , ko04510 Focal adhesion , ko04340 Hedgehog signaling pathway , ko01521 EGFR tyrosine kinase inhibitor resistance , ko05213 Endometrial cancer , ko04910 Insulin signaling pathway , ko05215 Prostate cancer , ko04931 Insulin resistance , ko05010 Alzheimer's disease , ko04550 Signaling pathways regulating pluripotency of stem cell…	lcl|NW_018922178.1_cds_XP_021824550.1_135
	5546	leucine--tRNA ligase, cytoplasmic-like	Pav_sc0001196.1_g1340.1.mk_843232..848554_+	110765798	GO0000166|GO:0006418,GO0000166|GO:0004812|GO:0005524|GO:0006418,GO0000166|GO:0004823|GO:0005524|GO:0005737|GO:0006429,GO0002161|GO:0006418	ko00970 Aminoacyl-tRNA biosynthesis	lcl|NW_018922178.1_cds_XP_021824728.1_151
	5570	PRA1 family protein B1	Pav_sc0001205.1_g040.1.mk_19423..20061_-	110765882			lcl|NW_018922186.1_cds_XP_021824819.1_4
	5596	F-box protein SKIP16	Pav_sc0001218.1_g020.1.mk_4882..12646_-	110765987	GO0005515		lcl|NW_018922196.1_cds_XP_021824933.1_2
	5620	serine/threonine-protein kinase SRK2I	Pav_sc0001242.1_g120.1.mk_39004..44062_-	110766109	GO0004672|GO:0005524|GO:0006468,GO0004672|GO:0006468,GO0005524	ko04016 MAPK signaling pathway - plant , ko04075 Plant hormone signal transduction	lcl|NW_018922214.1_cds_XP_021825064.1_4
	5652	5-methyltetrahydropteroyltriglutamate--homocysteine methyltransferase-like	Pav_sc0001251.1_g250.1.mk_128446..134516_+	110766236	GO0003871|GO:0008270|GO:0009086,GO0003871|GO:0008270|GO:0008652	ko00450 Selenocompound metabolism , ko00270 Cysteine and methionine metabolism , ko01230 Biosynthesis of amino acids	lcl|NW_018922221.1_cds_XP_021825221.1_11
	5659	psbP domain-containing protein 5, chloroplastic	Pav_sc0001258.1_g270.1.mk_135597..138552_+	110766268	GO0005509|GO:0009523|GO:0009654|GO:0015979|GO:0019898		lcl|NW_018922227.1_cds_XP_021825250.1_21
	5687	trafficking protein particle complex II-specific subunit 120 homolog isoform X1	Pav_sc0001275.1_g490.1.mk_252676..258986_+	110766392	GO0005515		lcl|NW_018922239.1_cds_XP_021825404.1_31
	5691	hydroxyproline O-arabinosyltransferase 1-like	Pav_sc0001275.1_g570.1.mk_295805..298319_+	110766412		ko00514 Other types of O-glycan biosynthesis	lcl|NW_018922239.1_cds_XP_021825437.1_43
	5743	syntaxin-51-like	Pav_sc0001293.1_g260.1.mk_153921..156676_+	110766650		ko04130 SNARE interactions in vesicular transport	lcl|NW_018922253.1_cds_XP_021825711.1_19
	5772	splicing factor 3B subunit 2	Pav_sc0001305.1_g040.1.mk_14965..20928_-	110766778	GO0005634	ko03040 Spliceosome	lcl|NW_018922262.1_cds_XP_021825840.1_4
	5799	protein EDS1L-like	Pav_sc0001309.1_g160.1.mk_54548..61461_-	110766865	GO0006629		lcl|NW_018922265.1_cds_XP_021825956.1_5
	5822	mannose-1-phosphate guanyltransferase alpha-like	Pav_sc0001309.1_g230.1.mk_86794..90706_-	110766927	GO0009058|GO:0016779	ko00520 Amino sugar and nucleotide sugar metabolism , ko00051 Fructose and mannose metabolism	lcl|NW_018922265.1_cds_XP_021826039.1_15
	5871	splicing factor SF3a60 homolog	Pav_sc0001335.1_g140.1.mk_56265..60888_+	110767138	GO0003676|GO:0005634|GO:0008270,GO0000398|GO:0003723|GO:0005681	ko03040 Spliceosome	lcl|NW_018922284.1_cds_XP_021826281.1_17
	5873	spermine synthase	Pav_sc0001335.1_g040.1.mk_5346..9140_-	110767151	GO0006595,GO0003824	ko00330 Arginine and proline metabolism , ko00480 Glutathione metabolism , ko00410 beta-Alanine metabolism , ko00270 Cysteine and methionine metabolism	lcl|NW_018922284.1_cds_XP_021826300.1_4
	5919	probable aquaporin PIP2-5	Pav_co4026217.1_g010.1.br_1..233_-	110767366	GO0005215|GO:0006810|GO:0016020		lcl|NW_018921313.1_cds_XP_021826586.1_39
	5959	putative E3 ubiquitin-protein ligase RF298 isoform X2	Pav_sc0001377.1_g110.1.mk_45254..47599_+	110767483			lcl|NW_018922320.1_cds_XP_021826727.1_14
	6005	uncharacterized protein LOC110767659	Pav_sc0001405.1_g470.1.mk_226821..227868_+	110767659			lcl|NW_018922341.1_cds_XP_021826954.1_57
	6027	K(+) efflux antiporter 5	Pav_sc0001405.1_g010.1.mk_1102..19261_-	110767713	GO0006812|GO:0015299|GO:0016021|GO:0055085		lcl|NW_018922341.1_cds_XP_021827035.1_4
	6074	polyadenylate-binding protein RBP47 isoform X2	Pav_sc0001413.1_g140.1.mk_79619..85187_+	110767908	GO0003676		lcl|NW_018922345.1_cds_XP_021827265.1_8
	6190	pyruvate decarboxylase 2	Pav_sc0001503.1_g100.1.mk_58443..62024_-	110768434	GO0030976		lcl|NW_018922415.1_cds_XP_021827854.1_9
	6266	uncharacterized protein LOC110768684	Pav_sc0001540.1_g140.1.mk_99523..106397_-	110768684	GO0004801|GO:0005737|GO:0006098,GO0003824,GO0005975	ko01200 Carbon metabolism , ko01230 Biosynthesis of amino acids , ko00030 Pentose phosphate pathway	lcl|NW_018922442.1_cds_XP_021828206.1_18
	6304	polyadenylate-binding protein 1	Pav_sc0001576.1_g150.1.mk_64437..68275_+	110768828	GO0003676	ko03015 mRNA surveillance pathway , ko05164 Influenza A	lcl|NW_018922465.1_cds_XP_021828379.1_21
	6321	transcription elongation factor TFIIS	Pav_sc0001582.1_g290.1.mk_144181..146900_-	110768937	GO0003676|GO:0005634|GO:0006351|GO:0006355,GO0005634,GO0003676|GO:0006351|GO:0008270,GO0006351		lcl|NW_018922470.1_cds_XP_021828508.1_46
	6389	dnaJ protein homolog	Pav_sc0001640.1_g360.1.mk_180161..182823_-	110769159	GO0006457|GO:0051082,GO0031072|GO:0051082,GO0005524|GO:0006457|GO:0009408|GO:0051082	ko04141 Protein processing in endoplasmic reticulum	lcl|NW_018922515.1_cds_XP_021828780.1_17
	6418	signal recognition particle 19 kDa protein-like	Pav_sc0001685.1_g140.1.mk_73408..76351_+	110769297	GO0006614|GO:0008312|GO:0048500	ko03060 Protein export	lcl|NW_018922540.1_cds_XP_021828938.1_9
	6433	probable galacturonosyltransferase 7 isoform X1	Pav_sc0001699.1_g480.1.mk_121814..125625_+	110769361	GO0016757,GO0047262	ko00520 Amino sugar and nucleotide sugar metabolism	lcl|NW_018922551.1_cds_XP_021829001.1_9
	6456	ammonium transporter 3 member 1-like	Pav_sc0001709.1_g030.1.mk_5236..8347_-	110769431	GO0008519|GO:0016020|GO:0072488,GO0008519|GO:0015696|GO:0016020		lcl|NW_018922558.1_cds_XP_021829090.1_1
	6481	ras-related protein Rab7	Pav_sc0001710.1_g700.1.mk_332668..336680_+	110769510	GO0003924|GO:0005525		lcl|NW_018922559.1_cds_XP_021829187.1_58
	6510	uncharacterized protein LOC110769627	Pav_sc0001740.1_g160.1.mk_45187..47524_+	110769627			lcl|NW_018922578.1_cds_XP_021829344.1_18
	6522	uncharacterized protein LOC110769669 isoform X2	Pav_sc0001749.1_g110.1.mk_47179..55355_-	110769669	GO0004550|GO:0006165|GO:0006183|GO:0006228|GO:0006241	ko04016 MAPK signaling pathway - plant , ko00230 Purine metabolism , ko00240 Pyrimidine metabolism	lcl|NW_018922586.1_cds_XP_021829388.1_15
	6562	ultraviolet-B receptor UVR8	Pav_sc0001786.1_g160.1.mk_49812..60815_+	110769803	GO0009881|GO:0010224|GO:0042803		lcl|NW_018922611.1_cds_XP_021829535.1_6
	6563	exocyst complex component SEC6	Pav_sc0001786.1_g210.1.mk_88248..100885_+	110769804	GO0000145|GO:0006887		lcl|NW_018922611.1_cds_XP_021829536.1_8
	6589	PRA1 family protein F2-like	Pav_sc0001797.1_g700.1.mk_425919..426482_-	110769884			lcl|NW_018922620.1_cds_XP_021829627.1_71
	6622	cinnamyl alcohol dehydrogenase 1-like	Pav_sc0001807.1_g100.1.mk_52993..56498_-	110769980	GO0055114	ko00940 Phenylpropanoid biosynthesis	lcl|NW_018922625.1_cds_XP_021829740.1_8
	6624	ADP-ribosylation factor 1-like isoform X2	Pav_sc0001807.1_g160.1.mk_109757..111922_+	110769992	GO0005525,GO0005525|GO:0005622|GO:0007264	ko05134 Legionellosis , ko04072 Phospholipase D signaling pathway , ko04144 Endocytosis , ko05110 Vibrio cholerae infection	lcl|NW_018922625.1_cds_XP_021829757.1_14
	6664	uncharacterized protein LOC110770153 isoform X1	Pav_sc0001837.1_g050.1.mk_14518..21922_+	110770153			lcl|NW_018922650.1_cds_XP_021829930.1_3
	6730	uncharacterized protein LOC110770368	Pav_sc0001885.1_g060.1.br_30942..31616_-	110770368			lcl|NW_018922683.1_cds_XP_021830187.1_3
	6748	ras-related protein RABA1f	Pav_sc0001900.1_g260.1.mk_152627..154815_-	110770420	GO0005525,GO0003924|GO:0005525	ko04961 Endocrine and other factor-regulated calcium reabsorption , ko04972 Pancreatic secretion , ko04962 Vasopressin-regulated water reabsorption , ko04144 Endocytosis	lcl|NW_018922693.1_cds_XP_021830255.1_44
	6814	cytochrome b5	Pav_sc0001963.1_g430.1.mk_214510..216603_-	110770697	GO0020037		lcl|NW_018922732.1_cds_XP_021830594.1_35
	6817	alcohol dehydrogenase 1-like	Pav_sc0001963.1_g090.1.mk_40585..41195_-	110770701	GO0055114		lcl|NW_018922732.1_cds_XP_021830598.1_3
	6930	ATP-citrate synthase beta chain protein 2	Pav_sc0002106.1_g500.1.mk_213367..218573_+	110771135	GO0003824|GO:0008152,GO0046912	ko00720 Carbon fixation pathways in prokaryotes , ko00020 Citrate cycle (TCA cycle)	lcl|NW_018922834.1_cds_XP_021831070.1_41
	6935	disease resistance protein RLM3-like isoform X1	Pav_sc0000756.1_g020.1.mk_14963..15280_-	110771142			lcl|NW_018922834.1_cds_XP_021831082.1_9
	6952	arginase 1, mitochondrial	Pav_sc0002148.1_g090.1.mk_36581..38256_-	110771241	GO0046872	ko05146 Amoebiasis , ko00330 Arginine and proline metabolism , ko00220 Arginine biosynthesis , ko01230 Biosynthesis of amino acids	lcl|NW_018922865.1_cds_XP_021831198.1_2
	6994	calcium-transporting ATPase 1, endoplasmic reticulum-type-like	Pav_sc0002197.1_g100.1.mk_56463..63453_+	110771389	GO0016021,GO0000166		lcl|NW_018922890.1_cds_XP_021831379.1_11
	7079	skin secretory protein xP2-like	Pav_sc0002233.1_g070.1.mk_36705..37821_+	110771659			lcl|NW_018922915.1_cds_XP_021831690.1_7
	7080	skin secretory protein xP2-like	Pav_sc0002233.1_g070.1.mk_36705..37821_+	110771659			lcl|NW_018922915.1_cds_XP_021831690.1_7
	7089	54S ribosomal protein L19, mitochondrial-like	Pav_sc0002234.1_g070.1.br_44692..45159_+	110771685	GO0003735|GO:0005840|GO:0006412	ko03010 Ribosome	lcl|NW_018922916.1_cds_XP_021831723.1_6
	7098	carbamoyl-phosphate synthase small chain, chloroplastic-like	Pav_sc0002247.1_g020.1.br_6362..7199_+	110771717			lcl|NW_018922924.1_cds_XP_021831752.1_2
	7125	LOW QUALITY PROTEIN: NADPH-dependent aldehyde reductase-like protein, chloroplastic	Pav_sc0002271.1_g330.1.mk_130163..141440_-	110771825		ko00333 Prodigiosin biosyntheses , ko01040 Biosynthesis of unsaturated fatty acids , ko00780 Biotin metabolism , ko00061 Fatty acid biosynthesis , ko01212 Fatty acid metabolism	lcl|XM_021976176.1_cds_XP_021831868.1_1
	7148	crocetin glucosyltransferase, chloroplastic-like isoform X1	Pav_sc0002302.1_g020.1.mk_8181..9429_-	110771919	GO0008152|GO:0016758		lcl|NW_018922958.1_cds_XP_021831973.1_2
	7183	GTPase LSG1-2	Pav_sc0002327.1_g080.1.mk_46285..49419_+	110772075	GO0005525	ko03008 Ribosome biogenesis in eukaryotes	lcl|NW_018922976.1_cds_XP_021832147.1_8
	7243	peroxisomal membrane protein 11A	Pav_sc0000174.1_g1270.1.mk_727952..728368_-	110772290			lcl|NW_018923013.1_cds_XP_021832418.1_12
	7245	peroxisomal membrane protein 11A	Pav_sc0002375.1_g140.1.mk_53975..54763_+	110772290	GO0005779|GO:0016559		lcl|NW_018923013.1_cds_XP_021832418.1_12
	7296	presequence protease 1, chloroplastic/mitochondrial-like	Pav_sc0002451.1_g330.1.mk_190366..209041_-	110772540	GO0006508,GO0003824|GO:0046872		lcl|NW_018923061.1_cds_XP_021832670.1_35
	7307	nucleolin	Pav_sc0002465.1_g050.1.mk_18410..25454_-	110772592	GO0003676		lcl|NW_018923066.1_cds_XP_021832729.1_1
	7313	mitogen-activated protein kinase 19-like isoform X1	Pav_sc0000095.1_g1680.1.mk_865265..870343_+	110772634	GO0004672|GO:0005524|GO:0006468,GO0005524,GO0004707|GO:0005524|GO:0006468		lcl|NW_018921324.1_cds_XP_021832787.1_148
	7345	D-3-phosphoglycerate dehydrogenase 2, chloroplastic-like	Pav_sc0002567.1_g100.1.mk_38848..42965_+	110772801	GO0008152|GO:0016616|GO:0051287|GO:0055114,GO0004617|GO:0006564,GO0051287|GO:0055114	ko00260 Glycine, serine and threonine metabolism , ko00680 Methane metabolism , ko01200 Carbon metabolism , ko01230 Biosynthesis of amino acids	lcl|NW_018923127.1_cds_XP_021832961.1_10
	7375	monodehydroascorbate reductase, seedling isozyme-like	Pav_sc0002607.1_g090.1.mk_29848..32719_-	110772950	GO0016491|GO:0050660|GO:0055114,GO0016491|GO:0055114	ko00053 Ascorbate and aldarate metabolism	lcl|NW_018923150.1_cds_XP_021833130.1_9
	7425	bifunctional riboflavin biosynthesis protein RIBA 1, chloroplastic	Pav_co4017605.1_g010.1.mk_21..938_-	110773192	GO0008686|GO:0009231		lcl|NW_018923237.1_cds_XP_021833388.1_2
	7426	bifunctional riboflavin biosynthesis protein RIBA 1, chloroplastic	Pav_sc0002741.1_g030.1.mk_30544..33821_+	110773192	GO0009231,GO0008686|GO:0009231,GO0003935|GO:0009231	ko00740 Riboflavin metabolism	lcl|NW_018923237.1_cds_XP_021833388.1_2
	7431	protein-tyrosine-phosphatase PTP1 isoform X1	Pav_sc0002772.1_g040.1.mk_44727..52721_-	110773218	GO0004725|GO:0016311,GO0004725|GO:0006470,GO0016311|GO:0016791		lcl|NW_018923257.1_cds_XP_021833412.1_4
	7554	shikimate O-hydroxycinnamoyltransferase-like	Pav_sc0002984.1_g060.1.mk_35841..36251_+	110773710	GO0016747		lcl|NW_018923395.1_cds_XP_021833926.1_3
	7565	vestitone reductase-like	Pav_sc0002998.1_g060.1.br_29679..31096_+	110773742	GO0003824|GO:0050662		lcl|NW_018923404.1_cds_XP_021833958.1_8
	7635	ornithine aminotransferase, mitochondrial	Pav_sc0003135.1_g390.1.mk_192390..199090_-	110774051	GO0003824,GO0004587,GO0008483|GO:0030170	ko00330 Arginine and proline metabolism	lcl|NW_018923493.1_cds_XP_021834267.1_41
	7652	ATPase family AAA domain-containing protein 3C	Pav_sc0000099.1_g680.1.mk_296696..301385_+	110774123	GO0005524		lcl|NW_018921328.1_cds_XP_021834354.1_74
	7667	probable mitochondrial saccharopine dehydrogenase-like oxidoreductase At5g39410	Pav_sc0003189.1_g110.1.mk_39258..46038_+	110774184	GO0016491|GO:0055114		lcl|NW_018923525.1_cds_XP_021834420.1_2
	7757	mitochondrial-processing peptidase subunit alpha-like	Pav_sc0000015.1_g150.1.mk_99830..105250_+	110774530	GO0004222|GO:0006508,GO0003824|GO:0046872		lcl|NW_018921253.1_cds_XP_021834804.1_10
	ME7
	ID	Description	ProteinID	GeneID	GO	KEGG_Pathway	Identifier
	78	probable cinnamyl alcohol dehydrogenase 9	Pav_sc0004014.1_g160.1.mk_62141..65535_+	110744673	GO0055114,GO0008270|GO:0016491|GO:0055114,GO0016491	ko00940 Phenylpropanoid biosynthesis	lcl|NW_018923994.1_cds_XP_021800348.1_3
	259	polygalacturonase inhibitor-like	Pav_sc0005028.1_g060.1.br_30638..31413_-	110745412	GO0005515		lcl|NW_018924529.1_cds_XP_021801187.1_6
	265	heat shock 70 kDa protein 18-like	Pav_sc0005078.1_g060.1.br_29879..32463_-	110745450		ko05145 Toxoplasmosis , ko04010 MAPK signaling pathway , ko03040 Spliceosome , ko04213 Longevity regulating pathway - multiple species , ko04612 Antigen processing and presentation , ko04141 Protein processing in endoplasmic reticulum , ko04915 Estrogen signaling pathway , ko05164 Influenza A , ko05169 Epstein-Barr virus infection , ko05162 Measles , ko05134 Legionellosis , ko04144 Endocytosis	lcl|NW_018924554.1_cds_XP_021801229.1_6
	266	heat shock 70 kDa protein 18-like	Pav_sc0002053.1_g110.1.mk_61610..64188_-	110745450		ko05162 Measles , ko04141 Protein processing in endoplasmic reticulum , ko05145 Toxoplasmosis , ko04144 Endocytosis , ko03040 Spliceosome , ko04213 Longevity regulating pathway - multiple species , ko04010 MAPK signaling pathway , ko04612 Antigen processing and presentation , ko04915 Estrogen signaling pathway , ko05134 Legionellosis , ko05169 Epstein-Barr virus infection , ko05164 Influenza A	lcl|NW_018924554.1_cds_XP_021801229.1_6
	343	uncharacterized protein LOC110745758	Pav_sc0005746.1_g080.1.mk_33717..34857_-	110745758	GO0003677|GO:0005634|GO:0008270|GO:0045893		lcl|NW_018924888.1_cds_XP_021801582.1_9
	417	annexin D1-like	Pav_sc0006118.1_g010.1.mk_302..2815_-	110745998	GO0005509|GO:0005544		lcl|NW_018925065.1_cds_XP_021801885.1_1
	438	angio-associated migratory cell protein isoform X1	Pav_sc0006279.1_g010.1.mk_1629..6294_+	110746094	GO0005515		lcl|NW_018925145.1_cds_XP_021802000.1_2
	445	alkaline/neutral invertase E, chloroplastic-like isoform X1	Pav_sc0006365.1_g040.1.mk_15977..22729_+	110746150	GO0033926,GO0003824		lcl|NW_018925190.1_cds_XP_021802060.1_4
	494	peroxisomal 2,4-dienoyl-CoA reductase-like	Pav_sc0006892.1_g050.1.mk_40131..44365_-	110746351		ko04146 Peroxisome	lcl|NW_018925453.1_cds_XP_021802260.1_9
	604	glutamate decarboxylase 4-like	Pav_sc0000103.1_g1360.1.mk_685403..696174_-	110746783	GO0004351|GO:0006536|GO:0030170,GO0003824,GO0016831|GO:0019752|GO:0030170	ko00430 Taurine and hypotaurine metabolism , ko00410 beta-Alanine metabolism , ko04727 GABAergic synapse , ko04940 Type I diabetes mellitus , ko00250 Alanine, aspartate and glutamate metabolism , ko00650 Butanoate metabolism , ko02024 Quorum sensing	lcl|NW_018921332.1_cds_XP_021802723.1_161
	676	probable beta-D-xylosidase 6	Pav_sc0010493.1_g010.1.mk_1..1367_+	110747280	GO0004553|GO:0005975		lcl|NW_018927236.1_cds_XP_021803168.1_1
	858	1-aminocyclopropane-1-carboxylate oxidase-like	Pav_co4047603.1_g010.1.mk_898..1600_-	110748428	GO0016491|GO:0055114		lcl|NW_018930745.1_cds_XP_021804099.1_1
	901	heat shock cognate 70 kDa protein-like	Pav_co4074207.1_g010.1.mk_1038..2787_+	110748695			lcl|NW_018931245.1_cds_XP_021804337.1_1
	913	uncharacterized protein LOC110748763	Pav_co4085055.1_g010.1.mk_1437..4060_-	110748763			lcl|NW_018931355.1_cds_XP_021804402.1_1
	916	dihydroflavonol 4-reductase	Pav_sc0002208.1_g840.1.mk_394303..396731_+	110748765	GO0003824|GO:0050662		lcl|KP347505.1_cds_AJO67969.1_1
	979	electron transfer flavoprotein subunit beta, mitochondrial	Pav_sc0000119.1_g120.1.mk_39171..43962_-	110748979	GO0009055		lcl|NW_018921345.1_cds_XP_021804661.1_9
	1023	uncharacterized protein LOC110749157 isoform X1	Pav_sc0000129.1_g090.1.mk_39542..42283_-	110749157			lcl|NW_018921354.1_cds_XP_021804880.1_7
	1143	cullin-associated NEDD8-dissociated protein 1	Pav_sc0000138.1_g250.1.mk_124192..134310_-	110749573	GO0005488		lcl|NW_018921362.1_cds_XP_021805383.1_35
	1256	V-type proton ATPase catalytic subunit A	Pav_sc0000158.1_g060.1.mk_24096..30174_-	110750002	GO0046034,GO0015992|GO:0046034,GO0005524,GO0015991|GO:0033180|GO:0046961	ko05120 Epithelial cell signaling in Helicobacter pylori infection , ko00190 Oxidative phosphorylation , ko05110 Vibrio cholerae infection , ko04150 mTOR signaling pathway , ko04721 Synaptic vesicle cycle , ko05323 Rheumatoid arthritis , ko04966 Collecting duct acid secretion , ko04145 Phagosome	lcl|NW_018921378.1_cds_XP_021805931.1_9
	1467	lipid phosphate phosphatase gamma	Pav_sc0000203.1_g030.1.mk_11795..12463_-	110750710		ko00510 N-Glycan biosynthesis	lcl|NW_018921416.1_cds_XP_021806771.1_3
	1484	uncharacterized protein LOC110750773	Pav_sc0000206.1_g200.1.mk_128820..130732_+	110750773			lcl|NW_018921419.1_cds_XP_021806827.1_22
	1498	peroxisome biogenesis protein 5	Pav_sc0000206.1_g060.1.mk_24100..51740_+	110750806	GO0005515	ko04146 Peroxisome	lcl|NW_018921419.1_cds_XP_021806865.1_4
	1604	NADP-dependent malic enzyme	Pav_sc0000212.1_g790.1.mk_433538..438681_+	110751153	GO0004471|GO:0055114,GO0004470|GO:0004471,GO0051287	ko01200 Carbon metabolism , ko00710 Carbon fixation in photosynthetic organisms , ko00620 Pyruvate metabolism	lcl|NW_018921423.1_cds_XP_021807279.1_94
	1637	probable methyltransferase PMT2	Pav_sc0000220.1_g1560.1.mk_686929..692019_+	110751300	GO0008168		lcl|NW_018921431.1_cds_XP_021807434.1_141
	1658	ribulose-1,5 bisphosphate carboxylase/oxygenase large subunit N-methyltransferase, chloroplastic	Pav_sc0000220.1_g830.1.mk_372791..375322_-	110751405	GO0009507|GO:0030785,GO0005515		lcl|NW_018921431.1_cds_XP_021807566.1_80
	1665	26S proteasome non-ATPase regulatory subunit 10 isoform X2	Pav_sc0000220.1_g400.1.mk_158682..161670_+	110751440	GO0005515		lcl|NW_018921431.1_cds_XP_021807605.1_35
	1723	DCN1-like protein 4	Pav_sc0000243.1_g620.1.mk_274161..282020_+	110751639			lcl|NW_018921447.1_cds_XP_021807834.1_26
	1786	phosphoribosylaminoimidazole-succinocarboxamide synthase, chloroplastic	Pav_sc0000257.1_g610.1.mk_360264..364740_-	110751881	GO0004639|GO:0006164	ko00230 Purine metabolism	lcl|NW_018921460.1_cds_XP_021808099.1_82
	1794	serine/threonine-protein kinase SAPK2-like isoform X2	Pav_sc0000257.1_g130.1.mk_81525..84361_-	110751934	GO0004672|GO:0005524|GO:0006468,GO0004672|GO:0006468,GO0005524		lcl|NW_018921460.1_cds_XP_021808186.1_15
	1809	28 kDa ribonucleoprotein, chloroplastic	Pav_sc0000257.1_g290.1.mk_198326..202500_-	110751971	GO0003676		lcl|NW_018921460.1_cds_XP_021808241.1_45
	1930	uncharacterized protein LOC110752433	Pav_sc0000299.1_g070.1.mk_33606..40212_+	110752433	GO0015078|GO:0015991|GO:0033179,GO0005515	ko04966 Collecting duct acid secretion , ko00190 Oxidative phosphorylation , ko04142 Lysosome , ko05120 Epithelial cell signaling in Helicobacter pylori infection , ko04721 Synaptic vesicle cycle , ko05110 Vibrio cholerae infection , ko04145 Phagosome , ko05152 Tuberculosis , ko05203 Viral carcinogenesis , ko05323 Rheumatoid arthritis	lcl|NW_018921491.1_cds_XP_021808777.1_11
	1934	thioredoxin H2	Pav_sc0000299.1_g220.1.mk_104909..106045_+	110752438	GO0045454,GO0006662|GO:0015035|GO:0045454	ko04621 NOD-like receptor signaling pathway , ko05418 Fluid shear stress and atherosclerosis	lcl|NW_018921491.1_cds_XP_021808785.1_31
	1941	stress-response A/B barrel domain-containing protein HS1-like	Pav_sc0000028.1_g570.1.mk_321796..323410_+	110752455			lcl|NW_018921264.1_cds_XP_021808807.1_51
	1979	adenylate kinase 5, chloroplastic isoform X1	Pav_sc0000311.1_g560.1.mk_249945..255200_+	110752618	GO0004017,GO0005524|GO:0006139|GO:0019205,GO0004017|GO:0005524|GO:0016776	ko00230 Purine metabolism , ko00730 Thiamine metabolism	lcl|NW_018921501.1_cds_XP_021809008.1_52
	1990	bifunctional purple acid phosphatase 26	Pav_sc0000311.1_g910.1.mk_422340..427162_+	110752681	GO0003993|GO:0046872,GO0016787		lcl|NW_018921501.1_cds_XP_021809086.1_98
	2024	cytochrome b561 and DOMON domain-containing protein At5g35735-like	Pav_sc0000326.1_g280.1.mk_160161..166812_-	110752843			lcl|NW_018921514.1_cds_XP_021809283.1_34
	2040	STS14 protein	Pav_sc0000348.1_g860.1.mk_464163..467010_+	110752934			lcl|NW_018921531.1_cds_XP_021809396.1_86
	2041	STS14 protein	Pav_co4003655.1_g010.1.mk_69..599_+	110752934			lcl|NW_018921531.1_cds_XP_021809396.1_86
	2067	membrane-anchored ubiquitin-fold protein 6	Pav_sc0000030.1_g510.1.mk_251618..254368_+	110753048	GO0005515		lcl|NW_018921266.1_cds_XP_021809539.1_50
	2091	50S ribosomal protein L13, chloroplastic	Pav_sc0000352.1_g040.1.mk_18008..21789_-	110753163	GO0003735|GO:0005840|GO:0006412	ko03010 Ribosome	lcl|NW_018921535.1_cds_XP_021809678.1_5
	2128	lysophospholipid acyltransferase 1-like	Pav_sc0000355.1_g290.1.mk_181838..186021_+	110753288		ko00561 Glycerolipid metabolism , ko00565 Ether lipid metabolism , ko00564 Glycerophospholipid metabolism	lcl|NW_018921538.1_cds_XP_021809855.1_41
	2171	uncharacterized protein LOC110753440	Pav_sc0000030.1_g1420.1.mk_773790..776745_+	110753440	GO0009058|GO:0030170,GO0003824		lcl|NW_018921266.1_cds_XP_021810047.1_150
	2216	uncharacterized protein LOC110753613	Pav_sc0000367.1_g220.1.mk_99622..102839_+	110753613			lcl|NW_018921549.1_cds_XP_021810241.1_23
	2222	probable serine/threonine-protein kinase At4g35230	Pav_sc0000367.1_g120.1.mk_50163..55383_-	110753623	GO0005515,GO0004672|GO:0005524|GO:0006468	ko04075 Plant hormone signal transduction	lcl|NW_018921549.1_cds_XP_021810251.1_12
	2242	7-ethoxycoumarin O-deethylase-like	Pav_sc0000370.1_g540.1.mk_284789..287649_+	110753682	GO0016705|GO:0055114,GO0042393,GO0005506|GO:0016705|GO:0020037|GO:0055114		lcl|NW_018921552.1_cds_XP_021810317.1_48
	2247	geraniol 8-hydroxylase-like	Pav_sc0000370.1_g550.1.mk_288645..291314_+	110753692	GO0016705|GO:0055114,GO0005506|GO:0016705|GO:0020037|GO:0055114,GO0042393		lcl|NW_018921552.1_cds_XP_021810329.1_49
	2248	geraniol 8-hydroxylase-like	Pav_sc0004874.1_g020.1.br_2812..4394_+	110753692	GO0005506|GO:0016705|GO:0020037|GO:0055114,GO0016705|GO:0055114		lcl|NW_018921552.1_cds_XP_021810329.1_49
	2264	(RS)-norcoclaurine 6-O-methyltransferase-like	Pav_sc0000373.1_g1000.1.br_600581..601962_-	110753740	GO0008168,GO0046983,GO0008171		lcl|NW_018921554.1_cds_XP_021810385.1_121
	2278	thaumatin-like protein 1b isoform X2	Pav_sc0000373.1_g230.1.mk_102702..111659_+	110753771			lcl|NW_018921554.1_cds_XP_021810423.1_18
	2327	glucan endo-1,3-beta-glucosidase-like	Pav_sc0000376.1_g340.1.mk_144204..150883_+	110753933	GO0004553|GO:0005975		lcl|NW_018921556.1_cds_XP_021810619.1_13
	2454	ATP-dependent Clp protease adapter protein CLPS1, chloroplastic-like	Pav_sc0000410.1_g230.1.mk_135184..136911_+	110754557	GO0030163		lcl|NW_018921584.1_cds_XP_021811318.1_29
	2481	epidermal growth factor receptor substrate 15-like 1	Pav_sc0000412.1_g360.1.mk_149538..159974_-	110754661	GO0005509,GO0005515		lcl|NW_018921586.1_cds_XP_021811452.1_29
	2508	rubber cis-polyprenyltransferase HRT2-like	Pav_sc0000414.1_g220.1.mk_103315..110193_-	110754726	GO0016765,GO0004672|GO:0005524|GO:0006468,GO0004672|GO:0006468,GO0005524	ko00900 Terpenoid backbone biosynthesis	lcl|NW_018921587.1_cds_XP_021811526.1_31
	2666	vacuolar protein sorting-associated protein 41 homolog	Pav_sc0000467.1_g690.1.mk_442792..457219_-	110755282	GO0006886|GO:0016192,GO0005515,GO0046907	ko04138 Autophagy - yeast	lcl|NW_018921626.1_cds_XP_021812155.1_41
	2775	long chain acyl-CoA synthetase 1	Pav_sc0000491.1_g450.1.mk_246078..255641_-	110755728	GO0003824|GO:0008152	ko00061 Fatty acid biosynthesis , ko00071 Fatty acid degradation , ko04216 Ferroptosis , ko03320 PPAR signaling pathway , ko04920 Adipocytokine signaling pathway , ko01212 Fatty acid metabolism , ko02024 Quorum sensing , ko04146 Peroxisome	lcl|NW_018921645.1_cds_XP_021812680.1_54
	2779	protoporphyrinogen oxidase 1, chloroplastic	Pav_sc0000491.1_g1060.1.mk_586575..590775_-	110755736	GO0016491|GO:0055114,GO0004729|GO:0006779|GO:0055114	ko00860 Porphyrin and chlorophyll metabolism	lcl|NW_018921645.1_cds_XP_021812688.1_132
	2783	protein transport protein SEC23-2	Pav_sc0000491.1_g960.1.mk_532739..538551_+	110755742	GO0006886|GO:0006888|GO:0030127,GO0006886|GO:0006888|GO:0008270|GO:0030127		lcl|NW_018921645.1_cds_XP_021812694.1_118
	2808	thioredoxin-like 3-1, chloroplastic	Pav_sc0011969.1_g010.1.mk_202..1709_-	110755842	GO0006662|GO:0015035|GO:0045454,GO0045454		lcl|NW_018921649.1_cds_XP_021812822.1_1
	2815	activator of 90 kDa heat shock protein ATPase homolog	Pav_sc0000496.1_g020.1.mk_19975..21901_-	110755863	GO0001671|GO:0051087		lcl|NW_018921649.1_cds_XP_021812855.1_2
	2816	calcium load-activated calcium channel-like	Pav_sc0000496.1_g330.1.mk_164724..165299_+	110755867	GO0016020,GO0005262|GO:0030176|GO:0032469		lcl|NW_018921649.1_cds_XP_021812860.1_24
	2849	UDP-glycosyltransferase 88F5-like isoform X1	Pav_sc0000502.1_g620.1.br_326326..326694_+	110755978	GO0008152|GO:0016758		lcl|NW_018921655.1_cds_XP_021813014.1_68
	2850	UDP-glycosyltransferase 88F5-like isoform X2	Pav_sc0000502.1_g580.1.br_310472..311485_-	110755978	GO0008152|GO:0016758		lcl|NW_018921655.1_cds_XP_021813015.1_67
	2852	ras-related protein RABB1b	Pav_sc0000040.1_g790.1.mk_420432..422691_-	110755983	GO0003924|GO:0005525,GO0005525	ko04152 AMPK signaling pathway	lcl|NW_018921276.1_cds_XP_021813025.1_96
	2856	ruvB-like 2	Pav_sc0000502.1_g070.1.mk_35462..38843_+	110755991	GO0043141,GO0003678|GO:0005524		lcl|NW_018921655.1_cds_XP_021813032.1_11
	2961	bax inhibitor 1	Pav_sc0000549.1_g590.1.mk_318821..321850_-	110756398			lcl|NW_018921688.1_cds_XP_021813519.1_40
	2976	light-harvesting complex-like protein 3 isotype 2, chloroplastic	Pav_sc0000549.1_g430.1.mk_216891..219236_-	110756450			lcl|NW_018921688.1_cds_XP_021813580.1_23
	2983	CCR4-NOT transcription complex subunit 11	Pav_co4080665.1_g010.1.mk_1..2230_-	110756465	GO0030014		lcl|XM_021957905.1_cds_XP_021813597.1_1
	2984	CCR4-NOT transcription complex subunit 11	Pav_sc0000549.1_g520.1.mk_268291..274675_-	110756465	GO0030014		lcl|NW_018921688.1_cds_XP_021813597.1_33
	3025	probable mediator of RNA polymerase II transcription subunit 37c	Pav_sc0000554.1_g1060.1.br_546429..547379_-	110756596			lcl|NW_018921693.1_cds_XP_021813733.1_125
	3034	heat shock cognate 70 kDa protein-like	Pav_sc0000554.1_g1040.1.br_533737..535708_-	110756624		ko03040 Spliceosome , ko05134 Legionellosis , ko05169 Epstein-Barr virus infection , ko05162 Measles , ko04612 Antigen processing and presentation , ko04010 MAPK signaling pathway , ko05164 Influenza A , ko04213 Longevity regulating pathway - multiple species , ko05145 Toxoplasmosis , ko04144 Endocytosis , ko04915 Estrogen signaling pathway , ko04141 Protein processing in endoplasmic reticulum	lcl|NW_018921693.1_cds_XP_021813756.1_122
	3047	glutathione S-transferase DHAR2-like	Pav_sc0000554.1_g2030.1.mk_1005330..1012262_-	110756668	GO0005515		lcl|NW_018921693.1_cds_XP_021813812.1_214
	3052	3-ketoacyl-CoA synthase 19-like	Pav_sc0000554.1_g2140.1.mk_1067228..1072731_-	110756677	GO0006633|GO:0016020|GO:0016747,GO0003824|GO:0008152		lcl|NW_018921693.1_cds_XP_021813822.1_231
	3159	dolichol-phosphate mannose synthase subunit 3	Pav_sc0001751.1_g050.1.mk_14358..16373_+	110757009			lcl|NW_018921697.1_cds_XP_021814214.1_73
	3186	D-xylose-proton symporter-like 3, chloroplastic isoform X2	Pav_sc0000563.1_g100.1.mk_58490..62581_+	110757077	GO0016020|GO:0022891|GO:0055085,GO0016021|GO:0022857|GO:0055085,GO0005215|GO:0016021|GO:0055085		lcl|NW_018921702.1_cds_XP_021814301.1_15
	3194	ubiquitin-conjugating enzyme E2 27	Pav_sc0000042.1_g260.1.mk_136680..142584_-	110757121	GO0005515	ko04120 Ubiquitin mediated proteolysis	lcl|NW_018921277.1_cds_XP_021814367.1_25
	3270	probable arabinose 5-phosphate isomerase	Pav_sc0000583.1_g790.1.mk_410066..411607_+	110757430	GO0097367|GO:1901135,GO0005975|GO:0016853	ko00540 Lipopolysaccharide biosynthesis	lcl|NW_018921718.1_cds_XP_021814718.1_81
	3289	magnesium protoporphyrin IX methyltransferase, chloroplastic	Pav_sc0000042.1_g500.1.mk_300024..301770_+	110757521	GO0015995|GO:0046406	ko00860 Porphyrin and chlorophyll metabolism	lcl|NW_018921277.1_cds_XP_021814846.1_57
	3413	probable serine/threonine-protein kinase At5g41260 isoform X1	Pav_sc0000599.1_g200.1.mk_143222..151923_+	110758022	GO0005515		lcl|NW_018921733.1_cds_XP_021815496.1_30
	3425	AT-rich interactive domain-containing protein 5	Pav_sc0000600.1_g980.1.mk_548571..559378_+	110758069	GO0003677		lcl|NW_018921734.1_cds_XP_021815551.1_55
	3435	SKP1-like protein 1A	Pav_sc0000044.1_g110.1.mk_44823..54723_-	110758085	GO0006511	ko04110 Cell cycle , ko04350 TGF-beta signaling pathway , ko04341 Hedgehog signaling pathway - fly , ko04120 Ubiquitin mediated proteolysis , ko05168 Herpes simplex infection , ko04114 Oocyte meiosis , ko04710 Circadian rhythm , ko04111 Cell cycle - yeast , ko04141 Protein processing in endoplasmic reticulum , ko04310 Wnt signaling pathway	lcl|NW_018921278.1_cds_XP_021815573.1_23
	3470	uncharacterized protein LOC110758229	Pav_sc0000618.1_g350.1.mk_188797..191895_+	110758229			lcl|NW_018921745.1_cds_XP_021815724.1_22
	3538	mitochondrial outer membrane import complex protein METAXIN	Pav_sc0000624.1_g2080.1.mk_1134390..1139341_-	110758476			lcl|NW_018921751.1_cds_XP_021816042.1_154
	3551	serine carboxypeptidase-like 13 isoform X2	Pav_sc0000625.1_g200.1.mk_105521..107969_+	110758500	GO0004185|GO:0006508		lcl|NW_018921752.1_cds_XP_021816066.1_20
	3612	50S ribosomal protein L4, chloroplastic	Pav_sc0000638.1_g010.1.mk_463..1323_-	110758735	GO0003735|GO:0005840|GO:0006412	ko03010 Ribosome	lcl|NW_018921764.1_cds_XP_021816344.1_1
	3691	pyruvate kinase, cytosolic isozyme	Pav_sc0000659.1_g440.1.mk_289298..292146_+	110759031	GO0000287|GO:0004743|GO:0006096|GO:0030955,GO0003824,GO0004743|GO:0006096	ko05165 Human papillomavirus infection , ko04930 Type II diabetes mellitus , ko00230 Purine metabolism , ko04922 Glucagon signaling pathway , ko00620 Pyruvate metabolism , ko05230 Central carbon metabolism in cancer , ko00010 Glycolysis / Gluconeogenesis , ko01230 Biosynthesis of amino acids , ko05203 Viral carcinogenesis , ko01200 Carbon metabolism	lcl|NW_018921781.1_cds_XP_021816733.1_52
	3694	probable serine/threonine-protein kinase PBL16	Pav_sc0000659.1_g320.1.mk_229279..234111_-	110759035	GO0005524,GO0004672|GO:0005524|GO:0006468,GO0004672|GO:0006468		lcl|NW_018921781.1_cds_XP_021816737.1_40
	3771	probable methyltransferase PMT15	Pav_sc0000675.1_g1250.1.mk_662265..666875_-	110759301	GO0008168		lcl|NW_018921793.1_cds_XP_021817048.1_93
	3989	aromatic aminotransferase ISS1	Pav_sc0000716.1_g270.1.mk_163705..169945_+	110760075	GO0003824,GO0009058|GO:0030170		lcl|NW_018921827.1_cds_XP_021817955.1_19
	4080	protein LUTEIN DEFICIENT 5, chloroplastic	Pav_sc0000744.1_g100.1.mk_48740..61106_-	110760439	GO0005506|GO:0016705|GO:0020037|GO:0055114,GO0016705|GO:0055114	ko00906 Carotenoid biosynthesis	lcl|NW_018921848.1_cds_XP_021818395.1_13
	4091	importin beta-like SAD2	Pav_sc0000745.1_g160.1.mk_96778..109438_-	110760472	GO0006886,GO0005488,GO0006886|GO:0008536	ko04013 MAPK signaling pathway - fly	lcl|NW_018921849.1_cds_XP_021818428.1_9
	4136	mitochondrial adenine nucleotide transporter ADNT1	Pav_sc0000754.1_g360.1.mk_175503..179619_-	110760653	GO0055085		lcl|NW_018921857.1_cds_XP_021818644.1_20
	4137	uncharacterized protein LOC110760655	Pav_sc0000754.1_g570.1.mk_260123..260518_+	110760655			lcl|NW_018921857.1_cds_XP_021818646.1_37
	4139	hydroquinone glucosyltransferase-like isoform X1	Pav_sc0000754.1_g420.1.mk_207670..212481_+	110760670	GO0008152|GO:0016758		lcl|NW_018921857.1_cds_XP_021818666.1_30
	4169	germin-like protein subfamily 1 member 1	Pav_sc0000054.1_g230.1.mk_134012..134677_+	110760784	GO0045735,GO0030145		lcl|NW_018921288.1_cds_XP_021818801.1_16
	4170	clavaminate synthase-like protein At3g21360	Pav_sc0000759.1_g070.1.mk_41804..43965_-	110760786	GO0016491|GO:0055114		lcl|NW_018921862.1_cds_XP_021818800.1_7
	4186	50S ribosomal protein L6, chloroplastic	Pav_sc0000764.1_g450.1.mk_260008..262222_-	110760833	GO0003735|GO:0005840|GO:0006412|GO:0019843,GO0003735|GO:0005622|GO:0005840|GO:0006412	ko03010 Ribosome	lcl|NW_018921867.1_cds_XP_021818857.1_49
	4235	protein argonaute 10	Pav_sc0000775.1_g310.1.mk_166007..174948_+	110760968	GO0005515,GO0003676		lcl|NW_018921876.1_cds_XP_021819027.1_33
	4302	bark storage protein A-like	Pav_sc0000800.1_g980.1.mk_570764..577200_-	110761175	GO0003824|GO:0009116		lcl|NW_018921893.1_cds_XP_021819286.1_123
	4305	nuclear pore complex protein NUP85	Pav_sc0000800.1_g740.1.mk_415679..425021_+	110761187			lcl|NW_018921893.1_cds_XP_021819300.1_96
	4325	signal peptide peptidase	Pav_sc0000800.1_g1180.1.mk_692818..698408_-	110761251	GO0004190|GO:0016021		lcl|NW_018921893.1_cds_XP_021819378.1_155
	4394	uncharacterized protein Os08g0359500-like isoform X1	Pav_sc0000829.1_g560.1.mk_227059..229761_-	110761557			lcl|NW_018921913.1_cds_XP_021819731.1_22
	4506	protein TIC 22, chloroplastic	Pav_sc0000852.1_g970.1.mk_578931..581926_-	110761987			lcl|NW_018921930.1_cds_XP_021820272.1_108
	4509	protein DCL, chloroplastic	Pav_sc0000852.1_g820.1.mk_501897..503892_-	110761994			lcl|NW_018921930.1_cds_XP_021820280.1_84
	4534	THO complex subunit 4A isoform X1	Pav_sc0000862.1_g420.1.mk_214589..218934_+	110762071	GO0003676	ko03013 RNA transport , ko03040 Spliceosome , ko03015 mRNA surveillance pathway , ko05168 Herpes simplex infection	lcl|NW_018921939.1_cds_XP_021820358.1_41
	4553	sterol 3-beta-glucosyltransferase UGT80B1	Pav_sc0000863.1_g390.1.mk_153921..165894_-	110762123	GO0008152|GO:0016758,GO0005975|GO:0016758|GO:0030259		lcl|NW_018921940.1_cds_XP_021820418.1_21
	4609	transcription factor PRE6-like	Pav_sc0000877.1_g040.1.mk_27782..28775_+	110762373	GO0046983		lcl|NW_018921951.1_cds_XP_021820701.1_6
	4633	serine/threonine-protein phosphatase PP1	Pav_sc0000886.1_g810.1.mk_441868..446384_-	110762493	GO0016787	ko04261 Adrenergic signaling in cardiomyocytes , ko05031 Amphetamine addiction , ko05205 Proteoglycans in cancer , ko04921 Oxytocin signaling pathway , ko04720 Long-term potentiation , ko04728 Dopaminergic synapse , ko04022 cGMP - PKG signaling pathway , ko04611 Platelet activation , ko04810 Regulation of actin cytoskeleton , ko04910 Insulin signaling pathway , ko04024 cAMP signaling pathway , ko…	lcl|NW_018921958.1_cds_XP_021820832.1_74
	4737	nicotianamine synthase	Pav_sc0000907.1_g340.1.mk_179977..180939_-	110762851	GO0030410|GO:0030418		lcl|NW_018921973.1_cds_XP_021821243.1_34
	4813	pentatricopeptide repeat-containing protein At1g61870, mitochondrial	Pav_sc0000910.1_g590.1.mk_303065..304243_+	110763081	GO0005515		lcl|NW_018921976.1_cds_XP_021821520.1_62
	4886	protein OSB2, chloroplastic-like	Pav_sc0000983.1_g290.1.mk_144820..146910_-	110763412	GO0003697,GO0003697|GO:0006260		lcl|NW_018922020.1_cds_XP_021821888.1_28
	4914	probable cinnamyl alcohol dehydrogenase 9	Pav_sc0000990.1_g010.1.mk_92..1268_+	110763525	GO0055114		lcl|NW_018922024.1_cds_XP_021822012.1_1
	5014	phosphoenolpyruvate carboxykinase (ATP)-like isoform X1	Pav_sc0001029.1_g010.1.mk_10270..16005_+	110763885	GO0004612|GO:0005524|GO:0006094,GO0004611|GO:0006094|GO:0017076		lcl|NW_018922056.1_cds_XP_021822460.1_2
	5019	uncharacterized protein LOC110763896	Pav_sc0001030.1_g230.1.mk_141134..145403_-	110763896			lcl|NW_018922057.1_cds_XP_021822474.1_26
	5032	shikimate O-hydroxycinnamoyltransferase-like	Pav_sc0001031.1_g130.1.mk_89737..91620_+	110763921	GO0016747		lcl|NW_018922058.1_cds_XP_021822511.1_15
	5106	probable O-methyltransferase 3	Pav_sc0000067.1_g700.1.mk_384727..386367_+	110764168	GO0046983,GO0008168,GO0008171	ko00945 Stilbenoid, diarylheptanoid and gingerol biosynthesis	lcl|NW_018921301.1_cds_XP_021822779.1_40
	5122	aconitate hydratase, cytoplasmic	Pav_sc0001073.1_g020.1.mk_13408..20803_+	110764244	GO0008152	ko00020 Citrate cycle (TCA cycle) , ko01230 Biosynthesis of amino acids , ko01200 Carbon metabolism , ko00630 Glyoxylate and dicarboxylate metabolism , ko00720 Carbon fixation pathways in prokaryotes , ko01210 2-Oxocarboxylic acid metabolism	lcl|NW_018922087.1_cds_XP_021822858.1_2
	5170	mavicyanin-like	Pav_sc0001080.1_g1200.1.mk_658986..660000_-	110764433	GO0009055		lcl|NW_018922093.1_cds_XP_021823101.1_179
	5177	30S ribosomal protein S21, chloroplastic	Pav_sc0001080.1_g1130.1.mk_632231..634150_+	110764454	GO0003735|GO:0005840|GO:0006412		lcl|NW_018922093.1_cds_XP_021823134.1_172
	5179	uncharacterized protein LOC110764460 isoform X1	Pav_sc0001080.1_g860.1.mk_515054..518516_+	110764460			lcl|NW_018922093.1_cds_XP_021823140.1_140
	5208	mitotic checkpoint protein BUB3.2	Pav_sc0001089.1_g050.1.mk_29481..32623_+	110764589	GO0005515	ko05166 HTLV-I infection , ko04110 Cell cycle , ko04111 Cell cycle - yeast	lcl|NW_018922101.1_cds_XP_021823280.1_4
	5244	BAG family molecular chaperone regulator 7	Pav_sc0001102.1_g770.1.mk_367221..370766_+	110764699	GO0051087,GO0005515		lcl|NW_018922112.1_cds_XP_021823401.1_75
	5301	aspartokinase 2, chloroplastic	Pav_sc0001107.1_g150.1.mk_60903..68098_+	110764886	GO0004072|GO:0008652	ko00260 Glycine, serine and threonine metabolism , ko01210 2-Oxocarboxylic acid metabolism , ko00261 Monobactam biosynthesis , ko00300 Lysine biosynthesis , ko01230 Biosynthesis of amino acids , ko00270 Cysteine and methionine metabolism	lcl|NW_018922116.1_cds_XP_021823620.1_13
	5302	serine carboxypeptidase-like 45 isoform X1	Pav_sc0001107.1_g130.1.mk_51008..54685_+	110764887	GO0004185|GO:0006508		lcl|NW_018922116.1_cds_XP_021823621.1_7
	5329	pleiotropic drug resistance protein 2-like isoform X1	Pav_sc0001111.1_g280.1.mk_189507..198373_+	110764983	GO0016020,GO0005524|GO:0016887		lcl|NW_018922120.1_cds_XP_021823733.1_16
	5352	phytoene synthase 2, chloroplastic	Pav_sc0001124.1_g480.1.mk_341607..346067_-	110765087	GO0004310|GO:0006696|GO:0051996,GO0009058|GO:0016740,GO0016765	ko00906 Carotenoid biosynthesis	lcl|NW_018922130.1_cds_XP_021823832.1_48
	5466	mannose-1-phosphate guanyltransferase alpha-like	Pav_sc0000009.1_g1250.1.mk_626376..630080_+	110765549	GO0009058|GO:0016779	ko00520 Amino sugar and nucleotide sugar metabolism , ko00051 Fructose and mannose metabolism	lcl|NW_018921247.1_cds_XP_021824416.1_154
	5553	glutamyl-tRNA(Gln) amidotransferase subunit B, chloroplastic/mitochondrial isoform X1	Pav_sc0001197.1_g070.1.mk_50815..56274_-	110765820	GO0016874,GO0016884	ko00970 Aminoacyl-tRNA biosynthesis	lcl|NW_018922179.1_cds_XP_021824753.1_9
	5561	uncharacterized protein LOC110765853	Pav_sc0001205.1_g440.1.mk_212536..215314_+	110765853			lcl|NW_018922186.1_cds_XP_021824786.1_48
	5582	DAZ-associated protein 1	Pav_sc0000071.1_g610.1.mk_278192..282671_+	110765929	GO0003676	ko03015 mRNA surveillance pathway	lcl|NW_018921305.1_cds_XP_021824876.1_41
	5665	aspartate--tRNA ligase 2, cytoplasmic	Pav_sc0001258.1_g730.1.mk_380602..383979_+	110766301	GO0000166|GO:0004815|GO:0005524|GO:0005737|GO:0006422,GO0000166|GO:0004812|GO:0005524|GO:0006418	ko00970 Aminoacyl-tRNA biosynthesis	lcl|NW_018922227.1_cds_XP_021825291.1_58
	5679	V-type proton ATPase subunit F	Pav_sc0001265.1_g100.1.mk_49655..52640_-	110766344	GO0015991|GO:0033180|GO:0046961,GO0034220	ko04150 mTOR signaling pathway , ko04721 Synaptic vesicle cycle , ko05323 Rheumatoid arthritis , ko04966 Collecting duct acid secretion , ko04145 Phagosome , ko05120 Epithelial cell signaling in Helicobacter pylori infection , ko05110 Vibrio cholerae infection , ko00190 Oxidative phosphorylation	lcl|NW_018922231.1_cds_XP_021825353.1_12
	5711	light-harvesting complex-like protein OHP1, chloroplastic	Pav_sc0001280.1_g250.1.mk_145333..146266_+	110766522			lcl|NW_018922244.1_cds_XP_021825551.1_24
	5712	hsp70 nucleotide exchange factor fes1-like	Pav_sc0001280.1_g340.1.mk_193461..195763_-	110766523	GO0005488	ko04141 Protein processing in endoplasmic reticulum	lcl|NW_018922244.1_cds_XP_021825553.1_36
	5846	UDP-glycosyltransferase 88F5-like	Pav_sc0001323.1_g080.1.br_43285..44724_+	110767051	GO0008152|GO:0016758		lcl|NW_018922275.1_cds_XP_021826168.1_9
	5881	protein BOBBER 1 isoform X1	Pav_sc0001335.1_g210.1.mk_101808..104949_-	110767182			lcl|NW_018922284.1_cds_XP_021826346.1_25
	5912	uncharacterized protein At5g01610-like	Pav_sc0001341.1_g230.1.mk_110376..112551_-	110767309			lcl|NW_018922290.1_cds_XP_021826508.1_25
	5952	putative glucose-6-phosphate 1-epimerase	Pav_sc0001371.1_g080.1.mk_31686..35866_-	110767470	GO0030246,GO0005975|GO:0016853,GO0003824|GO:0005975|GO:0030246		lcl|NW_018922314.1_cds_XP_021826704.1_4
	5960	SNW/SKI-interacting protein	Pav_sc0001379.1_g050.1.mk_18982..20802_-	110767490	GO0000398|GO:0005681	ko05203 Viral carcinogenesis , ko03040 Spliceosome , ko04330 Notch signaling pathway , ko05169 Epstein-Barr virus infection	lcl|NW_018922322.1_cds_XP_021826731.1_2
	5986	UDP-glycosyltransferase 88A1-like	Pav_sc0001405.1_g1800.1.br_912992..914425_+	110767602	GO0008152|GO:0016758		lcl|NW_018922341.1_cds_XP_021826878.1_250
	5989	UDP-glycosyltransferase 88A1-like	Pav_sc0001405.1_g1750.1.br_886543..887979_+	110767616	GO0008152|GO:0016758		lcl|NW_018922341.1_cds_XP_021826890.1_246
	6012	uncharacterized protein LOC110767681	Pav_sc0001405.1_g790.1.mk_396300..396917_-	110767681			lcl|NW_018922341.1_cds_XP_021826983.1_105
	6101	uncharacterized protein LOC110768069 isoform X2	Pav_sc0000758.1_g150.1.mk_70753..76729_-	110768069	GO0006221|GO:0009041	ko00240 Pyrimidine metabolism	lcl|NW_018922368.1_cds_XP_021827447.1_23
	6102	uncharacterized protein LOC110768069 isoform X1	Pav_sc0001444.1_g270.1.mk_144600..151306_-	110768069			lcl|NW_018922368.1_cds_XP_021827446.1_24
	6192	bifunctional monothiol glutaredoxin-S16, chloroplastic	Pav_sc0001503.1_g250.1.mk_133733..135326_+	110768437	GO0009055|GO:0015035|GO:0045454		lcl|NW_018922415.1_cds_XP_021827857.1_24
	6227	probable carboxylesterase 18	Pav_sc0001518.1_g220.1.mk_146865..147893_-	110768528	GO0008152|GO:0016787		lcl|NW_018922426.1_cds_XP_021827975.1_33
	6314	inter alpha-trypsin inhibitor, heavy chain 4	Pav_sc0001580.1_g210.1.mk_111099..116272_-	110768888			lcl|NW_018922468.1_cds_XP_021828452.1_24
	6334	acetylornithine aminotransferase, mitochondrial-like	Pav_sc0001583.1_g360.1.mk_245569..248146_+	110768983	GO0008483|GO:0030170,GO0003824	ko01230 Biosynthesis of amino acids , ko01210 2-Oxocarboxylic acid metabolism , ko00220 Arginine biosynthesis	lcl|NW_018922471.1_cds_XP_021828567.1_33
	6371	uncharacterized protein LOC110769107 isoform X2	Pav_sc0001623.1_g220.1.mk_76444..81715_+	110769107	GO0009055|GO:0020037		lcl|NW_018922500.1_cds_XP_021828704.1_18
	6408	SPX domain-containing membrane protein At4g22990-like isoform X1	Pav_sc0001673.1_g250.1.mk_128444..135367_+	110769276	GO0016021|GO:0055085		lcl|NW_018922535.1_cds_XP_021828913.1_31
	6471	uncharacterized protein LOC110769476	Pav_sc0001710.1_g790.1.mk_383639..388641_-	110769476	GO0008152|GO:0016616|GO:0051287|GO:0055114		lcl|NW_018922559.1_cds_XP_021829147.1_74
	6487	MAR-binding filament-like protein 1-1	Pav_sc0001710.1_g340.1.mk_176291..181095_-	110769537			lcl|NW_018922559.1_cds_XP_021829232.1_31
	6496	trans-resveratrol di-O-methyltransferase-like	Pav_sc0000011.1_g050.1.br_25447..26923_+	110769592	GO0046983,GO0008168,GO0008171	ko00945 Stilbenoid, diarylheptanoid and gingerol biosynthesis	lcl|NW_018921249.1_cds_XP_021829328.1_2
	6533	uncharacterized protein LOC110769694	Pav_sc0001751.1_g070.1.mk_21340..25021_-	110769694			lcl|NW_018922587.1_cds_XP_021829417.1_5
	6539	ras-related protein Rab11D	Pav_sc0001769.1_g160.1.mk_84186..88550_-	110769739	GO0003924|GO:0005525,GO0005525	ko04972 Pancreatic secretion , ko04961 Endocrine and other factor-regulated calcium reabsorption , ko04962 Vasopressin-regulated water reabsorption , ko04144 Endocytosis	lcl|NW_018922599.1_cds_XP_021829458.1_12
	6576	uncharacterized protein LOC110769850	Pav_sc0001794.1_g300.1.mk_139047..143718_-	110769850			lcl|NW_018922618.1_cds_XP_021829582.1_24
	6635	cystathionine beta-lyase, chloroplastic	Pav_sc0001818.1_g050.1.mk_33308..40223_+	110770046	GO0004121|GO:0071266,GO0003824,GO0030170	ko01230 Biosynthesis of amino acids , ko00270 Cysteine and methionine metabolism , ko00450 Selenocompound metabolism	lcl|NW_018922635.1_cds_XP_021829817.1_2
	6705	ras-related protein Rab7	Pav_sc0000093.1_g250.1.mk_162522..166043_-	110770244	GO0003924|GO:0005525	ko04138 Autophagy - yeast , ko05132 Salmonella infection , ko05152 Tuberculosis , ko04145 Phagosome , ko04140 Autophagy - animal , ko05146 Amoebiasis , ko04144 Endocytosis , ko04137 Mitophagy - animal	lcl|NW_018921322.1_cds_XP_021830035.1_23
	6756	uncharacterized protein LOC110770462	Pav_sc0001925.1_g460.1.mk_228242..231795_-	110770462	GO2001070,GO0030246		lcl|NW_018922707.1_cds_XP_021830293.1_49
	6887	probable O-methyltransferase 3	Pav_sc0002045.1_g020.1.mk_19182..20569_-	110770988	GO0008171,GO0008168,GO0046983	ko00945 Stilbenoid, diarylheptanoid and gingerol biosynthesis	lcl|NW_018922791.1_cds_XP_021830901.1_1
	6890	heat shock cognate 70 kDa protein-like	Pav_sc0002053.1_g090.1.mk_50077..51767_-	110770999			lcl|NW_018922795.1_cds_XP_021830916.1_7
	7004	1-aminocyclopropane-1-carboxylate oxidase	Pav_sc0002206.1_g310.1.mk_178551..180184_+	110771420	GO0016491|GO:0055114	ko00270 Cysteine and methionine metabolism	lcl|NW_018922896.1_cds_XP_021831405.1_39
	7027	peroxisomal acyl-coenzyme A oxidase 1-like	Pav_sc0002207.1_g400.1.mk_222119..224167_+	110771494	GO0016627|GO:0050660|GO:0055114,GO0003997|GO:0005777|GO:0006631|GO:0071949,GO0016627|GO:0055114,GO0008152|GO:0016627|GO:0055114,GO0003997|GO:0005777|GO:0006635	ko01040 Biosynthesis of unsaturated fatty acids , ko04146 Peroxisome , ko00071 Fatty acid degradation , ko03320 PPAR signaling pathway , ko01212 Fatty acid metabolism , ko00592 alpha-Linolenic acid metabolism , ko04024 cAMP signaling pathway	lcl|NW_018922897.1_cds_XP_021831493.1_23
	7039	mannan endo-1,4-beta-mannosidase 7-like	Pav_sc0002208.1_g830.1.mk_387854..390916_-	110771555	GO0004553|GO:0005975	ko00051 Fructose and mannose metabolism	lcl|NW_018922898.1_cds_XP_021831565.1_87
	7053	thioredoxin H-type-like	Pav_sc0002208.1_g340.1.mk_164842..165983_+	110771580	GO0006662|GO:0015035|GO:0045454,GO0045454		lcl|NW_018922898.1_cds_XP_021831596.1_42
	7060	uncharacterized protein LOC110771612	Pav_sc0002230.1_g020.1.mk_5662..6975_-	110771612	GO0004672|GO:0005524|GO:0006468,GO0005524,GO0004672|GO:0006468	ko04722 Neurotrophin signaling pathway , ko05152 Tuberculosis , ko04620 Toll-like receptor signaling pathway , ko05162 Measles , ko05140 Leishmaniasis , ko04064 NF-kappa B signaling pathway , ko04621 NOD-like receptor signaling pathway , ko05164 Influenza A , ko05145 Toxoplasmosis , ko05142 Chagas disease (American trypanosomiasis) , ko05133 Pertussis , ko04624 Toll and Imd signaling pathway	lcl|NW_018922913.1_cds_XP_021831636.1_1
	7143	phosphatidylinositol/phosphatidylcholine transfer protein SFH11	Pav_sc0002287.1_g160.1.mk_76922..80930_-	110771895			lcl|NW_018922950.1_cds_XP_021831950.1_14
	7266	photosystem II 10 kDa polypeptide, chloroplastic	Pav_sc0000095.1_g450.1.mk_207819..209710_-	110772376	GO0009523|GO:0009654|GO:0015979|GO:0042651	ko00195 Photosynthesis	lcl|NW_018921324.1_cds_XP_021832508.1_31
	7439	glycine-rich domain-containing protein 1	Pav_sc0002780.1_g010.1.mk_966..6211_-	110773243			lcl|NW_018923264.1_cds_XP_021833435.1_1
	7524	alpha-glucan water dikinase, chloroplastic isoform X1	Pav_sc0002893.1_g310.1.mk_112174..123313_-	110773586	GO0003824|GO:0005524,GO0005524|GO:0016301|GO:0016310		lcl|NW_018923339.1_cds_XP_021833799.1_19
	7619	prefoldin subunit 6	Pav_sc0003135.1_g700.1.mk_390459..392845_-	110774016	GO0006457|GO:0016272|GO:0051082		lcl|NW_018923493.1_cds_XP_021834225.1_83
	7640	cytochrome b561 domain-containing protein At4g18260	Pav_sc0003135.1_g820.1.mk_448311..455789_+	110774062	GO0003735|GO:0005840|GO:0006412	ko03010 Ribosome	lcl|NW_018923493.1_cds_XP_021834280.1_93
	7641	uncharacterized protein LOC110774064	Pav_sc0003135.1_g620.1.mk_352886..355094_-	110774064	GO0005515		lcl|NW_018923493.1_cds_XP_021834282.1_72
	7677	uncharacterized protein LOC110774217	Pav_sc0000099.1_g080.1.mk_36513..41117_+	110774217	GO0003824		lcl|NW_018921328.1_cds_XP_021834451.1_10
	7737	uncharacterized protein At4g28440-like	Pav_sc0003492.1_g190.1.mk_81025..83728_+	110774462		ko03030 DNA replication , ko03430 Mismatch repair , ko03420 Nucleotide excision repair , ko03460 Fanconi anemia pathway , ko03440 Homologous recombination	lcl|NW_018923689.1_cds_XP_021834693.1_8
	7741	28 kDa heat- and acid-stable phosphoprotein-like	Pav_sc0003492.1_g370.1.mk_178265..183342_+	110774470			lcl|NW_018923689.1_cds_XP_021834704.1_28
	7759	COP9 signalosome complex subunit 5b-like	Pav_sc0003562.1_g260.1.mk_130106..133237_+	110774536	GO0005515		lcl|NW_018923727.1_cds_XP_021834772.1_35
	ME8
	ID	Description	ProteinID	GeneID	GO	KEGG_Pathway	Identifier
	15	isocitrate dehydrogenase [NAD] catalytic subunit 5, mitochondrial	Pav_sc0003709.1_g060.1.mk_20160..23290_+	110744334	GO0004449|GO:0006099|GO:0055114,GO0016616|GO:0055114,GO0000287|GO:0016616|GO:0051287|GO:0055114	ko01230 Biosynthesis of amino acids , ko01210 2-Oxocarboxylic acid metabolism , ko00020 Citrate cycle (TCA cycle) , ko01200 Carbon metabolism	lcl|NW_018923809.1_cds_XP_021800002.1_1
	41	V-type proton ATPase subunit D	Pav_co4080209.1_g010.1.mk_36..2211_-	110744481	GO0042626	ko04145 Phagosome , ko04150 mTOR signaling pathway , ko05110 Vibrio cholerae infection , ko05120 Epithelial cell signaling in Helicobacter pylori infection , ko04966 Collecting duct acid secretion , ko00190 Oxidative phosphorylation , ko04721 Synaptic vesicle cycle , ko05323 Rheumatoid arthritis	lcl|NW_018923887.1_cds_XP_021800151.1_10
	47	uncharacterized serine-rich protein C1E8.05 isoform X1	Pav_sc0003845.1_g080.1.mk_37685..38868_-	110744504	GO0000786|GO:0003677|GO:0006334		lcl|NW_018923894.1_cds_XP_021800189.1_9
	56	probable acyl-activating enzyme 18, peroxisomal	Pav_sc0003880.1_g050.1.br_28459..33331_+	110744572	GO0003824|GO:0008152		lcl|NW_018923919.1_cds_XP_021800253.1_7
	95	GTP-binding protein ERG	Pav_sc0004151.1_g020.1.mk_3976..8684_-	110744722	GO0005525,GO0003723|GO:0005525|GO:0005622,GO0003723		lcl|NW_018924061.1_cds_XP_021800401.1_2
	108	exocyst complex component EXO70A1-like	Pav_sc0004204.1_g010.1.mk_1777..12195_+	110744769	GO0000145|GO:0006887	ko04910 Insulin signaling pathway	lcl|NW_018924095.1_cds_XP_021800470.1_1
	113	heterogeneous nuclear ribonucleoprotein Q-like	Pav_sc0004208.1_g070.1.mk_31238..33183_+	110744781	GO0003676		lcl|NW_018924099.1_cds_XP_021800486.1_5
	123	uncharacterized protein LOC110744814	Pav_sc0004290.1_g300.1.mk_143982..148543_+	110744814	GO0016798,GO0004553|GO:0005975		lcl|NW_018924141.1_cds_XP_021800522.1_46
	231	uncharacterized protein LOC110745254	Pav_sc0004766.1_g040.1.mk_16537..20249_+	110745254	GO0005509		lcl|NW_018924386.1_cds_XP_021801033.1_3
	244	UPF0426 protein At1g28150, chloroplastic	Pav_sc0000103.1_g1960.1.mk_982408..983980_-	110745345			lcl|NW_018921332.1_cds_XP_021801119.1_243
	247	mitochondrial pyruvate carrier 4-like	Pav_sc0004913.1_g120.1.mk_24701..26762_-	110745353	GO0005743|GO:0006850		lcl|NW_018924460.1_cds_XP_021801126.1_3
	261	polygalacturonase inhibitor-like	Pav_sc0005028.1_g050.1.br_26576..27568_-	110745412	GO0005515		lcl|NW_018924529.1_cds_XP_021801187.1_6
	279	probable pectinesterase/pectinesterase inhibitor 35	Pav_sc0000017.1_g1480.1.mk_898970..901753_+	110745515	GO0005618|GO:0030599|GO:0042545,GO0004857		lcl|NW_018921255.1_cds_XP_021801341.1_102
	340	cyanate hydratase	Pav_sc0005678.1_g120.1.mk_61576..64057_+	110745733	GO0003677,GO0009439,GO0008824|GO:0009439	ko00910 Nitrogen metabolism	lcl|NW_018924853.1_cds_XP_021801553.1_16
	344	LOW QUALITY PROTEIN: alpha-galactosidase 3	Pav_sc0005746.1_g120.1.mk_50660..55697_+	110745760	GO0003824,GO0004553|GO:0005975	ko00600 Sphingolipid metabolism , ko00603 Glycosphingolipid biosynthesis - globo and isoglobo series , ko00561 Glycerolipid metabolism , ko00052 Galactose metabolism	lcl|NW_018924888.1_cds_XP_021801588.1_13
	367	linoleate 13S-lipoxygenase 2-1, chloroplastic-like	Pav_sc0005842.1_g020.1.mk_4501..10160_-	110745804	GO0005515,GO0016702|GO:0046872|GO:0055114,GO0016491|GO:0055114	ko00592 alpha-Linolenic acid metabolism , ko00591 Linoleic acid metabolism	lcl|NW_018924937.1_cds_XP_021801640.1_2
	444	serine/threonine-protein kinase D6PKL1-like	Pav_sc0006365.1_g050.1.mk_23787..31194_-	110746148	GO0004672|GO:0006468,GO0004672|GO:0005524|GO:0006468,GO0004725|GO:0006470		lcl|NW_018925190.1_cds_XP_021802057.1_7
	460	FAD synthase	Pav_sc0006575.1_g060.1.mk_10270..17910_-	110746237	GO0003824|GO:0008152		lcl|NW_018925298.1_cds_XP_021802138.1_7
	570	alcohol dehydrogenase-like 7	Pav_sc0007796.1_g020.1.mk_7455..9554_-	110746652	GO0008270|GO:0016491|GO:0055114,GO0055114	ko00010 Glycolysis / Gluconeogenesis , ko01200 Carbon metabolism , ko01220 Degradation of aromatic compounds , ko00350 Tyrosine metabolism , ko00680 Methane metabolism , ko00071 Fatty acid degradation , ko00626 Naphthalene degradation , ko00980 Metabolism of xenobiotics by cytochrome P450 , ko00982 Drug metabolism - cytochrome P450 , ko00625 Chloroalkane and chloroalkene degradation , ko05204 Che…	lcl|NW_018925915.1_cds_XP_021802581.1_2
	595	uncharacterized protein LOC110746741	Pav_sc0001990.1_g180.1.br_86550..90086_-	110746741	GO0003676|GO:0004523,GO0003676		lcl|NW_018926079.1_cds_XP_021802670.1_3
	659	putative UDP-rhamnose:rhamnosyltransferase 1	Pav_sc0010044.1_g010.1.mk_962..15708_-	110747176	GO0008152|GO:0016758		lcl|NW_018926992.1_cds_XP_021803059.1_1
	723	gamma-glutamyltranspeptidase 1-like	Pav_sc0012079.1_g010.1.br_14..1016_+	110747557	GO0006751|GO:0036374		lcl|NW_018928094.1_cds_XP_021803401.1_1
	732	50S ribosomal protein L29, chloroplastic	Pav_sc0012457.1_g010.1.mk_926..2193_+	110747616	GO0003735|GO:0005622|GO:0005840|GO:0006412	ko03010 Ribosome	lcl|NW_018928302.1_cds_XP_021803456.1_1
	733	lanC-like protein GCL1	Pav_sc0012471.1_g010.1.mk_1197..1831_-	110747617			lcl|NW_018928308.1_cds_XP_021803457.1_1
	749	ubiquitin carboxyl-terminal hydrolase MINDY-1	Pav_sc0000107.1_g260.1.mk_140078..147743_+	110747708	GO0005515,GO0004843|GO:1990380		lcl|NW_018921335.1_cds_XP_021803529.1_27
	775	gamma-glutamyltranspeptidase 1-like	Pav_co4008167.1_g010.1.mk_24..1080_+	110747899	GO0006751|GO:0036374		lcl|NW_018929296.1_cds_XP_021803659.1_1
	893	TBCC domain-containing protein 1-like	Pav_co4067641.1_g010.1.mk_75..2424_+	110748644			lcl|NW_018931167.1_cds_XP_021804291.1_1
	915	protein NCA1-like	Pav_co4085385.1_g010.1.mk_18..2427_-	110748765	GO0005515		lcl|NW_018931357.1_cds_XP_021804404.1_1
	971	serine/threonine-protein kinase tricorner	Pav_sc0000119.1_g510.1.mk_296042..302596_+	110748963	GO0005524,GO0004672|GO:0005524|GO:0006468,GO0004672|GO:0006468,GO0004674|GO:0005524|GO:0006468		lcl|NW_018921345.1_cds_XP_021804639.1_45
	1020	aldehyde dehydrogenase family 7 member A1	Pav_sc0000129.1_g1250.1.mk_616154..620782_+	110749149	GO0008152|GO:0016491|GO:0055114	ko00280 Valine, leucine and isoleucine degradation , ko00380 Tryptophan metabolism , ko00340 Histidine metabolism , ko00410 beta-Alanine metabolism , ko00620 Pyruvate metabolism , ko00330 Arginine and proline metabolism , ko00053 Ascorbate and aldarate metabolism , ko00260 Glycine, serine and threonine metabolism , ko00310 Lysine degradation , ko00561 Glycerolipid metabolism , ko00071 Fatty acid …	lcl|NW_018921354.1_cds_XP_021804870.1_159
	1061	glycylpeptide N-tetradecanoyltransferase 1	Pav_sc0000129.1_g270.1.mk_146249..147553_+	110749274	GO0004379,GO0004379|GO:0006499		lcl|NW_018921354.1_cds_XP_021805034.1_45
	1165	ATPase family AAA domain-containing protein 1-like isoform X1	Pav_sc0000138.1_g950.1.mk_409853..413268_+	110749620	GO0005524		lcl|NW_018921362.1_cds_XP_021805459.1_125
	1231	alpha-1,4 glucan phosphorylase L isozyme, chloroplastic/amyloplastic	Pav_sc0000023.1_g560.1.mk_266159..273143_-	110749864	GO0005975|GO:0008184,GO0004645|GO:0005975|GO:0030170	ko04931 Insulin resistance , ko00500 Starch and sucrose metabolism , ko04910 Insulin signaling pathway , ko02026 Biofilm formation - Escherichia coli , ko04922 Glucagon signaling pathway , ko04217 Necroptosis	lcl|NW_018921260.1_cds_XP_021805762.1_54
	1244	long chain acyl-CoA synthetase 8	Pav_sc0000157.1_g950.1.mk_456816..461202_-	110749946	GO0003824|GO:0008152	ko00071 Fatty acid degradation , ko01212 Fatty acid metabolism , ko04146 Peroxisome , ko00061 Fatty acid biosynthesis , ko04920 Adipocytokine signaling pathway , ko02024 Quorum sensing , ko04216 Ferroptosis , ko03320 PPAR signaling pathway	lcl|NW_018921377.1_cds_XP_021805855.1_93
	1295	uncharacterized protein LOC110750146	Pav_sc0000168.1_g120.1.mk_60528..61520_-	110750146			lcl|NW_018921386.1_cds_XP_021806112.1_5
	1297	major allergen Pru ar 1-like	Pav_sc0000174.1_g1400.1.mk_800226..801210_-	110750179	GO0006952|GO:0009607		lcl|NW_018921392.1_cds_XP_021806160.1_96
	1307	protein GAMETE EXPRESSED 2 isoform X2	Pav_sc0000174.1_g440.1.mk_295111..309044_+	110750224	GO0003824|GO:0008152,GO0008152|GO:0016746		lcl|NW_018921392.1_cds_XP_021806210.1_50
	1389	BI1-like protein	Pav_sc0000184.1_g100.1.mk_74539..76552_-	110750443			lcl|NW_018921401.1_cds_XP_021806477.1_14
	1393	endo-1,3;1,4-beta-D-glucanase-like	Pav_sc0000184.1_g310.1.mk_197029..207869_-	110750465	GO0016787		lcl|NW_018921401.1_cds_XP_021806498.1_29
	1576	leucine-rich repeat extensin-like protein 4 isoform X2	Pav_sc0000212.1_g080.1.br_54197..56455_+	110751077			lcl|NW_018921423.1_cds_XP_021807189.1_10
	1577	leucine-rich repeat extensin-like protein 4 isoform X2	Pav_sc0003169.1_g230.1.br_109902..110985_+	110751077	GO0005515		lcl|NW_018921423.1_cds_XP_021807189.1_10
	1608	60S ribosomal export protein NMD3	Pav_sc0000216.1_g620.1.mk_295978..300101_-	110751182		ko03008 Ribosome biogenesis in eukaryotes , ko03013 RNA transport	lcl|NW_018921427.1_cds_XP_021807310.1_21
	1613	SAL1 phosphatase	Pav_sc0000216.1_g070.1.mk_42948..46608_+	110751194	GO0006790|GO:0008441,GO0046854	ko04070 Phosphatidylinositol signaling system , ko00920 Sulfur metabolism , ko00562 Inositol phosphate metabolism	lcl|NW_018921427.1_cds_XP_021807321.1_5
	1620	acyl-coenzyme A thioesterase 13-like	Pav_sc0000876.1_g020.1.mk_6920..8269_+	110751225			lcl|NW_018921429.1_cds_XP_021807348.1_1
	1708	uncharacterized protein LOC110751596	Pav_sc0000241.1_g090.1.mk_31445..33954_-	110751596			lcl|NW_018921446.1_cds_XP_021807785.1_8
	1782	DEAD-box ATP-dependent RNA helicase 46	Pav_sc0000028.1_g770.1.mk_477060..483095_-	110751864	GO0003676|GO:0005524,GO0005515	ko05202 Transcriptional misregulation in cancers , ko03040 Spliceosome , ko05205 Proteoglycans in cancer	lcl|NW_018921264.1_cds_XP_021808090.1_76
	1788	mitochondrial uncoupling protein 5-like	Pav_sc0000257.1_g1040.1.mk_639410..640369_-	110751921	GO0006839|GO:0031966		lcl|NW_018921460.1_cds_XP_021808166.1_127
	1844	inactive protein RESTRICTED TEV MOVEMENT 2-like	Pav_sc0000259.1_g200.1.mk_124251..125455_+	110752100			lcl|NW_018921462.1_cds_XP_021808388.1_27
	1846	uncharacterized protein LOC110752109	Pav_sc0000259.1_g210.1.mk_126655..127688_+	110752109			lcl|NW_018921462.1_cds_XP_021808401.1_28
	1874	beta-glucosidase-like SFR2, chloroplastic	Pav_sc0000028.1_g480.1.mk_230517..235298_+	110752217	GO0004553|GO:0005975	ko00561 Glycerolipid metabolism	lcl|NW_018921264.1_cds_XP_021808522.1_43
	1889	organelle RRM domain-containing protein 1, chloroplastic-like	Pav_sc0000289.1_g010.1.mk_11770..13348_+	110752297			lcl|NW_018921482.1_cds_XP_021808605.1_1
	1908	calcium-transporting ATPase 9, plasma membrane-type-like isoform X2	Pav_sc0000293.1_g300.1.mk_163067..178530_-	110752359	GO0005516,GO0016021,GO0000166,GO0005388|GO:0005524|GO:0016020|GO:0070588		lcl|NW_018921486.1_cds_XP_021808685.1_27
	1911	ABC transporter E family member 2-like	Pav_sc0000293.1_g280.1.mk_149145..158411_-	110752362	GO0005515,GO0005524|GO:0016887		lcl|NW_018921486.1_cds_XP_021808689.1_23
	1977	CCR4-NOT transcription complex subunit 10	Pav_sc0000311.1_g1030.1.mk_504140..510697_-	110752610	GO0005515	ko03018 RNA degradation	lcl|NW_018921501.1_cds_XP_021808995.1_123
	2033	(3S,6E)-nerolidol synthase 1-like	Pav_sc0000333.1_g240.1.mk_134549..136708_-	110752892	GO0000287|GO:0010333|GO:0016829,GO0008152|GO:0010333|GO:0016829		lcl|NW_018921520.1_cds_XP_021809341.1_29
	2074	BTB/POZ domain-containing protein At5g67385	Pav_sc0000349.1_g050.1.mk_29537..32521_-	110753069	GO0005515		lcl|NW_018921532.1_cds_XP_021809569.1_7
	2147	isoaspartyl peptidase/L-asparaginase 1	Pav_sc0000358.1_g710.1.mk_328106..329841_-	110753386	GO0016787		lcl|NW_018921541.1_cds_XP_021809982.1_75
	2186	V-type proton ATPase subunit G-like	Pav_sc0000362.1_g060.1.mk_38785..40995_-	110753495	GO0015992|GO:0016471|GO:0016820	ko05120 Epithelial cell signaling in Helicobacter pylori infection , ko00190 Oxidative phosphorylation , ko04721 Synaptic vesicle cycle , ko04150 mTOR signaling pathway , ko05110 Vibrio cholerae infection , ko04145 Phagosome , ko04966 Collecting duct acid secretion , ko05323 Rheumatoid arthritis	lcl|NW_018921544.1_cds_XP_021810091.1_6
	2200	uridine nucleosidase 1 isoform X2	Pav_sc0000363.1_g710.1.mk_426225..430147_-	110753543		ko00240 Pyrimidine metabolism , ko00760 Nicotinate and nicotinamide metabolism	lcl|NW_018921545.1_cds_XP_021810156.1_78
	2237	21 kDa protein-like	Pav_sc0000370.1_g420.1.mk_215182..219372_-	110753676	GO0004857		lcl|NW_018921552.1_cds_XP_021810311.1_39
	2360	L-Ala-D/L-amino acid epimerase isoform X1	Pav_sc0000383.1_g110.1.mk_42317..45677_+	110754104			lcl|NW_018921563.1_cds_XP_021810810.1_11
	2408	histone H1-like	Pav_sc0000396.1_g980.1.mk_438812..439861_-	110754313	GO0000786|GO:0003677|GO:0005634|GO:0006334,GO0000786|GO:0003677|GO:0006334		lcl|NW_018921571.1_cds_XP_021811063.1_101
	2485	transport and Golgi organization protein 2 homolog isoform X2	Pav_sc0000412.1_g490.1.mk_227448..230970_-	110754676	GO0008270		lcl|NW_018921586.1_cds_XP_021811470.1_40
	2539	uncharacterized protein LOC110754833	Pav_sc0000419.1_g110.1.mk_64105..69511_+	110754833			lcl|NW_018921592.1_cds_XP_021811637.1_14
	2637	codeine O-demethylase-like isoform X1	Pav_sc0000465.1_g780.1.br_338381..340129_+	110755200	GO0016491|GO:0055114		lcl|NW_018921625.1_cds_XP_021812063.1_19
	2654	DNA-directed RNA polymerases II and V subunit 8A-like	Pav_sc0000465.1_g1050.1.mk_452493..455784_+	110755249	GO0006351	ko03020 RNA polymerase , ko05169 Epstein-Barr virus infection , ko00230 Purine metabolism , ko00240 Pyrimidine metabolism , ko05016 Huntington's disease , ko04623 Cytosolic DNA-sensing pathway	lcl|NW_018921625.1_cds_XP_021812116.1_37
	2689	pectin acetylesterase 8-like	Pav_sc0000474.1_g140.1.mk_68990..73283_-	110755356	GO0016787	ko04310 Wnt signaling pathway	lcl|NW_018921631.1_cds_XP_021812223.1_4
	2766	uncharacterized protein LOC110755699	Pav_sc0000491.1_g830.1.mk_469257..472334_-	110755699			lcl|NW_018921645.1_cds_XP_021812624.1_107
	2777	probable acyl-activating enzyme 6	Pav_sc0000491.1_g040.1.mk_16271..24801_+	110755732	GO0003824|GO:0008152		lcl|NW_018921645.1_cds_XP_021812683.1_4
	2842	succinate dehydrogenase [ubiquinone] iron-sulfur subunit 2, mitochondrial-like	Pav_sc0000040.1_g1040.1.mk_510822..513431_+	110755946	GO0008152|GO:0016747,GO0051537,GO0006099|GO:0016491|GO:0055114,GO0051536,GO0009055|GO:0051536	ko05016 Huntington's disease , ko04932 Non-alcoholic fatty liver disease (NAFLD) , ko05010 Alzheimer's disease , ko05012 Parkinson's disease , ko00190 Oxidative phosphorylation , ko00020 Citrate cycle (TCA cycle) , ko01200 Carbon metabolism	lcl|NW_018921276.1_cds_XP_021812967.1_119
	2858	GDSL esterase/lipase At1g33811	Pav_sc0000502.1_g540.1.mk_292041..297850_+	110755995	GO0016788		lcl|NW_018921655.1_cds_XP_021813036.1_65
	2913	probable methyltransferase PMT9	Pav_sc0000040.1_g670.1.mk_376557..380693_-	110756174	GO0008168		lcl|NW_018921276.1_cds_XP_021813263.1_89
	2925	COBW domain-containing protein 1-like	Pav_co3990563.1_g010.1.mk_92..989_-	110756236			lcl|NW_018921672.1_cds_XP_021813332.1_1
	2926	COBW domain-containing protein 1-like	Pav_sc0000532.1_g030.1.mk_6037..11423_+	110756236			lcl|NW_018921672.1_cds_XP_021813332.1_1
	2939	4-hydroxy-3-methylbut-2-enyl diphosphate reductase, chloroplastic-like	Pav_sc0000544.1_g340.1.mk_185704..188597_+	110756332	GO0019288|GO:0046872|GO:0050992|GO:0051745	ko00900 Terpenoid backbone biosynthesis	lcl|NW_018921683.1_cds_XP_021813440.1_31
	2978	50S ribosomal protein L19, chloroplastic	Pav_sc0000549.1_g620.1.mk_339298..341731_-	110756456	GO0003735|GO:0005622|GO:0005840|GO:0006412	ko03010 Ribosome	lcl|NW_018921688.1_cds_XP_021813587.1_45
	2979	50S ribosomal protein L19, chloroplastic	Pav_sc0000549.1_g620.1.mk_339298..341731_-	110756456	GO0003735|GO:0005622|GO:0005840|GO:0006412	ko03010 Ribosome	lcl|NW_018921688.1_cds_XP_021813587.1_45
	3000	uncharacterized protein LOC110756515	Pav_sc0000553.1_g470.1.mk_196550..197194_+	110756515			lcl|NW_018921692.1_cds_XP_021813646.1_11
	3004	thylakoid lumenal 15 kDa protein 1, chloroplastic	Pav_sc0000554.1_g430.1.mk_220888..224090_-	110756534			lcl|NW_018921693.1_cds_XP_021813662.1_56
	3017	cucumisin-like	Pav_sc0000554.1_g160.1.br_59911..62912_-	110756584	GO0004252|GO:0006508		lcl|NW_018921693.1_cds_XP_021813714.1_18
	3066	protein YIPF1 homolog	Pav_sc0000554.1_g280.1.mk_132922..137049_+	110756717	GO0016020		lcl|NW_018921693.1_cds_XP_021813869.1_37
	3085	uncharacterized protein LOC110756798	Pav_sc0000556.1_g110.1.mk_78331..86814_-	110756798	GO0003824,GO0046373|GO:0046556		lcl|NW_018921695.1_cds_XP_021813947.1_11
	3124	uncharacterized protein LOC110756902	Pav_sc0000557.1_g610.1.mk_386356..400000_+	110756902	GO0004185|GO:0006508		lcl|NW_018921696.1_cds_XP_021814079.1_74
	3131	leucine aminopeptidase 1-like	Pav_sc0000557.1_g950.1.mk_552107..556702_-	110756922	GO0004177|GO:0005622|GO:0006508,GO0004177|GO:0005737|GO:0008235|GO:0019538|GO:0030145	ko00480 Glutathione metabolism	lcl|NW_018921696.1_cds_XP_021814106.1_124
	3343	trihelix transcription factor GTL1 isoform X1	Pav_sc0000589.1_g100.1.mk_60275..64598_+	110757779			lcl|NW_018921724.1_cds_XP_021815188.1_12
	3345	probable methyltransferase PMT18	Pav_sc0000589.1_g130.1.mk_73558..77898_-	110757781	GO0008168		lcl|NW_018921724.1_cds_XP_021815192.1_16
	3436	calponin homology domain-containing protein DDB_G0272472 isoform X1	Pav_sc0000600.1_g510.1.mk_310458..316145_-	110758086			lcl|NW_018921734.1_cds_XP_021815570.1_28
	3575	fructose-bisphosphate aldolase 1, chloroplastic-like	Pav_sc0000044.1_g840.1.mk_478622..480665_-	110758601	GO0003824,GO0004332|GO:0006096	ko00010 Glycolysis / Gluconeogenesis , ko00710 Carbon fixation in photosynthetic organisms , ko00680 Methane metabolism , ko01230 Biosynthesis of amino acids , ko00030 Pentose phosphate pathway , ko01200 Carbon metabolism , ko00051 Fructose and mannose metabolism	lcl|NW_018921278.1_cds_XP_021816196.1_122
	3583	inositol-tetrakisphosphate 1-kinase 1-like	Pav_sc0000636.1_g400.1.mk_156300..157448_-	110758620	GO0000287|GO:0005524|GO:0005622|GO:0032957|GO:0047325|GO:0052725|GO:0052726	ko00562 Inositol phosphate metabolism , ko04070 Phosphatidylinositol signaling system	lcl|NW_018921762.1_cds_XP_021816216.1_36
	3606	internal alternative NAD(P)H-ubiquinone oxidoreductase A2, mitochondrial	Pav_sc0000638.1_g600.1.mk_285384..289316_-	110758708	GO0016491|GO:0055114		lcl|NW_018921764.1_cds_XP_021816316.1_56
	3616	LOW QUALITY PROTEIN: lanC-like protein GCL1	Pav_sc0000639.1_g150.1.mk_82860..87600_-	110758766			lcl|NW_018921765.1_cds_XP_021816368.1_10
	3658	NAD(P)H-quinone oxidoreductase subunit S, chloroplastic-like	Pav_sc0000652.1_g070.1.mk_36302..37048_+	110758926	GO0009767		lcl|NW_018921776.1_cds_XP_021816593.1_6
	3696	solute carrier family 25 member 44	Pav_sc0000661.1_g600.1.mk_323872..328712_-	110759042	GO0003677|GO:0015667|GO:0090124,GO0055085		lcl|NW_018921783.1_cds_XP_021816758.1_57
	3754	NAD-dependent malic enzyme 2, mitochondrial	Pav_sc0000675.1_g730.1.mk_366110..372899_-	110759261	GO0004471|GO:0055114,GO0051287,GO0004470|GO:0004471	ko01200 Carbon metabolism , ko00620 Pyruvate metabolism , ko00710 Carbon fixation in photosynthetic organisms	lcl|NW_018921793.1_cds_XP_021817002.1_56
	3811	nucleosome assembly protein 1;4 isoform X2	Pav_sc0000689.1_g150.1.mk_94431..100015_-	110759467	GO0005634|GO:0006334		lcl|NW_018921806.1_cds_XP_021817214.1_21
	3867	protein ECERIFERUM 26-like	Pav_sc0000700.1_g1880.1.mk_955476..958768_+	110759672	GO0016747		lcl|NW_018921815.1_cds_XP_021817455.1_229
	3933	nudix hydrolase 19, chloroplastic	Pav_sc0000704.1_g460.1.mk_205711..211623_+	110759916	GO0016787,GO0046872,GO0016787|GO:0046872	ko00760 Nicotinate and nicotinamide metabolism , ko04146 Peroxisome	lcl|NW_018921818.1_cds_XP_021817748.1_61
	3938	adenine nucleotide transporter BT1, chloroplastic/mitochondrial-like	Pav_sc0000704.1_g610.1.mk_270717..276984_-	110759928	GO0005634|GO:0042254,GO0055085		lcl|NW_018921818.1_cds_XP_021817766.1_74
	3990	molybdate transporter 2	Pav_sc0000716.1_g500.1.mk_333363..334790_-	110760078	GO0015098|GO:0015689,GO0015098|GO:0015689|GO:0016021		lcl|NW_018921827.1_cds_XP_021817957.1_33
	4049	geranylgeranyl transferase type-2 subunit beta 1-like	Pav_sc0000739.1_g050.1.mk_20429..23848_-	110760340	GO0003824,GO0004663|GO:0018344		lcl|NW_018921845.1_cds_XP_021818279.1_2
	4187	protein AE7-like	Pav_sc0000764.1_g440.1.mk_254805..258944_+	110760836			lcl|NW_018921867.1_cds_XP_021818861.1_48
	4216	LOW QUALITY PROTEIN: tyrosine--tRNA ligase 1, cytoplasmic-like	Pav_sc0000772.1_g020.1.mk_6846..9525_-	110760913	GO0004831,GO0000166|GO:0004812|GO:0005524|GO:0006418		lcl|XM_021963263.1_cds_XP_021818955.1_1
	4286	lon protease homolog 1, mitochondrial-like isoform X2	Pav_sc0000793.1_g140.1.mk_79674..88516_-	110761129	GO0004252|GO:0006515,GO0004176|GO:0005524|GO:0006508,GO0005524,GO0004176|GO:0004252|GO:0005524|GO:0030163,GO0004176|GO:0004252|GO:0006508		lcl|NW_018921887.1_cds_XP_021819220.1_7
	4306	uncharacterized protein LOC110761190	Pav_sc0000800.1_g750.1.mk_425717..430111_-	110761190			lcl|NW_018921893.1_cds_XP_021819303.1_97
	4338	proteasome subunit beta type-6	Pav_sc0000800.1_g1550.1.mk_921925..924228_-	110761296	GO0004298,GO0004175|GO:0005839|GO:0051603,GO0004298|GO:0005839|GO:0051603	ko03050 Proteasome	lcl|NW_018921893.1_cds_XP_021819435.1_202
	4483	pentatricopeptide repeat-containing protein At2g04860	Pav_sc0000852.1_g920.1.mk_542518..555680_+	110761912	GO0003824|GO:0005975,GO0005515,GO0004556|GO:0005509|GO:0005975	ko04973 Carbohydrate digestion and absorption , ko00500 Starch and sucrose metabolism	lcl|NW_018921930.1_cds_XP_021820188.1_98
	4488	protein WEAK CHLOROPLAST MOVEMENT UNDER BLUE LIGHT 1-like	Pav_sc0000852.1_g950.1.mk_566749..571177_-	110761941			lcl|NW_018921930.1_cds_XP_021820216.1_104
	4622	uncharacterized protein LOC110762464	Pav_sc0000886.1_g860.1.br_485706..486287_+	110762464			lcl|NW_018921958.1_cds_XP_021820799.1_81
	4686	probable peroxygenase 4	Pav_sc0000893.1_g170.1.mk_89484..92523_-	110762697		ko00073 Cutin, suberine and wax biosynthesis	lcl|NW_018921964.1_cds_XP_021821061.1_16
	4739	topless-related protein 3-like isoform X2	Pav_sc0000907.1_g820.1.mk_391417..406616_-	110762854	GO0005515,GO0003824		lcl|NW_018921973.1_cds_XP_021821249.1_88
	4761	LOW QUALITY PROTEIN: acyl-coenzyme A thioesterase 13-like	Pav_sc0009457.1_g010.1.br_1..827_+	110762930			lcl|XM_021965655.1_cds_XP_021821347.1_1
	4798	peroxisomal membrane protein PMP22	Pav_sc0000910.1_g100.1.mk_46376..49404_-	110763031	GO0016021	ko04146 Peroxisome	lcl|NW_018921976.1_cds_XP_021821454.1_9
	4822	glucose-6-phosphate/phosphate translocator 2, chloroplastic	Pav_sc0000910.1_g690.1.mk_352573..355956_-	110763106			lcl|NW_018921976.1_cds_XP_021821552.1_80
	4875	28S ribosomal protein S33, mitochondrial-like	Pav_sc0000065.1_g790.1.mk_580571..582441_+	110763367			lcl|NW_018921299.1_cds_XP_021821831.1_91
	4895	protein NETWORKED 1D	Pav_sc0002207.1_g730.1.mk_449430..450001_+	110763450			lcl|NW_018922020.1_cds_XP_021821931.1_91
	4896	protein NETWORKED 1D	Pav_sc0001243.1_g420.1.mk_171452..171963_-	110763450			lcl|NW_018922020.1_cds_XP_021821931.1_91
	4924	putative ion channel POLLUX-like 2	Pav_sc0000998.1_g150.1.mk_103750..114537_+	110763568			lcl|NW_018922030.1_cds_XP_021822069.1_25
	4947	magnesium-protoporphyrin IX monomethyl ester [oxidative] cyclase, chloroplastic isoform X2	Pav_co4022215.1_g010.1.mk_768..1203_-	110763662	GO0015979|GO:0015995|GO:0046872|GO:0048529		lcl|NW_018922037.1_cds_XP_021822186.1_6
	4959	ADP-ribosylation factor-like protein 8a	Pav_sc0001009.1_g310.1.mk_220944..223847_+	110763708	GO0005525|GO:0005622|GO:0007264,GO0005525		lcl|NW_018922038.1_cds_XP_021822243.1_26
	5089	dynamin-related protein 4C-like isoform X1	Pav_sc0001057.1_g430.1.br_184850..186922_-	110764138	GO0005525,GO0003924|GO:0005525		lcl|NW_018922075.1_cds_XP_021822751.1_5
	5164	uncharacterized protein LOC110764414	Pav_sc0001080.1_g1170.1.mk_642954..647028_-	110764414	GO0006396|GO:0008173		lcl|NW_018922093.1_cds_XP_021823082.1_176
	5234	chloride conductance regulatory protein ICln	Pav_sc0001102.1_g1060.1.mk_528303..533536_-	110764658	GO0003735|GO:0005622|GO:0005840|GO:0006412,GO0003735|GO:0005840|GO:0006412,GO0000387|GO:0005829|GO:0005886|GO:0006821|GO:0006884|GO:0034709|GO:0034715	ko03010 Ribosome	lcl|NW_018922112.1_cds_XP_021823360.1_110
	5252	luc7-like protein 3	Pav_sc0000744.1_g610.1.mk_275261..280971_-	110764707	GO0003729|GO:0005685|GO:0006376		lcl|NW_018922112.1_cds_XP_021823411.1_68
	5259	peroxisomal membrane protein 11B	Pav_sc0001102.1_g660.1.mk_323002..326952_-	110764729	GO0005779|GO:0016559		lcl|NW_018922112.1_cds_XP_021823437.1_66
	5429	splicing factor U2af large subunit B isoform X1	Pav_sc0001175.1_g180.1.mk_49130..65355_-	110765344	GO0003723|GO:0005634|GO:0006397,GO0003676	ko03040 Spliceosome	lcl|NW_018922165.1_cds_XP_021824134.1_19
	5460	probable pectate lyase 5	Pav_sc0001183.1_g360.1.mk_171973..176845_+	110765511		ko02024 Quorum sensing , ko00040 Pentose and glucuronate interconversions	lcl|NW_018922170.1_cds_XP_021824341.1_38
	5499	serine/threonine-protein kinase SRK2A	Pav_sc0001196.1_g350.1.mk_214606..219187_-	110765655	GO0005524,GO0004672|GO:0005524|GO:0006468,GO0004672|GO:0006468	ko04016 MAPK signaling pathway - plant , ko04075 Plant hormone signal transduction	lcl|NW_018922178.1_cds_XP_021824525.1_27
	5512	uncharacterized protein LOC110765680 isoform X2	Pav_sc0001196.1_g960.1.mk_625944..632873_-	110765680	GO0003723		lcl|NW_018922178.1_cds_XP_021824566.1_100
	5566	red chlorophyll catabolite reductase	Pav_sc0000071.1_g710.1.mk_347028..348829_+	110765868	GO0051743	ko00860 Porphyrin and chlorophyll metabolism	lcl|NW_018921305.1_cds_XP_021824806.1_53
	5580	phytoene synthase 2, chloroplastic-like	Pav_sc0001215.1_g280.1.mk_135814..138824_-	110765927	GO0009058|GO:0016740,GO0004310|GO:0006696|GO:0051996,GO0016765	ko00906 Carotenoid biosynthesis	lcl|NW_018922193.1_cds_XP_021824863.1_24
	5612	protein DMR6-LIKE OXYGENASE 2-like	Pav_sc0001239.1_g110.1.mk_68961..69844_+	110766075			lcl|NW_018922211.1_cds_XP_021825022.1_6
	5684	probable alpha,alpha-trehalose-phosphate synthase [UDP-forming] 9	Pav_sc0001272.1_g140.1.mk_99253..102603_-	110766383	GO0003824|GO:0005992	ko00500 Starch and sucrose metabolism	lcl|NW_018922237.1_cds_XP_021825394.1_9
	5692	UDP-sugar pyrophosphorylase	Pav_sc0001275.1_g080.1.mk_60803..68499_+	110766413	GO0008152|GO:0070569	ko00052 Galactose metabolism , ko00040 Pentose and glucuronate interconversions , ko00053 Ascorbate and aldarate metabolism , ko00520 Amino sugar and nucleotide sugar metabolism	lcl|NW_018922239.1_cds_XP_021825438.1_10
	5701	aldo-keto reductase family 4 member C10-like	Pav_sc0001280.1_g010.1.mk_2..1597_-	110766476	GO0016491|GO:0055114		lcl|NW_018922244.1_cds_XP_021825501.1_1
	5738	eukaryotic translation initiation factor 4E-1	Pav_sc0001289.1_g250.1.mk_143392..146450_-	110766625	GO0003723|GO:0003743|GO:0005737|GO:0006413	ko01521 EGFR tyrosine kinase inhibitor resistance , ko03013 RNA transport , ko04066 HIF-1 signaling pathway , ko04211 Longevity regulating pathway - mammal , ko04150 mTOR signaling pathway , ko04910 Insulin signaling pathway , ko04151 PI3K-Akt signaling pathway	lcl|NW_018922251.1_cds_XP_021825683.1_35
	5757	organelle RRM domain-containing protein 1, chloroplastic-like	Pav_sc0001301.1_g080.1.mk_59135..60901_-	110766700			lcl|NW_018922259.1_cds_XP_021825756.1_7
	5768	eukaryotic translation initiation factor 3 subunit D-like	Pav_sc0001305.1_g730.1.mk_404228..407171_+	110766764	GO0003743|GO:0005737|GO:0005852	ko03013 RNA transport	lcl|NW_018922262.1_cds_XP_021825819.1_87
	5770	trafficking protein particle complex subunit 13	Pav_sc0001305.1_g320.1.mk_176981..181637_+	110766768			lcl|NW_018922262.1_cds_XP_021825823.1_24
	5905	importin subunit beta-1-like	Pav_sc0001341.1_g100.1.mk_40337..44678_+	110767294	GO0006913|GO:0008565,GO0006886|GO:0008536,GO0005488		lcl|NW_018922290.1_cds_XP_021826491.1_8
	5953	pyruvate, phosphate dikinase, chloroplastic	Pav_sc0001377.1_g120.1.mk_47656..57466_+	110767477	GO0003824,GO0003824|GO:0005524,GO0005524|GO:0016301|GO:0016310,GO0016310|GO:0016772,GO0006090|GO:0050242,GO0016772	ko00620 Pyruvate metabolism , ko00720 Carbon fixation pathways in prokaryotes , ko00710 Carbon fixation in photosynthetic organisms , ko01200 Carbon metabolism	lcl|NW_018922320.1_cds_XP_021826713.1_16
	5964	putative 4-hydroxy-4-methyl-2-oxoglutarate aldolase 3	Pav_sc0001392.1_g090.1.mk_26449..26949_-	110767508	GO0008428|GO:0051252		lcl|NW_018922330.1_cds_XP_021826753.1_5
	6055	uncharacterized protein LOC110767822 isoform X1	Pav_sc0001406.1_g200.1.mk_125653..129736_-	110767822	GO0004525|GO:0006396		lcl|NW_018922342.1_cds_XP_021827170.1_14
	6056	O-acyltransferase WSD1-like	Pav_sc0001411.1_g080.1.mk_64065..68975_-	110767831	GO0004144|GO:0045017,GO0004144		lcl|NW_018922343.1_cds_XP_021827181.1_5
	6154	ras-related protein RHN1-like isoform X1	Pav_sc0001479.1_g110.1.mk_48178..50961_-	110768296	GO0003924|GO:0005525		lcl|NW_018922397.1_cds_XP_021827696.1_10
	6281	UDP-arabinose 4-epimerase 1-like	Pav_sc0001543.1_g240.1.mk_153922..157540_-	110768737	GO0003978|GO:0006012	ko00520 Amino sugar and nucleotide sugar metabolism	lcl|NW_018922444.1_cds_XP_021828273.1_28
	6344	DEAD-box ATP-dependent RNA helicase 10	Pav_sc0001583.1_g130.1.mk_82939..88795_-	110769011	GO0003676|GO:0005524		lcl|NW_018922471.1_cds_XP_021828603.1_14
	6436	probable leucine-rich repeat receptor-like protein kinase At5g49770	Pav_sc0001699.1_g070.1.br_11940..13715_+	110769363			lcl|NW_018922551.1_cds_XP_021829005.1_2
	6514	succinate dehydrogenase assembly factor 2, mitochondrial-like isoform X3	Pav_sc0001740.1_g120.1.br_33640..35163_-	110769638			lcl|NW_018922578.1_cds_XP_021829358.1_13
	6526	NAD(P)H-quinone oxidoreductase subunit S, chloroplastic	Pav_sc0001749.1_g150.1.mk_66117..66863_+	110769679	GO0009767		lcl|NW_018922586.1_cds_XP_021829399.1_19
	6546	protein HEADING DATE 3A-like	Pav_sc0001774.1_g100.1.mk_80869..81875_-	110769767			lcl|NW_018922602.1_cds_XP_021829492.1_16
	6597	uncharacterized protein LOC110769931	Pav_sc0001800.1_g020.1.mk_11647..12928_+	110769931	GO0006729|GO:0008124		lcl|NW_018922621.1_cds_XP_021829674.1_2
[truncated: 1,518 more rows]
