# Supplementary material for: Could Causal Discovery in Proteogenomics Assist in Understanding Gene–Protein Relations? A Perennial Fruit Tree Case Study Using Sweet Cherry as a Model
Source: Cells. 2021 Dec 29;11(1):92. doi: 10.3390/cells11010092 (PMC8750600; doi:10.3390/cells11010092)
Supplement: Supplementary file 1 [file cells-11-00092-s001.zip › Supplementary Table S4.xlsx]

## Sheet: S. Table S4
	Supplementary Table S4. Modules classification and selected transcripts/proteins of fruits and stems.
	Biological Process (B-P)	GO terms	Modules																				ME20
			ME1	ME2	ME4	ME7	ME8	ME10	ME11	ME12	ME15	ME16	ME18	ME19	ME20	ME21	ME23	ME27	ME30	ME31	ME35		ID	Abr.	Description	ProteinID	GeneID	KEGG_Pathway	Identifier
	carbohydrate metabolic process	GO:0005975	33	14	10	6	5	4	6	8		6	4		6	6					4		919	PaLAR	leucoanthocyanidin reductase	Pav_sc0003685.1_g130.1.mk_64116..67769_-	110748769		lcl|GU938686.1_cds_ADY15310.1_1
	translation	GO:0006412	23		4	6	5	4					8			6							2036	PaCAMTA2	calmodulin-binding transcription activator 2	Pav_sc0000334.1_g570.1.mk_328797..338828_-	110752908		lcl|NW_018921521.1_cds_XP_021809357.1_14
	protein phosphorylation	GO:0006468	44	16	10	5		14	6	6	5	9		27	4				9				2586	PaBGLC12	beta-glucosidase 12-like	Pav_sc0000449.1_g310.1.br_167896..173375_-	110755026	ko00940 Phenylpropanoid biosynthesis , ko00500 Starch and sucrose metabolism , ko00460 Cyanoamino acid metabolism	lcl|NW_018921613.1_cds_XP_021811861.1_39
	metabolic process	GO:0008152	41	33	11	13	11	10	6	7	11	10	5	7	5		4				6		2703	PaBGAL10	beta-galactosidase 10 isoform X2	Pav_sc0000479.1_g010.1.mk_2143..17249_-	110755389		lcl|NW_018921635.1_cds_XP_021812274.1_1
	intracellular protein transport	GO:0006886	8	9	6			4			5												4574	PaCDPK1	calcium-dependent protein kinase 1-like	Pav_sc0000869.1_g430.1.mk_175575..191346_+	110762214	ko05145 Toxoplasmosis , ko04626 Plant-pathogen interaction	lcl|NW_018921945.1_cds_XP_021820514.1_27
	transport	GO:0006810	11	7	6			5				5			4								4817	PaGBGL1	glucan endo-1,3-beta-glucosidase 1	Pav_sc0000910.1_g180.1.mk_75270..77875_-	110763085	ko00500 Starch and sucrose metabolism	lcl|NW_018921976.1_cds_XP_021821524.1_19
	proteolysis	GO:0006508	25	12	5		5								4								4905	PaHTA	histone H2A variant 1	Pav_sc0000983.1_g350.1.mk_187392..189133_+	110763492	ko04217 Necroptosis , ko05322 Systemic lupus erythematosus , ko05034 Alcoholism	lcl|NW_018922020.1_cds_XP_021821979.1_36
	cell redox homeostasis	GO:0045454	14			4																	5231	PaBGLC12	beta-glucosidase 12-like	Pav_sc0001101.1_g010.1.mk_1926..3807_+	110764648		lcl|NW_018922111.1_cds_XP_021823348.1_1
	biosynthetic process	GO:0009058		4		4																	6369	PaHTA	histone H2A variant 1-like	Pav_sc0001623.1_g150.1.mk_39718..42064_-	110769103	ko05322 Systemic lupus erythematosus , ko05034 Alcoholism , ko04217 Necroptosis	lcl|NW_018922500.1_cds_XP_021828697.1_9
	glycerol ether metabolic process	GO:0006662	5																				7538	PaCDPK5	CDPK-related kinase 5-like	Pav_sc0002962.1_g130.1.mk_69596..77362_-	110773660		lcl|NW_018923376.1_cds_XP_021833872.1_7
	ATP synthesis coupled proton transport	GO:0015986	5
	protein transport	GO:0015031	6																				ME27
	protein folding	GO:0006457	15																				ID	Abr.	Description	ProteinID	GeneID	KEGG_Pathway	Identifier
	photosynthesis, light harvesting	GO:0009765	12																				315	PaH2B7	histone H2B.7-like	Pav_sc0005603.1_g080.1.br_35451..35855_+	110745672	ko05322 Systemic lupus erythematosus , ko05034 Alcoholism , ko05203 Viral carcinogenesis	lcl|NW_018924815.1_cds_XP_021801483.1_4
	recognition of pollen	GO:0048544	12																				1091	PaCSE	caffeoylshikimate esterase-like isoform X1	Pav_sc0000130.1_g1060.1.mk_506102..510196_+	110749384	ko04723 Retrograde endocannabinoid signaling , ko04923 Regulation of lipolysis in adipocyte , ko00561 Glycerolipid metabolism	lcl|NW_018921355.1_cds_XP_021805175.1_138
	fatty acid biosynthetic process	GO:0006633	5																				1612	PaHDAC14	histone deacetylase 14	Pav_sc0000216.1_g410.1.mk_177563..186564_-	110751191		lcl|NW_018921427.1_cds_XP_021807318.1_11
	defense response	GO:0006952	8																				3809	PaBGAL17	beta-galactosidase 17	Pav_sc0000689.1_g090.1.mk_53837..61817_-	110759456	ko00604 Glycosphingolipid biosynthesis - ganglio series , ko00511 Other glycan degradation , ko00600 Sphingolipid metabolism , ko00531 Glycosaminoglycan degradation , ko00052 Galactose metabolism , ko04142 Lysosome	lcl|NW_018921806.1_cds_XP_021817201.1_12
	protein metabolic process	GO:0019538	5																				3971	PaBEL1H1	BEL1-like homeodomain protein 1	Pav_sc0000713.1_g640.1.mk_261521..265719_-	110760022		lcl|NW_018921825.1_cds_XP_021817888.1_17
	regulation of transcription, DNA-templated	GO:0006355	16															5					5597	PaCDPK7	CDPK-related kinase 7-like	Pav_sc0001218.1_g200.1.mk_85904..101283_+	110765989		lcl|NW_018922196.1_cds_XP_021824935.1_8
	vesicle-mediated transport	GO:0016192	6	7																			6580	PaBEL1H9	BEL1-like homeodomain protein 9	Pav_sc0001794.1_g370.1.mk_180669..185385_+	110769856		lcl|NW_018922618.1_cds_XP_021829586.1_30
	protein peptidyl-prolyl isomerization	GO:0000413	4																				6657	PaBGLC12	beta-glucosidase 12-like isoform X4	Pav_sc0001831.1_g060.1.mk_37028..52222_-	110770132	ko00940 Phenylpropanoid biosynthesis , ko00460 Cyanoamino acid metabolism , ko00500 Starch and sucrose metabolism	lcl|NW_018922645.1_cds_XP_021829909.1_12
	mRNA splicing, via spliceosome	GO:0000398	7																				6722	PaGLGCS3	glucose-1-phosphate adenylyltransferase large subunit 3, chloroplastic/amyloplastic isoform X1	Pav_sc0001878.1_g090.1.mk_45742..54560_-	110770338	ko00520 Amino sugar and nucleotide sugar metabolism , ko02026 Biofilm formation - Escherichia coli , ko00500 Starch and sucrose metabolism	lcl|NW_018922678.1_cds_XP_021830153.1_12
	proton transmembrane transport	GO:0015992	6
	metal ion transport	GO:0030001	4																				ME30
	tricarboxylic acid cycle	GO:0006099		4																			ID	Abr.	Description	ProteinID	GeneID	KEGG_Pathway	Identifier
	cellular amino acid metabolic process	GO:0006520		5																			62	PaXTH2	xyloglucan endotransglucosylase/hydrolase 2-like	Pav_sc0003915.1_g020.1.mk_13005..15380_+	110744601		lcl|NW_018923939.1_cds_XP_021800282.1_2
																							205	PaFERL	LOW QUALITY PROTEIN: receptor-like protein kinase FERONIA	Pav_sc0004547.1_g070.1.br_35994..38338_-	110745122		lcl|XM_021945201.1_cds_XP_021800893.1_1
																							206	PaFERL	LOW QUALITY PROTEIN: receptor-like protein kinase FERONIA	Pav_sc0004547.1_g060.1.br_30324..32966_-	110745122		lcl|NW_018924285.1_cds_XP_021800893.1_2
																							1654	PaACO	1-aminocyclopropane-1-carboxylate oxidase homolog 1-like	Pav_sc0000027.1_g350.1.br_212745..214583_+	110751376		lcl|NW_018921263.1_cds_XP_021807527.1_31
																							2056	PaAGT5	anthocyanidin 3-O-glucosyltransferase 5-like	Pav_sc0000348.1_g1140.1.mk_634613..635637_+	110753004		lcl|NW_018921531.1_cds_XP_021809488.1_128
																							3701	PaFERL	receptor-like protein kinase FERONIA	Pav_sc0000661.1_g020.1.br_13024..15229_-	110759062		lcl|NW_018921783.1_cds_XP_021816777.1_1
																							3790	PaFERL	receptor-like protein kinase FERONIA	Pav_sc0000681.1_g020.1.br_8195..10831_-	110759397	ko05142 Chagas disease (American trypanosomiasis) , ko04722 Neurotrophin signaling pathway , ko04064 NF-kappa B signaling pathway , ko05162 Measles , ko04620 Toll-like receptor signaling pathway , ko05140 Leishmaniasis , ko05133 Pertussis , ko05145 Toxoplasmosis , ko05164 Influenza A , ko04621 NOD-like receptor signaling pathway , ko05152 Tuberculosis , ko04624 Toll and Imd signaling pathway	lcl|NW_018921799.1_cds_XP_021817138.1_1
																							3929	PaHTAX	probable histone H2A variant 3	Pav_sc0000704.1_g210.1.mk_86160..88477_-	110759899	ko05034 Alcoholism , ko04217 Necroptosis , ko05322 Systemic lupus erythematosus	lcl|NW_018921818.1_cds_XP_021817733.1_24
																							6215	PaBEL1H7	BEL1-like homeodomain protein 7	Pav_sc0001518.1_g260.1.mk_178089..185060_-	110768495		lcl|NW_018922426.1_cds_XP_021827937.1_41
																							7716	PaFK1	fructokinase-like 1, chloroplastic	Pav_sc0003434.1_g180.1.mk_51566..53677_+	110774372		lcl|NW_018923661.1_cds_XP_021834595.1_13
